# Supplementary material for: Long-term trends in the intensity and relative toxicity of herbicide use
Source: Nat Commun. 2017 Apr 10;8:14865. doi: 10.1038/ncomms14865 (PMC5394230; doi:10.1038/ncomms14865)
Supplement: Supplementary Data 1 — Herbicide use and toxicity data [file ncomms14865-s2.csv]

Program	Year	Period	Region	Commodity	Data Item	Domain Category	Herbicide.Common	Value	MOA.name	MOA	AcuteOralRat	Chronic24mNOEL
SURVEY	1990	YEAR	PROGRAM STATES	CORN	APPLICATIONS, MEASURED IN LB	(2,4-D = 30001)	2,4-D	4022000	04 (Auxin)	4	699	5
SURVEY	1990	YEAR	PROGRAM STATES	CORN	APPLICATIONS, MEASURED IN LB / ACRE / APPLICATION, AVG	(2,4-D = 30001)	2,4-D	0.44	04 (Auxin)	4	699	5
SURVEY	1990	YEAR	PROGRAM STATES	CORN	APPLICATIONS, MEASURED IN LB	(ALACHLOR = 90501)	Alachlor	35995000	15 (VLFCA)	15	150	25
SURVEY	1990	YEAR	PROGRAM STATES	CORN	APPLICATIONS, MEASURED IN LB / ACRE / APPLICATION, AVG	(ALACHLOR = 90501)	Alachlor	1.93	15 (VLFCA)	15	150	25
SURVEY	1990	YEAR	PROGRAM STATES	CORN	APPLICATIONS, MEASURED IN LB	(ATRAZINE = 80803)	Atrazine	58125000	05 (PSII)	5	3090	0.7
SURVEY	1990	YEAR	PROGRAM STATES	CORN	APPLICATIONS, MEASURED IN LB / ACRE / APPLICATION, AVG	(ATRAZINE = 80803)	Atrazine	1.13	05 (PSII)	5	3090	0.7
SURVEY	1990	YEAR	PROGRAM STATES	CORN	APPLICATIONS, MEASURED IN LB	(BROMOXYNIL = 35301)	Bromoxynil	1155000	06 (PSII)	6	440	5
SURVEY	1990	YEAR	PROGRAM STATES	CORN	APPLICATIONS, MEASURED IN LB / ACRE / APPLICATION, AVG	(BROMOXYNIL = 35301)	Bromoxynil	0.26	06 (PSII)	6	440	5
SURVEY	1990	YEAR	PROGRAM STATES	CORN	APPLICATIONS, MEASURED IN LB	(BUTYLATE = 41405)	Butylate	14181000	08 (Lipid)	8	4659	50
SURVEY	1990	YEAR	PROGRAM STATES	CORN	APPLICATIONS, MEASURED IN LB / ACRE / APPLICATION, AVG	(BUTYLATE = 41405)	Butylate	3.94	08 (Lipid)	8	4659	50
SURVEY	1990	YEAR	PROGRAM STATES	CORN	APPLICATIONS, MEASURED IN LB	(CYANAZINE = 100101)	Cyanazine	23375000	05 (PSII)	5	182	12
SURVEY	1990	YEAR	PROGRAM STATES	CORN	APPLICATIONS, MEASURED IN LB / ACRE / APPLICATION, AVG	(CYANAZINE = 100101)	Cyanazine	1.73	05 (PSII)	5	182	12
SURVEY	1990	YEAR	PROGRAM STATES	CORN	APPLICATIONS, MEASURED IN LB	(DICAMBA = 29801)	Dicamba	4478000	04 (Auxin)	4	1707	125
SURVEY	1990	YEAR	PROGRAM STATES	CORN	APPLICATIONS, MEASURED IN LB / ACRE / APPLICATION, AVG	(DICAMBA = 29801)	Dicamba	0.33	04 (Auxin)	4	1707	125
SURVEY	1990	YEAR	PROGRAM STATES	CORN	APPLICATIONS, MEASURED IN LB	(EPTC = 41401)	EPTC	30581000	08 (Lipid)	8	1465	5
SURVEY	1990	YEAR	PROGRAM STATES	CORN	APPLICATIONS, MEASURED IN LB / ACRE / APPLICATION, AVG	(EPTC = 41401)	EPTC	4.43	08 (Lipid)	8	1465	5
SURVEY	1990	YEAR	PROGRAM STATES	CORN	APPLICATIONS, MEASURED IN LB	(METOLACHLOR = 108801)	Metolachlor	35938000	15 (VLFCA)	15	3877	15
SURVEY	1990	YEAR	PROGRAM STATES	CORN	APPLICATIONS, MEASURED IN LB / ACRE / APPLICATION, AVG	(METOLACHLOR = 108801)	Metolachlor	1.85	15 (VLFCA)	15	3877	15
SURVEY	1990	YEAR	PROGRAM STATES	COTTON	APPLICATIONS, MEASURED IN LB	(CYANAZINE = 100101)	Cyanazine	1265000	05 (PSII)	5	182	12
SURVEY	1990	YEAR	PROGRAM STATES	COTTON	APPLICATIONS, MEASURED IN LB / ACRE / APPLICATION, AVG	(CYANAZINE = 100101)	Cyanazine	0.62	05 (PSII)	5	182	12
SURVEY	1990	YEAR	PROGRAM STATES	COTTON	APPLICATIONS, MEASURED IN LB	(DIURON = 35505)	Diuron	572000	07 (PSII)	7	3400	0.1
SURVEY	1990	YEAR	PROGRAM STATES	COTTON	APPLICATIONS, MEASURED IN LB / ACRE / APPLICATION, AVG	(DIURON = 35505)	Diuron	0.67	07 (PSII)	7	3400	0.1
SURVEY	1990	YEAR	PROGRAM STATES	COTTON	APPLICATIONS, MEASURED IN LB	(DSMA = 13802)	DSMA	877000	17 (Org As)	17	1935	50
SURVEY	1990	YEAR	PROGRAM STATES	COTTON	APPLICATIONS, MEASURED IN LB / ACRE / APPLICATION, AVG	(DSMA = 13802)	DSMA	1.64	17 (Org As)	17	1935	50
SURVEY	1990	YEAR	PROGRAM STATES	COTTON	APPLICATIONS, MEASURED IN LB	(FLUAZIFOP-P-BUTYL = 122809)	Fluazifop	59000	01 (ACCase)	1	2721	0.8
SURVEY	1990	YEAR	PROGRAM STATES	COTTON	APPLICATIONS, MEASURED IN LB / ACRE / APPLICATION, AVG	(FLUAZIFOP-P-BUTYL = 122809)	Fluazifop	0.14	01 (ACCase)	1	2721	0.8
SURVEY	1990	YEAR	PROGRAM STATES	COTTON	APPLICATIONS, MEASURED IN LB	(FLUOMETURON = 35503)	Fluometuron	1878000	07 (PSII)	7	6416	19
SURVEY	1990	YEAR	PROGRAM STATES	COTTON	APPLICATIONS, MEASURED IN LB / ACRE / APPLICATION, AVG	(FLUOMETURON = 35503)	Fluometuron	0.54	07 (PSII)	7	6416	19
SURVEY	1990	YEAR	PROGRAM STATES	COTTON	APPLICATIONS, MEASURED IN LB	(GLYPHOSATE = 417300)	Glyphosate	155000	09 (EPSPS)	9	5600	400
SURVEY	1990	YEAR	PROGRAM STATES	COTTON	APPLICATIONS, MEASURED IN LB / ACRE / APPLICATION, AVG	(GLYPHOSATE = 417300)	Glyphosate	0.48	09 (EPSPS)	9	5600	400
SURVEY	1990	YEAR	PROGRAM STATES	COTTON	APPLICATIONS, MEASURED IN LB	(LACTOFEN = 128888)	Lactofen	10000	14 (PPO)	14	5960	25
SURVEY	1990	YEAR	PROGRAM STATES	COTTON	APPLICATIONS, MEASURED IN LB / ACRE / APPLICATION, AVG	(LACTOFEN = 128888)	Lactofen	0.09	14 (PPO)	14	5960	25
SURVEY	1990	YEAR	PROGRAM STATES	COTTON	APPLICATIONS, MEASURED IN LB	(METHAZOLE = 106001)	Methazole	293000	14 (PPO)	14	777	0.2
SURVEY	1990	YEAR	PROGRAM STATES	COTTON	APPLICATIONS, MEASURED IN LB / ACRE / APPLICATION, AVG	(METHAZOLE = 106001)	Methazole	0.56	14 (PPO)	14	777	0.2
SURVEY	1990	YEAR	PROGRAM STATES	COTTON	APPLICATIONS, MEASURED IN LB	(METOLACHLOR = 108801)	Metolachlor	311000	15 (VLFCA)	15	3877	15
SURVEY	1990	YEAR	PROGRAM STATES	COTTON	APPLICATIONS, MEASURED IN LB / ACRE / APPLICATION, AVG	(METOLACHLOR = 108801)	Metolachlor	0.93	15 (VLFCA)	15	3877	15
SURVEY	1990	YEAR	PROGRAM STATES	COTTON	APPLICATIONS, MEASURED IN LB	(MSMA = 13803)	MSMA	2689000	17 (Org As)	17	2833	50
SURVEY	1990	YEAR	PROGRAM STATES	COTTON	APPLICATIONS, MEASURED IN LB / ACRE / APPLICATION, AVG	(MSMA = 13803)	MSMA	0.94	17 (Org As)	17	2833	50
SURVEY	1990	YEAR	PROGRAM STATES	COTTON	APPLICATIONS, MEASURED IN LB	(NORFLURAZON = 105801)	Norflurazon	1110000	12 (PhytoeneD)	12	9000	19
SURVEY	1990	YEAR	PROGRAM STATES	COTTON	APPLICATIONS, MEASURED IN LB / ACRE / APPLICATION, AVG	(NORFLURAZON = 105801)	Norflurazon	0.53	12 (PhytoeneD)	12	9000	19
SURVEY	1990	YEAR	PROGRAM STATES	COTTON	APPLICATIONS, MEASURED IN LB	(OXYFLUORFEN = 111601)	Oxyfluorfen	30000	14 (PPO)	14	5000	2
SURVEY	1990	YEAR	PROGRAM STATES	COTTON	APPLICATIONS, MEASURED IN LB / ACRE / APPLICATION, AVG	(OXYFLUORFEN = 111601)	Oxyfluorfen	0.17	14 (PPO)	14	5000	2
SURVEY	1990	YEAR	PROGRAM STATES	COTTON	APPLICATIONS, MEASURED IN LB	(PENDIMETHALIN = 108501)	Pendimethalin	1500000	03 (Mitosis)	3	5000	12.5
SURVEY	1990	YEAR	PROGRAM STATES	COTTON	APPLICATIONS, MEASURED IN LB / ACRE / APPLICATION, AVG	(PENDIMETHALIN = 108501)	Pendimethalin	0.75	03 (Mitosis)	3	5000	12.5
SURVEY	1990	YEAR	PROGRAM STATES	COTTON	APPLICATIONS, MEASURED IN LB	(PROMETRYN = 80805)	Prometryn	1473000	05 (PSII)	5	4550	62.5
SURVEY	1990	YEAR	PROGRAM STATES	COTTON	APPLICATIONS, MEASURED IN LB / ACRE / APPLICATION, AVG	(PROMETRYN = 80805)	Prometryn	0.54	05 (PSII)	5	4550	62.5
SURVEY	1990	YEAR	PROGRAM STATES	COTTON	APPLICATIONS, MEASURED IN LB	(SETHOXYDIM = 121001)	Sethoxydim	48000	01 (ACCase)	1	2676	18
SURVEY	1990	YEAR	PROGRAM STATES	COTTON	APPLICATIONS, MEASURED IN LB / ACRE / APPLICATION, AVG	(SETHOXYDIM = 121001)	Sethoxydim	0.28	01 (ACCase)	1	2676	18
SURVEY	1990	YEAR	PROGRAM STATES	COTTON	APPLICATIONS, MEASURED IN LB	(TRIFLURALIN = 36101)	Trifluralin	4403000	03 (Mitosis)	3	5000	40
SURVEY	1990	YEAR	PROGRAM STATES	COTTON	APPLICATIONS, MEASURED IN LB / ACRE / APPLICATION, AVG	(TRIFLURALIN = 36101)	Trifluralin	0.68	03 (Mitosis)	3	5000	40
SURVEY	1990	YEAR	PROGRAM STATES	RICE	APPLICATIONS, MEASURED IN LB	(2,4-D = 30001)	2,4-D	272000	04 (Auxin)	4	699	5
SURVEY	1990	YEAR	PROGRAM STATES	RICE	APPLICATIONS, MEASURED IN LB / ACRE / APPLICATION, AVG	(2,4-D = 30001)	2,4-D	0.91	04 (Auxin)	4	699	5
SURVEY	1990	YEAR	PROGRAM STATES	RICE	APPLICATIONS, MEASURED IN LB	(ACIFLUORFEN, SODIUM = 114402)	Acifluorfen	10000	14 (PPO)	14	1540	180
SURVEY	1990	YEAR	PROGRAM STATES	RICE	APPLICATIONS, MEASURED IN LB / ACRE / APPLICATION, AVG	(ACIFLUORFEN, SODIUM = 114402)	Acifluorfen	0.17	14 (PPO)	14	1540	180
SURVEY	1990	YEAR	PROGRAM STATES	RICE	APPLICATIONS, MEASURED IN LB	(BENTAZON = 103901)	Bentazon	62000	06 (PSII)	6	1100	17.5
SURVEY	1990	YEAR	PROGRAM STATES	RICE	APPLICATIONS, MEASURED IN LB / ACRE / APPLICATION, AVG	(BENTAZON = 103901)	Bentazon	0.86	06 (PSII)	6	1100	17.5
SURVEY	1990	YEAR	PROGRAM STATES	RICE	APPLICATIONS, MEASURED IN LB	(BROMOXYNIL = 35301)	Bromoxynil	26000	06 (PSII)	6	440	5
SURVEY	1990	YEAR	PROGRAM STATES	RICE	APPLICATIONS, MEASURED IN LB / ACRE / APPLICATION, AVG	(BROMOXYNIL = 35301)	Bromoxynil	0.34	06 (PSII)	6	440	5
SURVEY	1990	YEAR	PROGRAM STATES	RICE	APPLICATIONS, MEASURED IN LB	(FENOXAPROP = 128701)	Fenoxaprop	22000	01 (ACCase)	1	3310	5.7
SURVEY	1990	YEAR	PROGRAM STATES	RICE	APPLICATIONS, MEASURED IN LB / ACRE / APPLICATION, AVG	(FENOXAPROP = 128701)	Fenoxaprop	0.14	01 (ACCase)	1	3310	5.7
SURVEY	1990	YEAR	PROGRAM STATES	RICE	APPLICATIONS, MEASURED IN LB	(GLYPHOSATE = 417300)	Glyphosate	15000	09 (EPSPS)	9	5600	400
SURVEY	1990	YEAR	PROGRAM STATES	RICE	APPLICATIONS, MEASURED IN LB / ACRE / APPLICATION, AVG	(GLYPHOSATE = 417300)	Glyphosate	0.6	09 (EPSPS)	9	5600	400
SURVEY	1990	YEAR	PROGRAM STATES	RICE	APPLICATIONS, MEASURED IN LB	(MOLINATE = 41402)	Molinate	2415000	08 (Lipid)	8	720	0.03
SURVEY	1990	YEAR	PROGRAM STATES	RICE	APPLICATIONS, MEASURED IN LB / ACRE / APPLICATION, AVG	(MOLINATE = 41402)	Molinate	2.74	08 (Lipid)	8	720	0.03
SURVEY	1990	YEAR	PROGRAM STATES	RICE	APPLICATIONS, MEASURED IN LB	(PENDIMETHALIN = 108501)	Pendimethalin	140000	03 (Mitosis)	3	5000	12.5
SURVEY	1990	YEAR	PROGRAM STATES	RICE	APPLICATIONS, MEASURED IN LB / ACRE / APPLICATION, AVG	(PENDIMETHALIN = 108501)	Pendimethalin	0.86	03 (Mitosis)	3	5000	12.5
SURVEY	1990	YEAR	PROGRAM STATES	RICE	APPLICATIONS, MEASURED IN LB	(PROPANIL = 28201)	Propanil	6531000	07 (PSII)	7	1080	19
SURVEY	1990	YEAR	PROGRAM STATES	RICE	APPLICATIONS, MEASURED IN LB / ACRE / APPLICATION, AVG	(PROPANIL = 28201)	Propanil	3.35	07 (PSII)	7	1080	19
SURVEY	1990	YEAR	PROGRAM STATES	RICE	APPLICATIONS, MEASURED IN LB	(THIOBENCARB = 108401)	Thiobencarb	492000	08 (Lipid)	8	1033	1
SURVEY	1990	YEAR	PROGRAM STATES	RICE	APPLICATIONS, MEASURED IN LB / ACRE / APPLICATION, AVG	(THIOBENCARB = 108401)	Thiobencarb	2.38	08 (Lipid)	8	1033	1
SURVEY	1990	YEAR	PROGRAM STATES	RICE	APPLICATIONS, MEASURED IN LB	(TRICLOPYR = 116001)	Triclopyr	11000	04 (Auxin)	4	712	3
SURVEY	1990	YEAR	PROGRAM STATES	RICE	APPLICATIONS, MEASURED IN LB / ACRE / APPLICATION, AVG	(TRICLOPYR = 116001)	Triclopyr	0.36	04 (Auxin)	4	712	3
SURVEY	1990	YEAR	PROGRAM STATES	SOYBEANS	APPLICATIONS, MEASURED IN LB	(2,4-DB = 30801)	2,4-DB	328000	04 (Auxin)	4	1960	3
SURVEY	1990	YEAR	PROGRAM STATES	SOYBEANS	APPLICATIONS, MEASURED IN LB / ACRE / APPLICATION, AVG	(2,4-DB = 30801)	2,4-DB	0.22	04 (Auxin)	4	1960	3
SURVEY	1990	YEAR	PROGRAM STATES	SOYBEANS	APPLICATIONS, MEASURED IN LB	(ACIFLUORFEN, SODIUM = 114402)	Acifluorfen	1051000	14 (PPO)	14	1540	180
SURVEY	1990	YEAR	PROGRAM STATES	SOYBEANS	APPLICATIONS, MEASURED IN LB / ACRE / APPLICATION, AVG	(ACIFLUORFEN, SODIUM = 114402)	Acifluorfen	0.25	14 (PPO)	14	1540	180
SURVEY	1990	YEAR	PROGRAM STATES	SOYBEANS	APPLICATIONS, MEASURED IN LB	(ALACHLOR = 90501)	Alachlor	14720000	15 (VLFCA)	15	150	25
SURVEY	1990	YEAR	PROGRAM STATES	SOYBEANS	APPLICATIONS, MEASURED IN LB / ACRE / APPLICATION, AVG	(ALACHLOR = 90501)	Alachlor	1.89	15 (VLFCA)	15	150	25
SURVEY	1990	YEAR	PROGRAM STATES	SOYBEANS	APPLICATIONS, MEASURED IN LB	(AMMONIUM CHLORAMBEN = 29902)	Chloramben	698000	04 (Auxin)	4	3500	500
SURVEY	1990	YEAR	PROGRAM STATES	SOYBEANS	APPLICATIONS, MEASURED IN LB / ACRE / APPLICATION, AVG	(AMMONIUM CHLORAMBEN = 29902)	Chloramben	1.04	04 (Auxin)	4	3500	500
SURVEY	1990	YEAR	PROGRAM STATES	SOYBEANS	APPLICATIONS, MEASURED IN LB	(BENTAZON = 103901)	Bentazon	6129000	06 (PSII)	6	1100	17.5
SURVEY	1990	YEAR	PROGRAM STATES	SOYBEANS	APPLICATIONS, MEASURED IN LB / ACRE / APPLICATION, AVG	(BENTAZON = 103901)	Bentazon	0.66	06 (PSII)	6	1100	17.5
SURVEY	1990	YEAR	PROGRAM STATES	SOYBEANS	APPLICATIONS, MEASURED IN LB	(CHLORIMURON-ETHYL = 128901)	Chlorimuron	297000	02 (ALS)	2	4102	12.5
SURVEY	1990	YEAR	PROGRAM STATES	SOYBEANS	APPLICATIONS, MEASURED IN LB / ACRE / APPLICATION, AVG	(CHLORIMURON-ETHYL = 128901)	Chlorimuron	0.03	02 (ALS)	2	4102	12.5
SURVEY	1990	YEAR	PROGRAM STATES	SOYBEANS	APPLICATIONS, MEASURED IN LB	(CLOMAZONE = 125401)	Clomazone	2738000	13 (DOXP)	13	1369	4.3
SURVEY	1990	YEAR	PROGRAM STATES	SOYBEANS	APPLICATIONS, MEASURED IN LB / ACRE / APPLICATION, AVG	(CLOMAZONE = 125401)	Clomazone	0.67	13 (DOXP)	13	1369	4.3
SURVEY	1990	YEAR	PROGRAM STATES	SOYBEANS	APPLICATIONS, MEASURED IN LB	(ETHALFLURALIN = 113101)	Ethalfluralin	2380000	03 (Mitosis)	3	5000	32.2
SURVEY	1990	YEAR	PROGRAM STATES	SOYBEANS	APPLICATIONS, MEASURED IN LB / ACRE / APPLICATION, AVG	(ETHALFLURALIN = 113101)	Ethalfluralin	0.86	03 (Mitosis)	3	5000	32.2
SURVEY	1990	YEAR	PROGRAM STATES	SOYBEANS	APPLICATIONS, MEASURED IN LB	(FLUAZIFOP-P-BUTYL = 122809)	Fluazifop	474000	01 (ACCase)	1	2721	0.8
SURVEY	1990	YEAR	PROGRAM STATES	SOYBEANS	APPLICATIONS, MEASURED IN LB / ACRE / APPLICATION, AVG	(FLUAZIFOP-P-BUTYL = 122809)	Fluazifop	0.15	01 (ACCase)	1	2721	0.8
SURVEY	1990	YEAR	PROGRAM STATES	SOYBEANS	APPLICATIONS, MEASURED IN LB	(FOMESAFEN SODIUM = 123802)	Fomesafen	441000	14 (PPO)	14	1250	100
SURVEY	1990	YEAR	PROGRAM STATES	SOYBEANS	APPLICATIONS, MEASURED IN LB / ACRE / APPLICATION, AVG	(FOMESAFEN SODIUM = 123802)	Fomesafen	0.32	14 (PPO)	14	1250	100
SURVEY	1990	YEAR	PROGRAM STATES	SOYBEANS	APPLICATIONS, MEASURED IN LB	(GLYPHOSATE = 417300)	Glyphosate	2663000	09 (EPSPS)	9	5600	400
SURVEY	1990	YEAR	PROGRAM STATES	SOYBEANS	APPLICATIONS, MEASURED IN LB / ACRE / APPLICATION, AVG	(GLYPHOSATE = 417300)	Glyphosate	0.85	09 (EPSPS)	9	5600	400
SURVEY	1990	YEAR	PROGRAM STATES	SOYBEANS	APPLICATIONS, MEASURED IN LB	(IMAZAQUIN = 128848)	Imazaquin	1010000	02 (ALS)	2	5000	500
SURVEY	1990	YEAR	PROGRAM STATES	SOYBEANS	APPLICATIONS, MEASURED IN LB / ACRE / APPLICATION, AVG	(IMAZAQUIN = 128848)	Imazaquin	0.1	02 (ALS)	2	5000	500
SURVEY	1990	YEAR	PROGRAM STATES	SOYBEANS	APPLICATIONS, MEASURED IN LB	(IMAZETHAPYR = 128922)	Imazethapyr	370000	02 (ALS)	2	5000	500
SURVEY	1990	YEAR	PROGRAM STATES	SOYBEANS	APPLICATIONS, MEASURED IN LB / ACRE / APPLICATION, AVG	(IMAZETHAPYR = 128922)	Imazethapyr	0.06	02 (ALS)	2	5000	500
SURVEY	1990	YEAR	PROGRAM STATES	SOYBEANS	APPLICATIONS, MEASURED IN LB	(LACTOFEN = 128888)	Lactofen	133000	14 (PPO)	14	5960	25
SURVEY	1990	YEAR	PROGRAM STATES	SOYBEANS	APPLICATIONS, MEASURED IN LB / ACRE / APPLICATION, AVG	(LACTOFEN = 128888)	Lactofen	0.18	14 (PPO)	14	5960	25
SURVEY	1990	YEAR	PROGRAM STATES	SOYBEANS	APPLICATIONS, MEASURED IN LB	(LINURON = 35506)	Linuron	2032000	07 (PSII)	7	1196	0.1
SURVEY	1990	YEAR	PROGRAM STATES	SOYBEANS	APPLICATIONS, MEASURED IN LB / ACRE / APPLICATION, AVG	(LINURON = 35506)	Linuron	0.61	07 (PSII)	7	1196	0.1
SURVEY	1990	YEAR	PROGRAM STATES	SOYBEANS	APPLICATIONS, MEASURED IN LB	(METOLACHLOR = 108801)	Metolachlor	9858000	15 (VLFCA)	15	3877	15
SURVEY	1990	YEAR	PROGRAM STATES	SOYBEANS	APPLICATIONS, MEASURED IN LB / ACRE / APPLICATION, AVG	(METOLACHLOR = 108801)	Metolachlor	1.74	15 (VLFCA)	15	3877	15
SURVEY	1990	YEAR	PROGRAM STATES	SOYBEANS	APPLICATIONS, MEASURED IN LB	(METRIBUZIN = 101101)	Metribuzin	3569000	05 (PSII)	5	1090	5
SURVEY	1990	YEAR	PROGRAM STATES	SOYBEANS	APPLICATIONS, MEASURED IN LB / ACRE / APPLICATION, AVG	(METRIBUZIN = 101101)	Metribuzin	0.31	05 (PSII)	5	1090	5
SURVEY	1990	YEAR	PROGRAM STATES	SOYBEANS	APPLICATIONS, MEASURED IN LB	(PARAQUAT = 61601)	Paraquat	364000	22 (PSI)	22	112	1.3
SURVEY	1990	YEAR	PROGRAM STATES	SOYBEANS	APPLICATIONS, MEASURED IN LB / ACRE / APPLICATION, AVG	(PARAQUAT = 61601)	Paraquat	0.33	22 (PSI)	22	112	1.3
SURVEY	1990	YEAR	PROGRAM STATES	SOYBEANS	APPLICATIONS, MEASURED IN LB	(PENDIMETHALIN = 108501)	Pendimethalin	6797000	03 (Mitosis)	3	5000	12.5
SURVEY	1990	YEAR	PROGRAM STATES	SOYBEANS	APPLICATIONS, MEASURED IN LB / ACRE / APPLICATION, AVG	(PENDIMETHALIN = 108501)	Pendimethalin	0.86	03 (Mitosis)	3	5000	12.5
SURVEY	1990	YEAR	PROGRAM STATES	SOYBEANS	APPLICATIONS, MEASURED IN LB	(QUIZALOFOP-ETHYL = 128711)	Quizalofop	148000	01 (ACCase)	1	1480	0.9
SURVEY	1990	YEAR	PROGRAM STATES	SOYBEANS	APPLICATIONS, MEASURED IN LB / ACRE / APPLICATION, AVG	(QUIZALOFOP-ETHYL = 128711)	Quizalofop	0.09	01 (ACCase)	1	1480	0.9
SURVEY	1990	YEAR	PROGRAM STATES	SOYBEANS	APPLICATIONS, MEASURED IN LB	(SETHOXYDIM = 121001)	Sethoxydim	528000	01 (ACCase)	1	2676	18
SURVEY	1990	YEAR	PROGRAM STATES	SOYBEANS	APPLICATIONS, MEASURED IN LB / ACRE / APPLICATION, AVG	(SETHOXYDIM = 121001)	Sethoxydim	0.21	01 (ACCase)	1	2676	18
SURVEY	1990	YEAR	PROGRAM STATES	SOYBEANS	APPLICATIONS, MEASURED IN LB	(THIFENSULFURON = 128845)	Thifensulfuron	9000	02 (ALS)	2	5000	20
SURVEY	1990	YEAR	PROGRAM STATES	SOYBEANS	APPLICATIONS, MEASURED IN LB	(TRIFLURALIN = 36101)	Trifluralin	17573000	03 (Mitosis)	3	5000	40
SURVEY	1990	YEAR	PROGRAM STATES	SOYBEANS	APPLICATIONS, MEASURED IN LB / ACRE / APPLICATION, AVG	(TRIFLURALIN = 36101)	Trifluralin	0.81	03 (Mitosis)	3	5000	40
SURVEY	1990	YEAR	PROGRAM STATES	WHEAT, SPRING	APPLICATIONS, MEASURED IN LB	(2,4-D = 30001)	2,4-D	2990000	04 (Auxin)	4	699	5
SURVEY	1990	YEAR	PROGRAM STATES	WHEAT, SPRING	APPLICATIONS, MEASURED IN LB / ACRE / APPLICATION, AVG	(2,4-D = 30001)	2,4-D	0.34	04 (Auxin)	4	699	5
SURVEY	1990	YEAR	PROGRAM STATES	WHEAT, SPRING	APPLICATIONS, MEASURED IN LB	(BROMOXYNIL = 35301)	Bromoxynil	398000	06 (PSII)	6	440	5
SURVEY	1990	YEAR	PROGRAM STATES	WHEAT, SPRING	APPLICATIONS, MEASURED IN LB / ACRE / APPLICATION, AVG	(BROMOXYNIL = 35301)	Bromoxynil	0.28	06 (PSII)	6	440	5
SURVEY	1990	YEAR	PROGRAM STATES	WHEAT, SPRING	APPLICATIONS, MEASURED IN LB	(CHLORSULFURON = 118601)	Chlorsulfuron	6000	02 (ALS)	2	5545	5
SURVEY	1990	YEAR	PROGRAM STATES	WHEAT, SPRING	APPLICATIONS, MEASURED IN LB / ACRE / APPLICATION, AVG	(CHLORSULFURON = 118601)	Chlorsulfuron	0.01	02 (ALS)	2	5545	5
SURVEY	1990	YEAR	PROGRAM STATES	WHEAT, SPRING	APPLICATIONS, MEASURED IN LB	(CLOPYRALID = 117403)	Clopyralid	32000	04 (Auxin)	4	5000	50
SURVEY	1990	YEAR	PROGRAM STATES	WHEAT, SPRING	APPLICATIONS, MEASURED IN LB / ACRE / APPLICATION, AVG	(CLOPYRALID = 117403)	Clopyralid	0.1	04 (Auxin)	4	5000	50
SURVEY	1990	YEAR	PROGRAM STATES	WHEAT, SPRING	APPLICATIONS, MEASURED IN LB	(DICAMBA = 29801)	Dicamba	276000	04 (Auxin)	4	1707	125
SURVEY	1990	YEAR	PROGRAM STATES	WHEAT, SPRING	APPLICATIONS, MEASURED IN LB / ACRE / APPLICATION, AVG	(DICAMBA = 29801)	Dicamba	0.08	04 (Auxin)	4	1707	125
SURVEY	1990	YEAR	PROGRAM STATES	WHEAT, SPRING	APPLICATIONS, MEASURED IN LB	(DICLOFOP-METHYL = 110902)	Diclofop	467000	01 (ACCase)	1	557	20
SURVEY	1990	YEAR	PROGRAM STATES	WHEAT, SPRING	APPLICATIONS, MEASURED IN LB / ACRE / APPLICATION, AVG	(DICLOFOP-METHYL = 110902)	Diclofop	0.82	01 (ACCase)	1	557	20
SURVEY	1990	YEAR	PROGRAM STATES	WHEAT, SPRING	APPLICATIONS, MEASURED IN LB	(DIFENZOQUAT = 106401)	Difenzoquat	279000	26 (Lipid)	26	373	25
SURVEY	1990	YEAR	PROGRAM STATES	WHEAT, SPRING	APPLICATIONS, MEASURED IN LB / ACRE / APPLICATION, AVG	(DIFENZOQUAT = 106401)	Difenzoquat	0.61	26 (Lipid)	26	373	25
SURVEY	1990	YEAR	PROGRAM STATES	WHEAT, SPRING	APPLICATIONS, MEASURED IN LB	(FENOXAPROP = 128701)	Fenoxaprop	40000	01 (ACCase)	1	3310	5.7
SURVEY	1990	YEAR	PROGRAM STATES	WHEAT, SPRING	APPLICATIONS, MEASURED IN LB / ACRE / APPLICATION, AVG	(FENOXAPROP = 128701)	Fenoxaprop	0.08	01 (ACCase)	1	3310	5.7
SURVEY	1990	YEAR	PROGRAM STATES	WHEAT, SPRING	APPLICATIONS, MEASURED IN LB	(IMAZAMETHABENZ = 128842)	Imazethabenz	133000	02 (ALS)	2	5000	12.5
SURVEY	1990	YEAR	PROGRAM STATES	WHEAT, SPRING	APPLICATIONS, MEASURED IN LB / ACRE / APPLICATION, AVG	(IMAZAMETHABENZ = 128842)	Imazethabenz	0.35	02 (ALS)	2	5000	12.5
SURVEY	1990	YEAR	PROGRAM STATES	WHEAT, SPRING	APPLICATIONS, MEASURED IN LB	(MCPA = 30501)	MCPA	1660000	04 (Auxin)	4	1160	1
SURVEY	1990	YEAR	PROGRAM STATES	WHEAT, SPRING	APPLICATIONS, MEASURED IN LB / ACRE / APPLICATION, AVG	(MCPA = 30501)	MCPA	0.3	04 (Auxin)	4	1160	1
SURVEY	1990	YEAR	PROGRAM STATES	WHEAT, SPRING	APPLICATIONS, MEASURED IN LB	(THIFENSULFURON = 128845)	Thifensulfuron	8000	02 (ALS)	2	5000	20
SURVEY	1990	YEAR	PROGRAM STATES	WHEAT, SPRING	APPLICATIONS, MEASURED IN LB / ACRE / APPLICATION, AVG	(THIFENSULFURON = 128845)	Thifensulfuron	0.01	02 (ALS)	2	5000	20
SURVEY	1990	YEAR	PROGRAM STATES	WHEAT, SPRING	APPLICATIONS, MEASURED IN LB	(TRIALLATE = 78802)	Triallate	687000	08 (Lipid)	8	3612	1.3
SURVEY	1990	YEAR	PROGRAM STATES	WHEAT, SPRING	APPLICATIONS, MEASURED IN LB / ACRE / APPLICATION, AVG	(TRIALLATE = 78802)	Triallate	1.01	08 (Lipid)	8	3612	1.3
SURVEY	1990	YEAR	PROGRAM STATES	WHEAT, SPRING	APPLICATIONS, MEASURED IN LB	(TRIBENURON-METHYL = 128887)	Tribenuron	16000	02 (ALS)	2	5000	0.95
SURVEY	1990	YEAR	PROGRAM STATES	WHEAT, SPRING	APPLICATIONS, MEASURED IN LB / ACRE / APPLICATION, AVG	(TRIBENURON-METHYL = 128887)	Tribenuron	0.01	02 (ALS)	2	5000	0.95
SURVEY	1990	YEAR	PROGRAM STATES	WHEAT, SPRING	APPLICATIONS, MEASURED IN LB	(TRIFLURALIN = 36101)	Trifluralin	424000	03 (Mitosis)	3	5000	40
SURVEY	1990	YEAR	PROGRAM STATES	WHEAT, SPRING	APPLICATIONS, MEASURED IN LB / ACRE / APPLICATION, AVG	(TRIFLURALIN = 36101)	Trifluralin	0.5	03 (Mitosis)	3	5000	40
SURVEY	1990	YEAR	PROGRAM STATES	WHEAT, WINTER	APPLICATIONS, MEASURED IN LB	(2,4-D = 30001)	2,4-D	2397000	04 (Auxin)	4	699	5
SURVEY	1990	YEAR	PROGRAM STATES	WHEAT, WINTER	APPLICATIONS, MEASURED IN LB / ACRE / APPLICATION, AVG	(2,4-D = 30001)	2,4-D	0.37	04 (Auxin)	4	699	5
SURVEY	1990	YEAR	PROGRAM STATES	WHEAT, WINTER	APPLICATIONS, MEASURED IN LB	(BROMOXYNIL = 35301)	Bromoxynil	121000	06 (PSII)	6	440	5
SURVEY	1990	YEAR	PROGRAM STATES	WHEAT, WINTER	APPLICATIONS, MEASURED IN LB / ACRE / APPLICATION, AVG	(BROMOXYNIL = 35301)	Bromoxynil	0.19	06 (PSII)	6	440	5
SURVEY	1990	YEAR	PROGRAM STATES	WHEAT, WINTER	APPLICATIONS, MEASURED IN LB	(CHLORSULFURON = 118601)	Chlorsulfuron	72000	02 (ALS)	2	5545	5
SURVEY	1990	YEAR	PROGRAM STATES	WHEAT, WINTER	APPLICATIONS, MEASURED IN LB / ACRE / APPLICATION, AVG	(CHLORSULFURON = 118601)	Chlorsulfuron	0.01	02 (ALS)	2	5545	5
SURVEY	1990	YEAR	PROGRAM STATES	WHEAT, WINTER	APPLICATIONS, MEASURED IN LB	(DICAMBA = 29801)	Dicamba	175000	04 (Auxin)	4	1707	125
SURVEY	1990	YEAR	PROGRAM STATES	WHEAT, WINTER	APPLICATIONS, MEASURED IN LB / ACRE / APPLICATION, AVG	(DICAMBA = 29801)	Dicamba	0.11	04 (Auxin)	4	1707	125
SURVEY	1990	YEAR	PROGRAM STATES	WHEAT, WINTER	APPLICATIONS, MEASURED IN LB	(GLYPHOSATE = 417300)	Glyphosate	266000	09 (EPSPS)	9	5600	400
SURVEY	1990	YEAR	PROGRAM STATES	WHEAT, WINTER	APPLICATIONS, MEASURED IN LB / ACRE / APPLICATION, AVG	(GLYPHOSATE = 417300)	Glyphosate	0.45	09 (EPSPS)	9	5600	400
SURVEY	1990	YEAR	PROGRAM STATES	WHEAT, WINTER	APPLICATIONS, MEASURED IN LB	(MCPA = 30501)	MCPA	399000	04 (Auxin)	4	1160	1
SURVEY	1990	YEAR	PROGRAM STATES	WHEAT, WINTER	APPLICATIONS, MEASURED IN LB / ACRE / APPLICATION, AVG	(MCPA = 30501)	MCPA	0.38	04 (Auxin)	4	1160	1
SURVEY	1990	YEAR	PROGRAM STATES	WHEAT, WINTER	APPLICATIONS, MEASURED IN LB	(THIFENSULFURON = 128845)	Thifensulfuron	15000	02 (ALS)	2	5000	20
SURVEY	1990	YEAR	PROGRAM STATES	WHEAT, WINTER	APPLICATIONS, MEASURED IN LB / ACRE / APPLICATION, AVG	(THIFENSULFURON = 128845)	Thifensulfuron	0.01	02 (ALS)	2	5000	20
SURVEY	1990	YEAR	PROGRAM STATES	WHEAT, WINTER	APPLICATIONS, MEASURED IN LB	(TRIBENURON-METHYL = 128887)	Tribenuron	12000	02 (ALS)	2	5000	0.95
SURVEY	1990	YEAR	PROGRAM STATES	WHEAT, WINTER	APPLICATIONS, MEASURED IN LB / ACRE / APPLICATION, AVG	(TRIBENURON-METHYL = 128887)	Tribenuron	0.01	02 (ALS)	2	5000	0.95
SURVEY	1991	YEAR	PROGRAM STATES	CORN	APPLICATIONS, MEASURED IN LB	(2,4-D = 30001)	2,4-D	2800000	04 (Auxin)	4	699	5
SURVEY	1991	YEAR	PROGRAM STATES	CORN	APPLICATIONS, MEASURED IN LB / ACRE / APPLICATION, AVG	(2,4-D = 30001)	2,4-D	0.49	04 (Auxin)	4	699	5
SURVEY	1991	YEAR	PROGRAM STATES	CORN	APPLICATIONS, MEASURED IN LB	(ALACHLOR = 90501)	Alachlor	37174000	15 (VLFCA)	15	150	25
SURVEY	1991	YEAR	PROGRAM STATES	CORN	APPLICATIONS, MEASURED IN LB / ACRE / APPLICATION, AVG	(ALACHLOR = 90501)	Alachlor	1.97	15 (VLFCA)	15	150	25
SURVEY	1991	YEAR	PROGRAM STATES	CORN	APPLICATIONS, MEASURED IN LB	(AMETRYN = 80801)	Ametryn	59000	05 (PSII)	5	1160	2.5
SURVEY	1991	YEAR	PROGRAM STATES	CORN	APPLICATIONS, MEASURED IN LB / ACRE / APPLICATION, AVG	(AMETRYN = 80801)	Ametryn	0.84	05 (PSII)	5	1160	2.5
SURVEY	1991	YEAR	PROGRAM STATES	CORN	APPLICATIONS, MEASURED IN LB	(ATRAZINE = 80803)	Atrazine	52060000	05 (PSII)	5	3090	0.7
SURVEY	1991	YEAR	PROGRAM STATES	CORN	APPLICATIONS, MEASURED IN LB / ACRE / APPLICATION, AVG	(ATRAZINE = 80803)	Atrazine	1.06	05 (PSII)	5	3090	0.7
SURVEY	1991	YEAR	PROGRAM STATES	CORN	APPLICATIONS, MEASURED IN LB	(BENTAZON = 103901)	Bentazon	478000	06 (PSII)	6	1100	17.5
SURVEY	1991	YEAR	PROGRAM STATES	CORN	APPLICATIONS, MEASURED IN LB / ACRE / APPLICATION, AVG	(BENTAZON = 103901)	Bentazon	0.45	06 (PSII)	6	1100	17.5
SURVEY	1991	YEAR	PROGRAM STATES	CORN	APPLICATIONS, MEASURED IN LB	(BROMOXYNIL = 35301)	Bromoxynil	1344000	06 (PSII)	6	440	5
SURVEY	1991	YEAR	PROGRAM STATES	CORN	APPLICATIONS, MEASURED IN LB / ACRE / APPLICATION, AVG	(BROMOXYNIL = 35301)	Bromoxynil	0.26	06 (PSII)	6	440	5
SURVEY	1991	YEAR	PROGRAM STATES	CORN	APPLICATIONS, MEASURED IN LB	(BUTYLATE = 41405)	Butylate	8478000	08 (Lipid)	8	4659	50
SURVEY	1991	YEAR	PROGRAM STATES	CORN	APPLICATIONS, MEASURED IN LB / ACRE / APPLICATION, AVG	(BUTYLATE = 41405)	Butylate	3.93	08 (Lipid)	8	4659	50
SURVEY	1991	YEAR	PROGRAM STATES	CORN	APPLICATIONS, MEASURED IN LB	(CYANAZINE = 100101)	Cyanazine	23161000	05 (PSII)	5	182	12
SURVEY	1991	YEAR	PROGRAM STATES	CORN	APPLICATIONS, MEASURED IN LB / ACRE / APPLICATION, AVG	(CYANAZINE = 100101)	Cyanazine	1.75	05 (PSII)	5	182	12
SURVEY	1991	YEAR	PROGRAM STATES	CORN	APPLICATIONS, MEASURED IN LB	(DICAMBA = 29801)	Dicamba	3556000	04 (Auxin)	4	1707	125
SURVEY	1991	YEAR	PROGRAM STATES	CORN	APPLICATIONS, MEASURED IN LB / ACRE / APPLICATION, AVG	(DICAMBA = 29801)	Dicamba	0.33	04 (Auxin)	4	1707	125
SURVEY	1991	YEAR	PROGRAM STATES	CORN	APPLICATIONS, MEASURED IN LB	(EPTC = 41401)	EPTC	14355000	08 (Lipid)	8	1465	5
SURVEY	1991	YEAR	PROGRAM STATES	CORN	APPLICATIONS, MEASURED IN LB / ACRE / APPLICATION, AVG	(EPTC = 41401)	EPTC	4.25	08 (Lipid)	8	1465	5
SURVEY	1991	YEAR	PROGRAM STATES	CORN	APPLICATIONS, MEASURED IN LB	(GLYPHOSATE = 417300)	Glyphosate	1156000	09 (EPSPS)	9	5600	400
SURVEY	1991	YEAR	PROGRAM STATES	CORN	APPLICATIONS, MEASURED IN LB / ACRE / APPLICATION, AVG	(GLYPHOSATE = 417300)	Glyphosate	0.92	09 (EPSPS)	9	5600	400
SURVEY	1991	YEAR	PROGRAM STATES	CORN	APPLICATIONS, MEASURED IN LB	(LINURON = 35506)	Linuron	93000	07 (PSII)	7	1196	0.1
SURVEY	1991	YEAR	PROGRAM STATES	CORN	APPLICATIONS, MEASURED IN LB / ACRE / APPLICATION, AVG	(LINURON = 35506)	Linuron	0.67	07 (PSII)	7	1196	0.1
SURVEY	1991	YEAR	PROGRAM STATES	CORN	APPLICATIONS, MEASURED IN LB	(METOLACHLOR = 108801)	Metolachlor	38792000	15 (VLFCA)	15	3877	15
SURVEY	1991	YEAR	PROGRAM STATES	CORN	APPLICATIONS, MEASURED IN LB / ACRE / APPLICATION, AVG	(METOLACHLOR = 108801)	Metolachlor	1.86	15 (VLFCA)	15	3877	15
SURVEY	1991	YEAR	PROGRAM STATES	CORN	APPLICATIONS, MEASURED IN LB	(NICOSULFURON = 129008)	Nicosulfuron	76000	02 (ALS)	2	5000	20000
SURVEY	1991	YEAR	PROGRAM STATES	CORN	APPLICATIONS, MEASURED IN LB / ACRE / APPLICATION, AVG	(NICOSULFURON = 129008)	Nicosulfuron	0.03	02 (ALS)	2	5000	20000
SURVEY	1991	YEAR	PROGRAM STATES	CORN	APPLICATIONS, MEASURED IN LB	(PARAQUAT = 61601)	Paraquat	201000	22 (PSI)	22	112	1.3
SURVEY	1991	YEAR	PROGRAM STATES	CORN	APPLICATIONS, MEASURED IN LB / ACRE / APPLICATION, AVG	(PARAQUAT = 61601)	Paraquat	0.42	22 (PSI)	22	112	1.3
SURVEY	1991	YEAR	PROGRAM STATES	CORN	APPLICATIONS, MEASURED IN LB	(PENDIMETHALIN = 108501)	Pendimethalin	2745000	03 (Mitosis)	3	5000	12.5
SURVEY	1991	YEAR	PROGRAM STATES	CORN	APPLICATIONS, MEASURED IN LB / ACRE / APPLICATION, AVG	(PENDIMETHALIN = 108501)	Pendimethalin	1.15	03 (Mitosis)	3	5000	12.5
SURVEY	1991	YEAR	PROGRAM STATES	CORN	APPLICATIONS, MEASURED IN LB	(PRIMISULFURON = 128973)	Primisulfuron	29000	02 (ALS)	2	5050	15
SURVEY	1991	YEAR	PROGRAM STATES	CORN	APPLICATIONS, MEASURED IN LB / ACRE / APPLICATION, AVG	(PRIMISULFURON = 128973)	Primisulfuron	0.03	02 (ALS)	2	5050	15
SURVEY	1991	YEAR	PROGRAM STATES	CORN	APPLICATIONS, MEASURED IN LB	(PROPACHLOR = 19101)	Propachlor	1456000	15 (VLFCA)	15	1800	2.6
SURVEY	1991	YEAR	PROGRAM STATES	CORN	APPLICATIONS, MEASURED IN LB / ACRE / APPLICATION, AVG	(PROPACHLOR = 19101)	Propachlor	1.74	15 (VLFCA)	15	1800	2.6
SURVEY	1991	YEAR	PROGRAM STATES	CORN	APPLICATIONS, MEASURED IN LB	(SIMAZINE = 80807)	Simazine	1081000	05 (PSII)	5	5000	0.5
SURVEY	1991	YEAR	PROGRAM STATES	CORN	APPLICATIONS, MEASURED IN LB / ACRE / APPLICATION, AVG	(SIMAZINE = 80807)	Simazine	1.29	05 (PSII)	5	5000	0.5
SURVEY	1991	YEAR	PROGRAM STATES	CORN	APPLICATIONS, MEASURED IN LB	(TRIDIPHANE = 123901)	Tridiphane	264000	NA	NA	1743	0.33
SURVEY	1991	YEAR	PROGRAM STATES	CORN	APPLICATIONS, MEASURED IN LB / ACRE / APPLICATION, AVG	(TRIDIPHANE = 123901)	Tridiphane	0.57	NA	NA	1743	0.33
SURVEY	1991	YEAR	PROGRAM STATES	CORN	APPLICATIONS, MEASURED IN LB	(TRIFLURALIN = 36101)	Trifluralin	111000	03 (Mitosis)	3	5000	40
SURVEY	1991	YEAR	PROGRAM STATES	CORN	APPLICATIONS, MEASURED IN LB / ACRE / APPLICATION, AVG	(TRIFLURALIN = 36101)	Trifluralin	0.55	03 (Mitosis)	3	5000	40
SURVEY	1991	YEAR	PROGRAM STATES	COTTON	APPLICATIONS, MEASURED IN LB	(CYANAZINE = 100101)	Cyanazine	1701000	05 (PSII)	5	182	12
SURVEY	1991	YEAR	PROGRAM STATES	COTTON	APPLICATIONS, MEASURED IN LB / ACRE / APPLICATION, AVG	(CYANAZINE = 100101)	Cyanazine	0.7	05 (PSII)	5	182	12
SURVEY	1991	YEAR	PROGRAM STATES	COTTON	APPLICATIONS, MEASURED IN LB	(DIURON = 35505)	Diuron	459000	07 (PSII)	7	3400	0.1
SURVEY	1991	YEAR	PROGRAM STATES	COTTON	APPLICATIONS, MEASURED IN LB / ACRE / APPLICATION, AVG	(DIURON = 35505)	Diuron	0.6	07 (PSII)	7	3400	0.1
SURVEY	1991	YEAR	PROGRAM STATES	COTTON	APPLICATIONS, MEASURED IN LB	(DSMA = 13802)	DSMA	761000	17 (Org As)	17	1935	50
SURVEY	1991	YEAR	PROGRAM STATES	COTTON	APPLICATIONS, MEASURED IN LB / ACRE / APPLICATION, AVG	(DSMA = 13802)	DSMA	1.59	17 (Org As)	17	1935	50
SURVEY	1991	YEAR	PROGRAM STATES	COTTON	APPLICATIONS, MEASURED IN LB	(FLUAZIFOP-P-BUTYL = 122809)	Fluazifop	83000	01 (ACCase)	1	2721	0.8
SURVEY	1991	YEAR	PROGRAM STATES	COTTON	APPLICATIONS, MEASURED IN LB / ACRE / APPLICATION, AVG	(FLUAZIFOP-P-BUTYL = 122809)	Fluazifop	0.12	01 (ACCase)	1	2721	0.8
SURVEY	1991	YEAR	PROGRAM STATES	COTTON	APPLICATIONS, MEASURED IN LB	(FLUOMETURON = 35503)	Fluometuron	2453000	07 (PSII)	7	6416	19
SURVEY	1991	YEAR	PROGRAM STATES	COTTON	APPLICATIONS, MEASURED IN LB / ACRE / APPLICATION, AVG	(FLUOMETURON = 35503)	Fluometuron	0.66	07 (PSII)	7	6416	19
SURVEY	1991	YEAR	PROGRAM STATES	COTTON	APPLICATIONS, MEASURED IN LB	(GLYPHOSATE = 417300)	Glyphosate	226000	09 (EPSPS)	9	5600	400
SURVEY	1991	YEAR	PROGRAM STATES	COTTON	APPLICATIONS, MEASURED IN LB / ACRE / APPLICATION, AVG	(GLYPHOSATE = 417300)	Glyphosate	0.64	09 (EPSPS)	9	5600	400
SURVEY	1991	YEAR	PROGRAM STATES	COTTON	APPLICATIONS, MEASURED IN LB	(LACTOFEN = 128888)	Lactofen	39000	14 (PPO)	14	5960	25
SURVEY	1991	YEAR	PROGRAM STATES	COTTON	APPLICATIONS, MEASURED IN LB / ACRE / APPLICATION, AVG	(LACTOFEN = 128888)	Lactofen	0.11	14 (PPO)	14	5960	25
SURVEY	1991	YEAR	PROGRAM STATES	COTTON	APPLICATIONS, MEASURED IN LB	(METHAZOLE = 106001)	Methazole	335000	14 (PPO)	14	777	0.2
SURVEY	1991	YEAR	PROGRAM STATES	COTTON	APPLICATIONS, MEASURED IN LB / ACRE / APPLICATION, AVG	(METHAZOLE = 106001)	Methazole	0.48	14 (PPO)	14	777	0.2
SURVEY	1991	YEAR	PROGRAM STATES	COTTON	APPLICATIONS, MEASURED IN LB	(METOLACHLOR = 108801)	Metolachlor	380000	15 (VLFCA)	15	3877	15
SURVEY	1991	YEAR	PROGRAM STATES	COTTON	APPLICATIONS, MEASURED IN LB / ACRE / APPLICATION, AVG	(METOLACHLOR = 108801)	Metolachlor	0.75	15 (VLFCA)	15	3877	15
SURVEY	1991	YEAR	PROGRAM STATES	COTTON	APPLICATIONS, MEASURED IN LB	(MSMA = 13803)	MSMA	3213000	17 (Org As)	17	2833	50
SURVEY	1991	YEAR	PROGRAM STATES	COTTON	APPLICATIONS, MEASURED IN LB / ACRE / APPLICATION, AVG	(MSMA = 13803)	MSMA	1.01	17 (Org As)	17	2833	50
SURVEY	1991	YEAR	PROGRAM STATES	COTTON	APPLICATIONS, MEASURED IN LB	(NORFLURAZON = 105801)	Norflurazon	1258000	12 (PhytoeneD)	12	9000	19
SURVEY	1991	YEAR	PROGRAM STATES	COTTON	APPLICATIONS, MEASURED IN LB / ACRE / APPLICATION, AVG	(NORFLURAZON = 105801)	Norflurazon	0.62	12 (PhytoeneD)	12	9000	19
SURVEY	1991	YEAR	PROGRAM STATES	COTTON	APPLICATIONS, MEASURED IN LB	(OXYFLUORFEN = 111601)	Oxyfluorfen	29000	14 (PPO)	14	5000	2
SURVEY	1991	YEAR	PROGRAM STATES	COTTON	APPLICATIONS, MEASURED IN LB / ACRE / APPLICATION, AVG	(OXYFLUORFEN = 111601)	Oxyfluorfen	0.15	14 (PPO)	14	5000	2
SURVEY	1991	YEAR	PROGRAM STATES	COTTON	APPLICATIONS, MEASURED IN LB	(PENDIMETHALIN = 108501)	Pendimethalin	1551000	03 (Mitosis)	3	5000	12.5
SURVEY	1991	YEAR	PROGRAM STATES	COTTON	APPLICATIONS, MEASURED IN LB / ACRE / APPLICATION, AVG	(PENDIMETHALIN = 108501)	Pendimethalin	0.8	03 (Mitosis)	3	5000	12.5
SURVEY	1991	YEAR	PROGRAM STATES	COTTON	APPLICATIONS, MEASURED IN LB	(PROMETRYN = 80805)	Prometryn	1821000	05 (PSII)	5	4550	62.5
SURVEY	1991	YEAR	PROGRAM STATES	COTTON	APPLICATIONS, MEASURED IN LB / ACRE / APPLICATION, AVG	(PROMETRYN = 80805)	Prometryn	0.65	05 (PSII)	5	4550	62.5
SURVEY	1991	YEAR	PROGRAM STATES	COTTON	APPLICATIONS, MEASURED IN LB	(SETHOXYDIM = 121001)	Sethoxydim	42000	01 (ACCase)	1	2676	18
SURVEY	1991	YEAR	PROGRAM STATES	COTTON	APPLICATIONS, MEASURED IN LB / ACRE / APPLICATION, AVG	(SETHOXYDIM = 121001)	Sethoxydim	0.21	01 (ACCase)	1	2676	18
SURVEY	1991	YEAR	PROGRAM STATES	COTTON	APPLICATIONS, MEASURED IN LB	(TRIFLURALIN = 36101)	Trifluralin	5589000	03 (Mitosis)	3	5000	40
SURVEY	1991	YEAR	PROGRAM STATES	COTTON	APPLICATIONS, MEASURED IN LB / ACRE / APPLICATION, AVG	(TRIFLURALIN = 36101)	Trifluralin	0.78	03 (Mitosis)	3	5000	40
SURVEY	1991	YEAR	PROGRAM STATES	RICE	APPLICATIONS, MEASURED IN LB	(2,4-D = 30001)	2,4-D	130000	04 (Auxin)	4	699	5
SURVEY	1991	YEAR	PROGRAM STATES	RICE	APPLICATIONS, MEASURED IN LB / ACRE / APPLICATION, AVG	(2,4-D = 30001)	2,4-D	0.83	04 (Auxin)	4	699	5
SURVEY	1991	YEAR	PROGRAM STATES	RICE	APPLICATIONS, MEASURED IN LB	(ACIFLUORFEN, SODIUM = 114402)	Acifluorfen	21000	14 (PPO)	14	1540	180
SURVEY	1991	YEAR	PROGRAM STATES	RICE	APPLICATIONS, MEASURED IN LB / ACRE / APPLICATION, AVG	(ACIFLUORFEN, SODIUM = 114402)	Acifluorfen	0.21	14 (PPO)	14	1540	180
SURVEY	1991	YEAR	PROGRAM STATES	RICE	APPLICATIONS, MEASURED IN LB	(BENSULFURON-METHYL = 128820)	Bensulfuron	1000	02 (ALS)	2	5000	308
SURVEY	1991	YEAR	PROGRAM STATES	RICE	APPLICATIONS, MEASURED IN LB / ACRE / APPLICATION, AVG	(BENSULFURON-METHYL = 128820)	Bensulfuron	0.04	02 (ALS)	2	5000	308
SURVEY	1991	YEAR	PROGRAM STATES	RICE	APPLICATIONS, MEASURED IN LB	(BENTAZON = 103901)	Bentazon	67000	06 (PSII)	6	1100	17.5
SURVEY	1991	YEAR	PROGRAM STATES	RICE	APPLICATIONS, MEASURED IN LB / ACRE / APPLICATION, AVG	(BENTAZON = 103901)	Bentazon	0.84	06 (PSII)	6	1100	17.5
SURVEY	1991	YEAR	PROGRAM STATES	RICE	APPLICATIONS, MEASURED IN LB	(BROMOXYNIL = 35301)	Bromoxynil	31000	06 (PSII)	6	440	5
SURVEY	1991	YEAR	PROGRAM STATES	RICE	APPLICATIONS, MEASURED IN LB / ACRE / APPLICATION, AVG	(BROMOXYNIL = 35301)	Bromoxynil	0.23	06 (PSII)	6	440	5
SURVEY	1991	YEAR	PROGRAM STATES	RICE	APPLICATIONS, MEASURED IN LB	(FENOXAPROP = 128701)	Fenoxaprop	68000	01 (ACCase)	1	3310	5.7
SURVEY	1991	YEAR	PROGRAM STATES	RICE	APPLICATIONS, MEASURED IN LB / ACRE / APPLICATION, AVG	(FENOXAPROP = 128701)	Fenoxaprop	0.19	01 (ACCase)	1	3310	5.7
SURVEY	1991	YEAR	PROGRAM STATES	RICE	APPLICATIONS, MEASURED IN LB	(GLYPHOSATE = 417300)	Glyphosate	32000	09 (EPSPS)	9	5600	400
SURVEY	1991	YEAR	PROGRAM STATES	RICE	APPLICATIONS, MEASURED IN LB / ACRE / APPLICATION, AVG	(GLYPHOSATE = 417300)	Glyphosate	0.54	09 (EPSPS)	9	5600	400
SURVEY	1991	YEAR	PROGRAM STATES	RICE	APPLICATIONS, MEASURED IN LB	(MOLINATE = 41402)	Molinate	2515000	08 (Lipid)	8	720	0.03
SURVEY	1991	YEAR	PROGRAM STATES	RICE	APPLICATIONS, MEASURED IN LB / ACRE / APPLICATION, AVG	(MOLINATE = 41402)	Molinate	3.08	08 (Lipid)	8	720	0.03
SURVEY	1991	YEAR	PROGRAM STATES	RICE	APPLICATIONS, MEASURED IN LB	(PENDIMETHALIN = 108501)	Pendimethalin	107000	03 (Mitosis)	3	5000	12.5
SURVEY	1991	YEAR	PROGRAM STATES	RICE	APPLICATIONS, MEASURED IN LB / ACRE / APPLICATION, AVG	(PENDIMETHALIN = 108501)	Pendimethalin	0.89	03 (Mitosis)	3	5000	12.5
SURVEY	1991	YEAR	PROGRAM STATES	RICE	APPLICATIONS, MEASURED IN LB	(PROPANIL = 28201)	Propanil	6696000	07 (PSII)	7	1080	19
SURVEY	1991	YEAR	PROGRAM STATES	RICE	APPLICATIONS, MEASURED IN LB / ACRE / APPLICATION, AVG	(PROPANIL = 28201)	Propanil	3.37	07 (PSII)	7	1080	19
SURVEY	1991	YEAR	PROGRAM STATES	RICE	APPLICATIONS, MEASURED IN LB	(THIOBENCARB = 108401)	Thiobencarb	717000	08 (Lipid)	8	1033	1
SURVEY	1991	YEAR	PROGRAM STATES	RICE	APPLICATIONS, MEASURED IN LB / ACRE / APPLICATION, AVG	(THIOBENCARB = 108401)	Thiobencarb	2.34	08 (Lipid)	8	1033	1
SURVEY	1991	YEAR	PROGRAM STATES	RICE	APPLICATIONS, MEASURED IN LB	(TRICLOPYR = 116001)	Triclopyr	12000	04 (Auxin)	4	712	3
SURVEY	1991	YEAR	PROGRAM STATES	RICE	APPLICATIONS, MEASURED IN LB / ACRE / APPLICATION, AVG	(TRICLOPYR = 116001)	Triclopyr	0.35	04 (Auxin)	4	712	3
SURVEY	1991	YEAR	PROGRAM STATES	SOYBEANS	APPLICATIONS, MEASURED IN LB	(2,4-DB = 30801)	2,4-DB	133000	04 (Auxin)	4	1960	3
SURVEY	1991	YEAR	PROGRAM STATES	SOYBEANS	APPLICATIONS, MEASURED IN LB / ACRE / APPLICATION, AVG	(2,4-DB = 30801)	2,4-DB	0.15	04 (Auxin)	4	1960	3
SURVEY	1991	YEAR	PROGRAM STATES	SOYBEANS	APPLICATIONS, MEASURED IN LB	(ACIFLUORFEN, SODIUM = 114402)	Acifluorfen	946000	14 (PPO)	14	1540	180
SURVEY	1991	YEAR	PROGRAM STATES	SOYBEANS	APPLICATIONS, MEASURED IN LB / ACRE / APPLICATION, AVG	(ACIFLUORFEN, SODIUM = 114402)	Acifluorfen	0.19	14 (PPO)	14	1540	180
SURVEY	1991	YEAR	PROGRAM STATES	SOYBEANS	APPLICATIONS, MEASURED IN LB	(ALACHLOR = 90501)	Alachlor	12835000	15 (VLFCA)	15	150	25
SURVEY	1991	YEAR	PROGRAM STATES	SOYBEANS	APPLICATIONS, MEASURED IN LB / ACRE / APPLICATION, AVG	(ALACHLOR = 90501)	Alachlor	2.01	15 (VLFCA)	15	150	25
SURVEY	1991	YEAR	PROGRAM STATES	SOYBEANS	APPLICATIONS, MEASURED IN LB	(AMMONIUM CHLORAMBEN = 29902)	Chloramben	242000	04 (Auxin)	4	3500	500
SURVEY	1991	YEAR	PROGRAM STATES	SOYBEANS	APPLICATIONS, MEASURED IN LB / ACRE / APPLICATION, AVG	(AMMONIUM CHLORAMBEN = 29902)	Chloramben	0.94	04 (Auxin)	4	3500	500
SURVEY	1991	YEAR	PROGRAM STATES	SOYBEANS	APPLICATIONS, MEASURED IN LB	(BENTAZON = 103901)	Bentazon	4243000	06 (PSII)	6	1100	17.5
SURVEY	1991	YEAR	PROGRAM STATES	SOYBEANS	APPLICATIONS, MEASURED IN LB / ACRE / APPLICATION, AVG	(BENTAZON = 103901)	Bentazon	0.63	06 (PSII)	6	1100	17.5
SURVEY	1991	YEAR	PROGRAM STATES	SOYBEANS	APPLICATIONS, MEASURED IN LB	(CHLORIMURON-ETHYL = 128901)	Chlorimuron	217000	02 (ALS)	2	4102	12.5
SURVEY	1991	YEAR	PROGRAM STATES	SOYBEANS	APPLICATIONS, MEASURED IN LB / ACRE / APPLICATION, AVG	(CHLORIMURON-ETHYL = 128901)	Chlorimuron	0.02	02 (ALS)	2	4102	12.5
SURVEY	1991	YEAR	PROGRAM STATES	SOYBEANS	APPLICATIONS, MEASURED IN LB	(CLOMAZONE = 125401)	Clomazone	1948000	13 (DOXP)	13	1369	4.3
SURVEY	1991	YEAR	PROGRAM STATES	SOYBEANS	APPLICATIONS, MEASURED IN LB / ACRE / APPLICATION, AVG	(CLOMAZONE = 125401)	Clomazone	0.58	13 (DOXP)	13	1369	4.3
SURVEY	1991	YEAR	PROGRAM STATES	SOYBEANS	APPLICATIONS, MEASURED IN LB	(ETHALFLURALIN = 113101)	Ethalfluralin	1368000	03 (Mitosis)	3	5000	32.2
SURVEY	1991	YEAR	PROGRAM STATES	SOYBEANS	APPLICATIONS, MEASURED IN LB / ACRE / APPLICATION, AVG	(ETHALFLURALIN = 113101)	Ethalfluralin	0.83	03 (Mitosis)	3	5000	32.2
SURVEY	1991	YEAR	PROGRAM STATES	SOYBEANS	APPLICATIONS, MEASURED IN LB	(FLUAZIFOP-P-BUTYL = 122809)	Fluazifop	373000	01 (ACCase)	1	2721	0.8
SURVEY	1991	YEAR	PROGRAM STATES	SOYBEANS	APPLICATIONS, MEASURED IN LB / ACRE / APPLICATION, AVG	(FLUAZIFOP-P-BUTYL = 122809)	Fluazifop	0.13	01 (ACCase)	1	2721	0.8
SURVEY	1991	YEAR	PROGRAM STATES	SOYBEANS	APPLICATIONS, MEASURED IN LB	(FOMESAFEN SODIUM = 123802)	Fomesafen	260000	14 (PPO)	14	1250	100
SURVEY	1991	YEAR	PROGRAM STATES	SOYBEANS	APPLICATIONS, MEASURED IN LB / ACRE / APPLICATION, AVG	(FOMESAFEN SODIUM = 123802)	Fomesafen	0.24	14 (PPO)	14	1250	100
SURVEY	1991	YEAR	PROGRAM STATES	SOYBEANS	APPLICATIONS, MEASURED IN LB	(GLYPHOSATE = 417300)	Glyphosate	2358000	09 (EPSPS)	9	5600	400
SURVEY	1991	YEAR	PROGRAM STATES	SOYBEANS	APPLICATIONS, MEASURED IN LB / ACRE / APPLICATION, AVG	(GLYPHOSATE = 417300)	Glyphosate	0.8	09 (EPSPS)	9	5600	400
SURVEY	1991	YEAR	PROGRAM STATES	SOYBEANS	APPLICATIONS, MEASURED IN LB	(IMAZAQUIN = 128848)	Imazaquin	772000	02 (ALS)	2	5000	500
SURVEY	1991	YEAR	PROGRAM STATES	SOYBEANS	APPLICATIONS, MEASURED IN LB / ACRE / APPLICATION, AVG	(IMAZAQUIN = 128848)	Imazaquin	0.09	02 (ALS)	2	5000	500
SURVEY	1991	YEAR	PROGRAM STATES	SOYBEANS	APPLICATIONS, MEASURED IN LB	(IMAZETHAPYR = 128922)	Imazethapyr	718000	02 (ALS)	2	5000	500
SURVEY	1991	YEAR	PROGRAM STATES	SOYBEANS	APPLICATIONS, MEASURED IN LB / ACRE / APPLICATION, AVG	(IMAZETHAPYR = 128922)	Imazethapyr	0.06	02 (ALS)	2	5000	500
SURVEY	1991	YEAR	PROGRAM STATES	SOYBEANS	APPLICATIONS, MEASURED IN LB	(LACTOFEN = 128888)	Lactofen	58000	14 (PPO)	14	5960	25
SURVEY	1991	YEAR	PROGRAM STATES	SOYBEANS	APPLICATIONS, MEASURED IN LB / ACRE / APPLICATION, AVG	(LACTOFEN = 128888)	Lactofen	0.12	14 (PPO)	14	5960	25
SURVEY	1991	YEAR	PROGRAM STATES	SOYBEANS	APPLICATIONS, MEASURED IN LB	(LINURON = 35506)	Linuron	979000	07 (PSII)	7	1196	0.1
SURVEY	1991	YEAR	PROGRAM STATES	SOYBEANS	APPLICATIONS, MEASURED IN LB / ACRE / APPLICATION, AVG	(LINURON = 35506)	Linuron	0.58	07 (PSII)	7	1196	0.1
SURVEY	1991	YEAR	PROGRAM STATES	SOYBEANS	APPLICATIONS, MEASURED IN LB	(METOLACHLOR = 108801)	Metolachlor	7625000	15 (VLFCA)	15	3877	15
SURVEY	1991	YEAR	PROGRAM STATES	SOYBEANS	APPLICATIONS, MEASURED IN LB / ACRE / APPLICATION, AVG	(METOLACHLOR = 108801)	Metolachlor	1.78	15 (VLFCA)	15	3877	15
SURVEY	1991	YEAR	PROGRAM STATES	SOYBEANS	APPLICATIONS, MEASURED IN LB	(METRIBUZIN = 101101)	Metribuzin	2715000	05 (PSII)	5	1090	5
SURVEY	1991	YEAR	PROGRAM STATES	SOYBEANS	APPLICATIONS, MEASURED IN LB / ACRE / APPLICATION, AVG	(METRIBUZIN = 101101)	Metribuzin	0.31	05 (PSII)	5	1090	5
SURVEY	1991	YEAR	PROGRAM STATES	SOYBEANS	APPLICATIONS, MEASURED IN LB	(PARAQUAT = 61601)	Paraquat	452000	22 (PSI)	22	112	1.3
SURVEY	1991	YEAR	PROGRAM STATES	SOYBEANS	APPLICATIONS, MEASURED IN LB / ACRE / APPLICATION, AVG	(PARAQUAT = 61601)	Paraquat	0.53	22 (PSI)	22	112	1.3
SURVEY	1991	YEAR	PROGRAM STATES	SOYBEANS	APPLICATIONS, MEASURED IN LB	(PENDIMETHALIN = 108501)	Pendimethalin	7908000	03 (Mitosis)	3	5000	12.5
SURVEY	1991	YEAR	PROGRAM STATES	SOYBEANS	APPLICATIONS, MEASURED IN LB / ACRE / APPLICATION, AVG	(PENDIMETHALIN = 108501)	Pendimethalin	0.82	03 (Mitosis)	3	5000	12.5
SURVEY	1991	YEAR	PROGRAM STATES	SOYBEANS	APPLICATIONS, MEASURED IN LB	(QUIZALOFOP-ETHYL = 128711)	Quizalofop	122000	01 (ACCase)	1	1480	0.9
SURVEY	1991	YEAR	PROGRAM STATES	SOYBEANS	APPLICATIONS, MEASURED IN LB / ACRE / APPLICATION, AVG	(QUIZALOFOP-ETHYL = 128711)	Quizalofop	0.07	01 (ACCase)	1	1480	0.9
SURVEY	1991	YEAR	PROGRAM STATES	SOYBEANS	APPLICATIONS, MEASURED IN LB	(SETHOXYDIM = 121001)	Sethoxydim	488000	01 (ACCase)	1	2676	18
SURVEY	1991	YEAR	PROGRAM STATES	SOYBEANS	APPLICATIONS, MEASURED IN LB / ACRE / APPLICATION, AVG	(SETHOXYDIM = 121001)	Sethoxydim	0.2	01 (ACCase)	1	2676	18
SURVEY	1991	YEAR	PROGRAM STATES	SOYBEANS	APPLICATIONS, MEASURED IN LB	(THIFENSULFURON = 128845)	Thifensulfuron	10000	02 (ALS)	2	5000	20
SURVEY	1991	YEAR	PROGRAM STATES	SOYBEANS	APPLICATIONS, MEASURED IN LB / ACRE / APPLICATION, AVG	(THIFENSULFURON = 128845)	Thifensulfuron	0.004	02 (ALS)	2	5000	20
SURVEY	1991	YEAR	PROGRAM STATES	SOYBEANS	APPLICATIONS, MEASURED IN LB	(TRIFLURALIN = 36101)	Trifluralin	16324000	03 (Mitosis)	3	5000	40
SURVEY	1991	YEAR	PROGRAM STATES	SOYBEANS	APPLICATIONS, MEASURED IN LB / ACRE / APPLICATION, AVG	(TRIFLURALIN = 36101)	Trifluralin	0.86	03 (Mitosis)	3	5000	40
SURVEY	1991	YEAR	PROGRAM STATES	WHEAT, SPRING	APPLICATIONS, MEASURED IN LB	(2,4-D = 30001)	2,4-D	2361000	04 (Auxin)	4	699	5
SURVEY	1991	YEAR	PROGRAM STATES	WHEAT, SPRING	APPLICATIONS, MEASURED IN LB / ACRE / APPLICATION, AVG	(2,4-D = 30001)	2,4-D	0.31	04 (Auxin)	4	699	5
SURVEY	1991	YEAR	PROGRAM STATES	WHEAT, SPRING	APPLICATIONS, MEASURED IN LB	(BROMOXYNIL = 35301)	Bromoxynil	267000	06 (PSII)	6	440	5
SURVEY	1991	YEAR	PROGRAM STATES	WHEAT, SPRING	APPLICATIONS, MEASURED IN LB / ACRE / APPLICATION, AVG	(BROMOXYNIL = 35301)	Bromoxynil	0.22	06 (PSII)	6	440	5
SURVEY	1991	YEAR	PROGRAM STATES	WHEAT, SPRING	APPLICATIONS, MEASURED IN LB	(DICAMBA = 29801)	Dicamba	257000	04 (Auxin)	4	1707	125
SURVEY	1991	YEAR	PROGRAM STATES	WHEAT, SPRING	APPLICATIONS, MEASURED IN LB / ACRE / APPLICATION, AVG	(DICAMBA = 29801)	Dicamba	0.07	04 (Auxin)	4	1707	125
SURVEY	1991	YEAR	PROGRAM STATES	WHEAT, SPRING	APPLICATIONS, MEASURED IN LB	(DICLOFOP-METHYL = 110902)	Diclofop	242000	01 (ACCase)	1	557	20
SURVEY	1991	YEAR	PROGRAM STATES	WHEAT, SPRING	APPLICATIONS, MEASURED IN LB / ACRE / APPLICATION, AVG	(DICLOFOP-METHYL = 110902)	Diclofop	0.75	01 (ACCase)	1	557	20
SURVEY	1991	YEAR	PROGRAM STATES	WHEAT, SPRING	APPLICATIONS, MEASURED IN LB	(FENOXAPROP = 128701)	Fenoxaprop	117000	01 (ACCase)	1	3310	5.7
SURVEY	1991	YEAR	PROGRAM STATES	WHEAT, SPRING	APPLICATIONS, MEASURED IN LB / ACRE / APPLICATION, AVG	(FENOXAPROP = 128701)	Fenoxaprop	0.1	01 (ACCase)	1	3310	5.7
SURVEY	1991	YEAR	PROGRAM STATES	WHEAT, SPRING	APPLICATIONS, MEASURED IN LB	(IMAZAMETHABENZ = 128842)	Imazethabenz	118000	02 (ALS)	2	5000	12.5
SURVEY	1991	YEAR	PROGRAM STATES	WHEAT, SPRING	APPLICATIONS, MEASURED IN LB / ACRE / APPLICATION, AVG	(IMAZAMETHABENZ = 128842)	Imazethabenz	0.33	02 (ALS)	2	5000	12.5
SURVEY	1991	YEAR	PROGRAM STATES	WHEAT, SPRING	APPLICATIONS, MEASURED IN LB	(MCPA = 30501)	MCPA	1663000	04 (Auxin)	4	1160	1
SURVEY	1991	YEAR	PROGRAM STATES	WHEAT, SPRING	APPLICATIONS, MEASURED IN LB / ACRE / APPLICATION, AVG	(MCPA = 30501)	MCPA	0.31	04 (Auxin)	4	1160	1
SURVEY	1991	YEAR	PROGRAM STATES	WHEAT, SPRING	APPLICATIONS, MEASURED IN LB	(THIFENSULFURON = 128845)	Thifensulfuron	15000	02 (ALS)	2	5000	20
SURVEY	1991	YEAR	PROGRAM STATES	WHEAT, SPRING	APPLICATIONS, MEASURED IN LB / ACRE / APPLICATION, AVG	(THIFENSULFURON = 128845)	Thifensulfuron	0.01	02 (ALS)	2	5000	20
SURVEY	1991	YEAR	PROGRAM STATES	WHEAT, SPRING	APPLICATIONS, MEASURED IN LB	(TRIALLATE = 78802)	Triallate	385000	08 (Lipid)	8	3612	1.3
SURVEY	1991	YEAR	PROGRAM STATES	WHEAT, SPRING	APPLICATIONS, MEASURED IN LB / ACRE / APPLICATION, AVG	(TRIALLATE = 78802)	Triallate	1.05	08 (Lipid)	8	3612	1.3
SURVEY	1991	YEAR	PROGRAM STATES	WHEAT, SPRING	APPLICATIONS, MEASURED IN LB	(TRIBENURON-METHYL = 128887)	Tribenuron	16000	02 (ALS)	2	5000	0.95
SURVEY	1991	YEAR	PROGRAM STATES	WHEAT, SPRING	APPLICATIONS, MEASURED IN LB / ACRE / APPLICATION, AVG	(TRIBENURON-METHYL = 128887)	Tribenuron	0.007	02 (ALS)	2	5000	0.95
SURVEY	1991	YEAR	PROGRAM STATES	WHEAT, SPRING	APPLICATIONS, MEASURED IN LB	(TRIFLURALIN = 36101)	Trifluralin	281000	03 (Mitosis)	3	5000	40
SURVEY	1991	YEAR	PROGRAM STATES	WHEAT, SPRING	APPLICATIONS, MEASURED IN LB / ACRE / APPLICATION, AVG	(TRIFLURALIN = 36101)	Trifluralin	0.38	03 (Mitosis)	3	5000	40
SURVEY	1991	YEAR	PROGRAM STATES	WHEAT, WINTER	APPLICATIONS, MEASURED IN LB	(2,4-D = 30001)	2,4-D	1540000	04 (Auxin)	4	699	5
SURVEY	1991	YEAR	PROGRAM STATES	WHEAT, WINTER	APPLICATIONS, MEASURED IN LB / ACRE / APPLICATION, AVG	(2,4-D = 30001)	2,4-D	0.34	04 (Auxin)	4	699	5
SURVEY	1991	YEAR	PROGRAM STATES	WHEAT, WINTER	APPLICATIONS, MEASURED IN LB	(BROMOXYNIL = 35301)	Bromoxynil	153000	06 (PSII)	6	440	5
SURVEY	1991	YEAR	PROGRAM STATES	WHEAT, WINTER	APPLICATIONS, MEASURED IN LB / ACRE / APPLICATION, AVG	(BROMOXYNIL = 35301)	Bromoxynil	0.25	06 (PSII)	6	440	5
SURVEY	1991	YEAR	PROGRAM STATES	WHEAT, WINTER	APPLICATIONS, MEASURED IN LB	(CHLORSULFURON = 118601)	Chlorsulfuron	45000	02 (ALS)	2	5545	5
SURVEY	1991	YEAR	PROGRAM STATES	WHEAT, WINTER	APPLICATIONS, MEASURED IN LB / ACRE / APPLICATION, AVG	(CHLORSULFURON = 118601)	Chlorsulfuron	0.01	02 (ALS)	2	5545	5
SURVEY	1991	YEAR	PROGRAM STATES	WHEAT, WINTER	APPLICATIONS, MEASURED IN LB	(DICAMBA = 29801)	Dicamba	106000	04 (Auxin)	4	1707	125
SURVEY	1991	YEAR	PROGRAM STATES	WHEAT, WINTER	APPLICATIONS, MEASURED IN LB / ACRE / APPLICATION, AVG	(DICAMBA = 29801)	Dicamba	0.1	04 (Auxin)	4	1707	125
SURVEY	1991	YEAR	PROGRAM STATES	WHEAT, WINTER	APPLICATIONS, MEASURED IN LB	(GLYPHOSATE = 417300)	Glyphosate	217000	09 (EPSPS)	9	5600	400
SURVEY	1991	YEAR	PROGRAM STATES	WHEAT, WINTER	APPLICATIONS, MEASURED IN LB / ACRE / APPLICATION, AVG	(GLYPHOSATE = 417300)	Glyphosate	0.47	09 (EPSPS)	9	5600	400
SURVEY	1991	YEAR	PROGRAM STATES	WHEAT, WINTER	APPLICATIONS, MEASURED IN LB	(MCPA = 30501)	MCPA	413000	04 (Auxin)	4	1160	1
SURVEY	1991	YEAR	PROGRAM STATES	WHEAT, WINTER	APPLICATIONS, MEASURED IN LB / ACRE / APPLICATION, AVG	(MCPA = 30501)	MCPA	0.35	04 (Auxin)	4	1160	1
SURVEY	1991	YEAR	PROGRAM STATES	WHEAT, WINTER	APPLICATIONS, MEASURED IN LB	(METSULFURON-METHYL = 122010)	Metsulfuron	7000	02 (ALS)	2	5000	25
SURVEY	1991	YEAR	PROGRAM STATES	WHEAT, WINTER	APPLICATIONS, MEASURED IN LB / ACRE / APPLICATION, AVG	(METSULFURON-METHYL = 122010)	Metsulfuron	0.004	02 (ALS)	2	5000	25
SURVEY	1991	YEAR	PROGRAM STATES	WHEAT, WINTER	APPLICATIONS, MEASURED IN LB	(THIFENSULFURON = 128845)	Thifensulfuron	13000	02 (ALS)	2	5000	20
SURVEY	1991	YEAR	PROGRAM STATES	WHEAT, WINTER	APPLICATIONS, MEASURED IN LB / ACRE / APPLICATION, AVG	(THIFENSULFURON = 128845)	Thifensulfuron	0.01	02 (ALS)	2	5000	20
SURVEY	1991	YEAR	PROGRAM STATES	WHEAT, WINTER	APPLICATIONS, MEASURED IN LB	(TRIBENURON-METHYL = 128887)	Tribenuron	7000	02 (ALS)	2	5000	0.95
SURVEY	1991	YEAR	PROGRAM STATES	WHEAT, WINTER	APPLICATIONS, MEASURED IN LB / ACRE / APPLICATION, AVG	(TRIBENURON-METHYL = 128887)	Tribenuron	0.007	02 (ALS)	2	5000	0.95
SURVEY	1992	YEAR	PROGRAM STATES	CORN	APPLICATIONS, MEASURED IN LB	(2,4-D = 30001)	2,4-D	2832000	04 (Auxin)	4	699	5
SURVEY	1992	YEAR	PROGRAM STATES	CORN	APPLICATIONS, MEASURED IN LB / ACRE / APPLICATION, AVG	(2,4-D = 30001)	2,4-D	0.4	04 (Auxin)	4	699	5
SURVEY	1992	YEAR	PROGRAM STATES	CORN	APPLICATIONS, MEASURED IN LB	(ALACHLOR = 90501)	Alachlor	40129000	15 (VLFCA)	15	150	25
SURVEY	1992	YEAR	PROGRAM STATES	CORN	APPLICATIONS, MEASURED IN LB / ACRE / APPLICATION, AVG	(ALACHLOR = 90501)	Alachlor	2.02	15 (VLFCA)	15	150	25
SURVEY	1992	YEAR	PROGRAM STATES	CORN	APPLICATIONS, MEASURED IN LB	(AMETRYN = 80801)	Ametryn	146000	05 (PSII)	5	1160	2.5
SURVEY	1992	YEAR	PROGRAM STATES	CORN	APPLICATIONS, MEASURED IN LB / ACRE / APPLICATION, AVG	(AMETRYN = 80801)	Ametryn	1.08	05 (PSII)	5	1160	2.5
SURVEY	1992	YEAR	PROGRAM STATES	CORN	APPLICATIONS, MEASURED IN LB	(ATRAZINE = 80803)	Atrazine	54939000	05 (PSII)	5	3090	0.7
SURVEY	1992	YEAR	PROGRAM STATES	CORN	APPLICATIONS, MEASURED IN LB / ACRE / APPLICATION, AVG	(ATRAZINE = 80803)	Atrazine	1.05	05 (PSII)	5	3090	0.7
SURVEY	1992	YEAR	PROGRAM STATES	CORN	APPLICATIONS, MEASURED IN LB	(BENTAZON = 103901)	Bentazon	550000	06 (PSII)	6	1100	17.5
SURVEY	1992	YEAR	PROGRAM STATES	CORN	APPLICATIONS, MEASURED IN LB / ACRE / APPLICATION, AVG	(BENTAZON = 103901)	Bentazon	0.56	06 (PSII)	6	1100	17.5
SURVEY	1992	YEAR	PROGRAM STATES	CORN	APPLICATIONS, MEASURED IN LB	(BROMOXYNIL = 35301)	Bromoxynil	1389000	06 (PSII)	6	440	5
SURVEY	1992	YEAR	PROGRAM STATES	CORN	APPLICATIONS, MEASURED IN LB / ACRE / APPLICATION, AVG	(BROMOXYNIL = 35301)	Bromoxynil	0.25	06 (PSII)	6	440	5
SURVEY	1992	YEAR	PROGRAM STATES	CORN	APPLICATIONS, MEASURED IN LB	(BUTYLATE = 41405)	Butylate	8117000	08 (Lipid)	8	4659	50
SURVEY	1992	YEAR	PROGRAM STATES	CORN	APPLICATIONS, MEASURED IN LB / ACRE / APPLICATION, AVG	(BUTYLATE = 41405)	Butylate	4.33	08 (Lipid)	8	4659	50
SURVEY	1992	YEAR	PROGRAM STATES	CORN	APPLICATIONS, MEASURED IN LB	(CYANAZINE = 100101)	Cyanazine	26691000	05 (PSII)	5	182	12
SURVEY	1992	YEAR	PROGRAM STATES	CORN	APPLICATIONS, MEASURED IN LB / ACRE / APPLICATION, AVG	(CYANAZINE = 100101)	Cyanazine	1.85	05 (PSII)	5	182	12
SURVEY	1992	YEAR	PROGRAM STATES	CORN	APPLICATIONS, MEASURED IN LB	(DICAMBA = 29801)	Dicamba	5068000	04 (Auxin)	4	1707	125
SURVEY	1992	YEAR	PROGRAM STATES	CORN	APPLICATIONS, MEASURED IN LB / ACRE / APPLICATION, AVG	(DICAMBA = 29801)	Dicamba	0.34	04 (Auxin)	4	1707	125
SURVEY	1992	YEAR	PROGRAM STATES	CORN	APPLICATIONS, MEASURED IN LB	(EPTC = 41401)	EPTC	10594000	08 (Lipid)	8	1465	5
SURVEY	1992	YEAR	PROGRAM STATES	CORN	APPLICATIONS, MEASURED IN LB / ACRE / APPLICATION, AVG	(EPTC = 41401)	EPTC	4.33	08 (Lipid)	8	1465	5
SURVEY	1992	YEAR	PROGRAM STATES	CORN	APPLICATIONS, MEASURED IN LB	(GLYPHOSATE = 417300)	Glyphosate	746000	09 (EPSPS)	9	5600	400
SURVEY	1992	YEAR	PROGRAM STATES	CORN	APPLICATIONS, MEASURED IN LB / ACRE / APPLICATION, AVG	(GLYPHOSATE = 417300)	Glyphosate	0.75	09 (EPSPS)	9	5600	400
SURVEY	1992	YEAR	PROGRAM STATES	CORN	APPLICATIONS, MEASURED IN LB	(LINURON = 35506)	Linuron	96000	07 (PSII)	7	1196	0.1
SURVEY	1992	YEAR	PROGRAM STATES	CORN	APPLICATIONS, MEASURED IN LB / ACRE / APPLICATION, AVG	(LINURON = 35506)	Linuron	0.66	07 (PSII)	7	1196	0.1
SURVEY	1992	YEAR	PROGRAM STATES	CORN	APPLICATIONS, MEASURED IN LB	(METOLACHLOR = 108801)	Metolachlor	41327000	15 (VLFCA)	15	3877	15
SURVEY	1992	YEAR	PROGRAM STATES	CORN	APPLICATIONS, MEASURED IN LB / ACRE / APPLICATION, AVG	(METOLACHLOR = 108801)	Metolachlor	1.87	15 (VLFCA)	15	3877	15
SURVEY	1992	YEAR	PROGRAM STATES	CORN	APPLICATIONS, MEASURED IN LB	(NICOSULFURON = 129008)	Nicosulfuron	140000	02 (ALS)	2	5000	20000
SURVEY	1992	YEAR	PROGRAM STATES	CORN	APPLICATIONS, MEASURED IN LB / ACRE / APPLICATION, AVG	(NICOSULFURON = 129008)	Nicosulfuron	0.03	02 (ALS)	2	5000	20000
SURVEY	1992	YEAR	PROGRAM STATES	CORN	APPLICATIONS, MEASURED IN LB	(PARAQUAT = 61601)	Paraquat	423000	22 (PSI)	22	112	1.3
SURVEY	1992	YEAR	PROGRAM STATES	CORN	APPLICATIONS, MEASURED IN LB / ACRE / APPLICATION, AVG	(PARAQUAT = 61601)	Paraquat	0.53	22 (PSI)	22	112	1.3
SURVEY	1992	YEAR	PROGRAM STATES	CORN	APPLICATIONS, MEASURED IN LB	(PENDIMETHALIN = 108501)	Pendimethalin	3091000	03 (Mitosis)	3	5000	12.5
SURVEY	1992	YEAR	PROGRAM STATES	CORN	APPLICATIONS, MEASURED IN LB / ACRE / APPLICATION, AVG	(PENDIMETHALIN = 108501)	Pendimethalin	1.14	03 (Mitosis)	3	5000	12.5
SURVEY	1992	YEAR	PROGRAM STATES	CORN	APPLICATIONS, MEASURED IN LB	(PRIMISULFURON = 128973)	Primisulfuron	30000	02 (ALS)	2	5050	15
SURVEY	1992	YEAR	PROGRAM STATES	CORN	APPLICATIONS, MEASURED IN LB / ACRE / APPLICATION, AVG	(PRIMISULFURON = 128973)	Primisulfuron	0.03	02 (ALS)	2	5050	15
SURVEY	1992	YEAR	PROGRAM STATES	CORN	APPLICATIONS, MEASURED IN LB	(PROPACHLOR = 19101)	Propachlor	1506000	15 (VLFCA)	15	1800	2.6
SURVEY	1992	YEAR	PROGRAM STATES	CORN	APPLICATIONS, MEASURED IN LB / ACRE / APPLICATION, AVG	(PROPACHLOR = 19101)	Propachlor	2.6	15 (VLFCA)	15	1800	2.6
SURVEY	1992	YEAR	PROGRAM STATES	CORN	APPLICATIONS, MEASURED IN LB	(SIMAZINE = 80807)	Simazine	1147000	05 (PSII)	5	5000	0.5
SURVEY	1992	YEAR	PROGRAM STATES	CORN	APPLICATIONS, MEASURED IN LB / ACRE / APPLICATION, AVG	(SIMAZINE = 80807)	Simazine	1.12	05 (PSII)	5	5000	0.5
SURVEY	1992	YEAR	PROGRAM STATES	CORN	APPLICATIONS, MEASURED IN LB	(TRIDIPHANE = 123901)	Tridiphane	123000	NA	NA	1743	0.33
SURVEY	1992	YEAR	PROGRAM STATES	CORN	APPLICATIONS, MEASURED IN LB / ACRE / APPLICATION, AVG	(TRIDIPHANE = 123901)	Tridiphane	0.54	NA	NA	1743	0.33
SURVEY	1992	YEAR	PROGRAM STATES	COTTON	APPLICATIONS, MEASURED IN LB	(BROMACIL = 12301)	Bromacil	328000	05 (PSII)	5	5175	12.5
SURVEY	1992	YEAR	PROGRAM STATES	COTTON	APPLICATIONS, MEASURED IN LB / ACRE / APPLICATION, AVG	(BROMACIL = 12301)	Bromacil	0.74	05 (PSII)	5	5175	12.5
SURVEY	1992	YEAR	PROGRAM STATES	COTTON	APPLICATIONS, MEASURED IN LB	(CYANAZINE = 100101)	Cyanazine	1827000	05 (PSII)	5	182	12
SURVEY	1992	YEAR	PROGRAM STATES	COTTON	APPLICATIONS, MEASURED IN LB / ACRE / APPLICATION, AVG	(CYANAZINE = 100101)	Cyanazine	0.71	05 (PSII)	5	182	12
SURVEY	1992	YEAR	PROGRAM STATES	COTTON	APPLICATIONS, MEASURED IN LB	(DIURON = 35505)	Diuron	741000	07 (PSII)	7	3400	0.1
SURVEY	1992	YEAR	PROGRAM STATES	COTTON	APPLICATIONS, MEASURED IN LB / ACRE / APPLICATION, AVG	(DIURON = 35505)	Diuron	0.65	07 (PSII)	7	3400	0.1
SURVEY	1992	YEAR	PROGRAM STATES	COTTON	APPLICATIONS, MEASURED IN LB	(DSMA = 13802)	DSMA	561000	17 (Org As)	17	1935	50
SURVEY	1992	YEAR	PROGRAM STATES	COTTON	APPLICATIONS, MEASURED IN LB / ACRE / APPLICATION, AVG	(DSMA = 13802)	DSMA	1.31	17 (Org As)	17	1935	50
SURVEY	1992	YEAR	PROGRAM STATES	COTTON	APPLICATIONS, MEASURED IN LB	(FLUAZIFOP-P-BUTYL = 122809)	Fluazifop	74000	01 (ACCase)	1	2721	0.8
SURVEY	1992	YEAR	PROGRAM STATES	COTTON	APPLICATIONS, MEASURED IN LB / ACRE / APPLICATION, AVG	(FLUAZIFOP-P-BUTYL = 122809)	Fluazifop	0.16	01 (ACCase)	1	2721	0.8
SURVEY	1992	YEAR	PROGRAM STATES	COTTON	APPLICATIONS, MEASURED IN LB	(FLUOMETURON = 35503)	Fluometuron	2410000	07 (PSII)	7	6416	19
SURVEY	1992	YEAR	PROGRAM STATES	COTTON	APPLICATIONS, MEASURED IN LB / ACRE / APPLICATION, AVG	(FLUOMETURON = 35503)	Fluometuron	0.58	07 (PSII)	7	6416	19
SURVEY	1992	YEAR	PROGRAM STATES	COTTON	APPLICATIONS, MEASURED IN LB	(GLYPHOSATE = 417300)	Glyphosate	308000	09 (EPSPS)	9	5600	400
SURVEY	1992	YEAR	PROGRAM STATES	COTTON	APPLICATIONS, MEASURED IN LB / ACRE / APPLICATION, AVG	(GLYPHOSATE = 417300)	Glyphosate	0.76	09 (EPSPS)	9	5600	400
SURVEY	1992	YEAR	PROGRAM STATES	COTTON	APPLICATIONS, MEASURED IN LB	(LACTOFEN = 128888)	Lactofen	21000	14 (PPO)	14	5960	25
SURVEY	1992	YEAR	PROGRAM STATES	COTTON	APPLICATIONS, MEASURED IN LB / ACRE / APPLICATION, AVG	(LACTOFEN = 128888)	Lactofen	0.08	14 (PPO)	14	5960	25
SURVEY	1992	YEAR	PROGRAM STATES	COTTON	APPLICATIONS, MEASURED IN LB	(METHAZOLE = 106001)	Methazole	216000	14 (PPO)	14	777	0.2
SURVEY	1992	YEAR	PROGRAM STATES	COTTON	APPLICATIONS, MEASURED IN LB / ACRE / APPLICATION, AVG	(METHAZOLE = 106001)	Methazole	0.4	14 (PPO)	14	777	0.2
SURVEY	1992	YEAR	PROGRAM STATES	COTTON	APPLICATIONS, MEASURED IN LB	(METOLACHLOR = 108801)	Metolachlor	580000	15 (VLFCA)	15	3877	15
SURVEY	1992	YEAR	PROGRAM STATES	COTTON	APPLICATIONS, MEASURED IN LB / ACRE / APPLICATION, AVG	(METOLACHLOR = 108801)	Metolachlor	0.83	15 (VLFCA)	15	3877	15
SURVEY	1992	YEAR	PROGRAM STATES	COTTON	APPLICATIONS, MEASURED IN LB	(MSMA = 13803)	MSMA	3117000	17 (Org As)	17	2833	50
SURVEY	1992	YEAR	PROGRAM STATES	COTTON	APPLICATIONS, MEASURED IN LB / ACRE / APPLICATION, AVG	(MSMA = 13803)	MSMA	0.86	17 (Org As)	17	2833	50
SURVEY	1992	YEAR	PROGRAM STATES	COTTON	APPLICATIONS, MEASURED IN LB	(NORFLURAZON = 105801)	Norflurazon	1123000	12 (PhytoeneD)	12	9000	19
SURVEY	1992	YEAR	PROGRAM STATES	COTTON	APPLICATIONS, MEASURED IN LB / ACRE / APPLICATION, AVG	(NORFLURAZON = 105801)	Norflurazon	0.51	12 (PhytoeneD)	12	9000	19
SURVEY	1992	YEAR	PROGRAM STATES	COTTON	APPLICATIONS, MEASURED IN LB	(OXYFLUORFEN = 111601)	Oxyfluorfen	40000	14 (PPO)	14	5000	2
SURVEY	1992	YEAR	PROGRAM STATES	COTTON	APPLICATIONS, MEASURED IN LB / ACRE / APPLICATION, AVG	(OXYFLUORFEN = 111601)	Oxyfluorfen	0.15	14 (PPO)	14	5000	2
SURVEY	1992	YEAR	PROGRAM STATES	COTTON	APPLICATIONS, MEASURED IN LB	(PENDIMETHALIN = 108501)	Pendimethalin	1333000	03 (Mitosis)	3	5000	12.5
SURVEY	1992	YEAR	PROGRAM STATES	COTTON	APPLICATIONS, MEASURED IN LB / ACRE / APPLICATION, AVG	(PENDIMETHALIN = 108501)	Pendimethalin	0.7	03 (Mitosis)	3	5000	12.5
SURVEY	1992	YEAR	PROGRAM STATES	COTTON	APPLICATIONS, MEASURED IN LB	(PROMETRYN = 80805)	Prometryn	1580000	05 (PSII)	5	4550	62.5
SURVEY	1992	YEAR	PROGRAM STATES	COTTON	APPLICATIONS, MEASURED IN LB / ACRE / APPLICATION, AVG	(PROMETRYN = 80805)	Prometryn	0.57	05 (PSII)	5	4550	62.5
SURVEY	1992	YEAR	PROGRAM STATES	COTTON	APPLICATIONS, MEASURED IN LB	(SETHOXYDIM = 121001)	Sethoxydim	88000	01 (ACCase)	1	2676	18
SURVEY	1992	YEAR	PROGRAM STATES	COTTON	APPLICATIONS, MEASURED IN LB / ACRE / APPLICATION, AVG	(SETHOXYDIM = 121001)	Sethoxydim	0.28	01 (ACCase)	1	2676	18
SURVEY	1992	YEAR	PROGRAM STATES	COTTON	APPLICATIONS, MEASURED IN LB	(TRIFLURALIN = 36101)	Trifluralin	4573000	03 (Mitosis)	3	5000	40
SURVEY	1992	YEAR	PROGRAM STATES	COTTON	APPLICATIONS, MEASURED IN LB / ACRE / APPLICATION, AVG	(TRIFLURALIN = 36101)	Trifluralin	0.77	03 (Mitosis)	3	5000	40
SURVEY	1992	YEAR	PROGRAM STATES	RICE	APPLICATIONS, MEASURED IN LB	(2,4-D = 30001)	2,4-D	154000	04 (Auxin)	4	699	5
SURVEY	1992	YEAR	PROGRAM STATES	RICE	APPLICATIONS, MEASURED IN LB / ACRE / APPLICATION, AVG	(2,4-D = 30001)	2,4-D	0.74	04 (Auxin)	4	699	5
SURVEY	1992	YEAR	PROGRAM STATES	RICE	APPLICATIONS, MEASURED IN LB	(BENSULFURON-METHYL = 128820)	Bensulfuron	6000	02 (ALS)	2	5000	308
SURVEY	1992	YEAR	PROGRAM STATES	RICE	APPLICATIONS, MEASURED IN LB / ACRE / APPLICATION, AVG	(BENSULFURON-METHYL = 128820)	Bensulfuron	0.05	02 (ALS)	2	5000	308
SURVEY	1992	YEAR	PROGRAM STATES	RICE	APPLICATIONS, MEASURED IN LB	(BENTAZON = 103901)	Bentazon	88000	06 (PSII)	6	1100	17.5
SURVEY	1992	YEAR	PROGRAM STATES	RICE	APPLICATIONS, MEASURED IN LB / ACRE / APPLICATION, AVG	(BENTAZON = 103901)	Bentazon	0.71	06 (PSII)	6	1100	17.5
SURVEY	1992	YEAR	PROGRAM STATES	RICE	APPLICATIONS, MEASURED IN LB	(BROMOXYNIL = 35301)	Bromoxynil	22000	06 (PSII)	6	440	5
SURVEY	1992	YEAR	PROGRAM STATES	RICE	APPLICATIONS, MEASURED IN LB / ACRE / APPLICATION, AVG	(BROMOXYNIL = 35301)	Bromoxynil	0.3	06 (PSII)	6	440	5
SURVEY	1992	YEAR	PROGRAM STATES	RICE	APPLICATIONS, MEASURED IN LB	(FENOXAPROP = 128701)	Fenoxaprop	46000	01 (ACCase)	1	3310	5.7
SURVEY	1992	YEAR	PROGRAM STATES	RICE	APPLICATIONS, MEASURED IN LB / ACRE / APPLICATION, AVG	(FENOXAPROP = 128701)	Fenoxaprop	0.13	01 (ACCase)	1	3310	5.7
SURVEY	1992	YEAR	PROGRAM STATES	RICE	APPLICATIONS, MEASURED IN LB	(MOLINATE = 41402)	Molinate	2675000	08 (Lipid)	8	720	0.03
SURVEY	1992	YEAR	PROGRAM STATES	RICE	APPLICATIONS, MEASURED IN LB / ACRE / APPLICATION, AVG	(MOLINATE = 41402)	Molinate	2.94	08 (Lipid)	8	720	0.03
SURVEY	1992	YEAR	PROGRAM STATES	RICE	APPLICATIONS, MEASURED IN LB	(PROPANIL = 28201)	Propanil	7417000	07 (PSII)	7	1080	19
SURVEY	1992	YEAR	PROGRAM STATES	RICE	APPLICATIONS, MEASURED IN LB / ACRE / APPLICATION, AVG	(PROPANIL = 28201)	Propanil	3.46	07 (PSII)	7	1080	19
SURVEY	1992	YEAR	PROGRAM STATES	RICE	APPLICATIONS, MEASURED IN LB	(THIOBENCARB = 108401)	Thiobencarb	852000	08 (Lipid)	8	1033	1
SURVEY	1992	YEAR	PROGRAM STATES	RICE	APPLICATIONS, MEASURED IN LB / ACRE / APPLICATION, AVG	(THIOBENCARB = 108401)	Thiobencarb	2.21	08 (Lipid)	8	1033	1
SURVEY	1992	YEAR	PROGRAM STATES	SOYBEANS	APPLICATIONS, MEASURED IN LB	(2,4-D = 30001)	2,4-D	303000	04 (Auxin)	4	699	5
SURVEY	1992	YEAR	PROGRAM STATES	SOYBEANS	APPLICATIONS, MEASURED IN LB / ACRE / APPLICATION, AVG	(2,4-D = 30001)	2,4-D	0.4	04 (Auxin)	4	699	5
SURVEY	1992	YEAR	PROGRAM STATES	SOYBEANS	APPLICATIONS, MEASURED IN LB	(2,4-DB = 30801)	2,4-DB	56000	04 (Auxin)	4	1960	3
SURVEY	1992	YEAR	PROGRAM STATES	SOYBEANS	APPLICATIONS, MEASURED IN LB / ACRE / APPLICATION, AVG	(2,4-DB = 30801)	2,4-DB	0.07	04 (Auxin)	4	1960	3
SURVEY	1992	YEAR	PROGRAM STATES	SOYBEANS	APPLICATIONS, MEASURED IN LB	(ACIFLUORFEN, SODIUM = 114402)	Acifluorfen	1074000	14 (PPO)	14	1540	180
SURVEY	1992	YEAR	PROGRAM STATES	SOYBEANS	APPLICATIONS, MEASURED IN LB / ACRE / APPLICATION, AVG	(ACIFLUORFEN, SODIUM = 114402)	Acifluorfen	0.19	14 (PPO)	14	1540	180
SURVEY	1992	YEAR	PROGRAM STATES	SOYBEANS	APPLICATIONS, MEASURED IN LB	(ALACHLOR = 90501)	Alachlor	10162000	15 (VLFCA)	15	150	25
SURVEY	1992	YEAR	PROGRAM STATES	SOYBEANS	APPLICATIONS, MEASURED IN LB / ACRE / APPLICATION, AVG	(ALACHLOR = 90501)	Alachlor	2.05	15 (VLFCA)	15	150	25
SURVEY	1992	YEAR	PROGRAM STATES	SOYBEANS	APPLICATIONS, MEASURED IN LB	(BENTAZON = 103901)	Bentazon	4785000	06 (PSII)	6	1100	17.5
SURVEY	1992	YEAR	PROGRAM STATES	SOYBEANS	APPLICATIONS, MEASURED IN LB / ACRE / APPLICATION, AVG	(BENTAZON = 103901)	Bentazon	0.65	06 (PSII)	6	1100	17.5
SURVEY	1992	YEAR	PROGRAM STATES	SOYBEANS	APPLICATIONS, MEASURED IN LB	(CHLORIMURON-ETHYL = 128901)	Chlorimuron	173000	02 (ALS)	2	4102	12.5
SURVEY	1992	YEAR	PROGRAM STATES	SOYBEANS	APPLICATIONS, MEASURED IN LB / ACRE / APPLICATION, AVG	(CHLORIMURON-ETHYL = 128901)	Chlorimuron	0.02	02 (ALS)	2	4102	12.5
SURVEY	1992	YEAR	PROGRAM STATES	SOYBEANS	APPLICATIONS, MEASURED IN LB	(CLOMAZONE = 125401)	Clomazone	1363000	13 (DOXP)	13	1369	4.3
SURVEY	1992	YEAR	PROGRAM STATES	SOYBEANS	APPLICATIONS, MEASURED IN LB / ACRE / APPLICATION, AVG	(CLOMAZONE = 125401)	Clomazone	0.56	13 (DOXP)	13	1369	4.3
SURVEY	1992	YEAR	PROGRAM STATES	SOYBEANS	APPLICATIONS, MEASURED IN LB	(ETHALFLURALIN = 113101)	Ethalfluralin	883000	03 (Mitosis)	3	5000	32.2
SURVEY	1992	YEAR	PROGRAM STATES	SOYBEANS	APPLICATIONS, MEASURED IN LB / ACRE / APPLICATION, AVG	(ETHALFLURALIN = 113101)	Ethalfluralin	0.87	03 (Mitosis)	3	5000	32.2
SURVEY	1992	YEAR	PROGRAM STATES	SOYBEANS	APPLICATIONS, MEASURED IN LB	(FENOXAPROP = 128701)	Fenoxaprop	53000	01 (ACCase)	1	3310	5.7
SURVEY	1992	YEAR	PROGRAM STATES	SOYBEANS	APPLICATIONS, MEASURED IN LB / ACRE / APPLICATION, AVG	(FENOXAPROP = 128701)	Fenoxaprop	0.09	01 (ACCase)	1	3310	5.7
SURVEY	1992	YEAR	PROGRAM STATES	SOYBEANS	APPLICATIONS, MEASURED IN LB	(FLUAZIFOP-P-BUTYL = 122809)	Fluazifop	342000	01 (ACCase)	1	2721	0.8
SURVEY	1992	YEAR	PROGRAM STATES	SOYBEANS	APPLICATIONS, MEASURED IN LB / ACRE / APPLICATION, AVG	(FLUAZIFOP-P-BUTYL = 122809)	Fluazifop	0.11	01 (ACCase)	1	2721	0.8
SURVEY	1992	YEAR	PROGRAM STATES	SOYBEANS	APPLICATIONS, MEASURED IN LB	(FOMESAFEN SODIUM = 123802)	Fomesafen	273000	14 (PPO)	14	1250	100
SURVEY	1992	YEAR	PROGRAM STATES	SOYBEANS	APPLICATIONS, MEASURED IN LB / ACRE / APPLICATION, AVG	(FOMESAFEN SODIUM = 123802)	Fomesafen	0.23	14 (PPO)	14	1250	100
SURVEY	1992	YEAR	PROGRAM STATES	SOYBEANS	APPLICATIONS, MEASURED IN LB	(GLYPHOSATE = 417300)	Glyphosate	2394000	09 (EPSPS)	9	5600	400
SURVEY	1992	YEAR	PROGRAM STATES	SOYBEANS	APPLICATIONS, MEASURED IN LB / ACRE / APPLICATION, AVG	(GLYPHOSATE = 417300)	Glyphosate	0.59	09 (EPSPS)	9	5600	400
SURVEY	1992	YEAR	PROGRAM STATES	SOYBEANS	APPLICATIONS, MEASURED IN LB	(IMAZAQUIN = 128848)	Imazaquin	863000	02 (ALS)	2	5000	500
SURVEY	1992	YEAR	PROGRAM STATES	SOYBEANS	APPLICATIONS, MEASURED IN LB / ACRE / APPLICATION, AVG	(IMAZAQUIN = 128848)	Imazaquin	0.09	02 (ALS)	2	5000	500
SURVEY	1992	YEAR	PROGRAM STATES	SOYBEANS	APPLICATIONS, MEASURED IN LB	(IMAZETHAPYR = 128922)	Imazethapyr	861000	02 (ALS)	2	5000	500
SURVEY	1992	YEAR	PROGRAM STATES	SOYBEANS	APPLICATIONS, MEASURED IN LB / ACRE / APPLICATION, AVG	(IMAZETHAPYR = 128922)	Imazethapyr	0.06	02 (ALS)	2	5000	500
SURVEY	1992	YEAR	PROGRAM STATES	SOYBEANS	APPLICATIONS, MEASURED IN LB	(LACTOFEN = 128888)	Lactofen	72000	14 (PPO)	14	5960	25
SURVEY	1992	YEAR	PROGRAM STATES	SOYBEANS	APPLICATIONS, MEASURED IN LB / ACRE / APPLICATION, AVG	(LACTOFEN = 128888)	Lactofen	0.08	14 (PPO)	14	5960	25
SURVEY	1992	YEAR	PROGRAM STATES	SOYBEANS	APPLICATIONS, MEASURED IN LB	(LINURON = 35506)	Linuron	514000	07 (PSII)	7	1196	0.1
SURVEY	1992	YEAR	PROGRAM STATES	SOYBEANS	APPLICATIONS, MEASURED IN LB / ACRE / APPLICATION, AVG	(LINURON = 35506)	Linuron	0.5	07 (PSII)	7	1196	0.1
SURVEY	1992	YEAR	PROGRAM STATES	SOYBEANS	APPLICATIONS, MEASURED IN LB	(METOLACHLOR = 108801)	Metolachlor	5818000	15 (VLFCA)	15	3877	15
SURVEY	1992	YEAR	PROGRAM STATES	SOYBEANS	APPLICATIONS, MEASURED IN LB / ACRE / APPLICATION, AVG	(METOLACHLOR = 108801)	Metolachlor	1.86	15 (VLFCA)	15	3877	15
SURVEY	1992	YEAR	PROGRAM STATES	SOYBEANS	APPLICATIONS, MEASURED IN LB	(METRIBUZIN = 101101)	Metribuzin	2181000	05 (PSII)	5	1090	5
SURVEY	1992	YEAR	PROGRAM STATES	SOYBEANS	APPLICATIONS, MEASURED IN LB / ACRE / APPLICATION, AVG	(METRIBUZIN = 101101)	Metribuzin	0.29	05 (PSII)	5	1090	5
SURVEY	1992	YEAR	PROGRAM STATES	SOYBEANS	APPLICATIONS, MEASURED IN LB	(PARAQUAT = 61601)	Paraquat	314000	22 (PSI)	22	112	1.3
SURVEY	1992	YEAR	PROGRAM STATES	SOYBEANS	APPLICATIONS, MEASURED IN LB / ACRE / APPLICATION, AVG	(PARAQUAT = 61601)	Paraquat	0.47	22 (PSI)	22	112	1.3
SURVEY	1992	YEAR	PROGRAM STATES	SOYBEANS	APPLICATIONS, MEASURED IN LB	(PENDIMETHALIN = 108501)	Pendimethalin	9736000	03 (Mitosis)	3	5000	12.5
SURVEY	1992	YEAR	PROGRAM STATES	SOYBEANS	APPLICATIONS, MEASURED IN LB / ACRE / APPLICATION, AVG	(PENDIMETHALIN = 108501)	Pendimethalin	0.83	03 (Mitosis)	3	5000	12.5
SURVEY	1992	YEAR	PROGRAM STATES	SOYBEANS	APPLICATIONS, MEASURED IN LB	(QUIZALOFOP-ETHYL = 128711)	Quizalofop	136000	01 (ACCase)	1	1480	0.9
SURVEY	1992	YEAR	PROGRAM STATES	SOYBEANS	APPLICATIONS, MEASURED IN LB / ACRE / APPLICATION, AVG	(QUIZALOFOP-ETHYL = 128711)	Quizalofop	0.06	01 (ACCase)	1	1480	0.9
SURVEY	1992	YEAR	PROGRAM STATES	SOYBEANS	APPLICATIONS, MEASURED IN LB	(SETHOXYDIM = 121001)	Sethoxydim	596000	01 (ACCase)	1	2676	18
SURVEY	1992	YEAR	PROGRAM STATES	SOYBEANS	APPLICATIONS, MEASURED IN LB / ACRE / APPLICATION, AVG	(SETHOXYDIM = 121001)	Sethoxydim	0.2	01 (ACCase)	1	2676	18
SURVEY	1992	YEAR	PROGRAM STATES	SOYBEANS	APPLICATIONS, MEASURED IN LB	(THIFENSULFURON = 128845)	Thifensulfuron	14000	02 (ALS)	2	5000	20
SURVEY	1992	YEAR	PROGRAM STATES	SOYBEANS	APPLICATIONS, MEASURED IN LB / ACRE / APPLICATION, AVG	(THIFENSULFURON = 128845)	Thifensulfuron	0.004	02 (ALS)	2	5000	20
SURVEY	1992	YEAR	PROGRAM STATES	SOYBEANS	APPLICATIONS, MEASURED IN LB	(TRIFLURALIN = 36101)	Trifluralin	15626000	03 (Mitosis)	3	5000	40
SURVEY	1992	YEAR	PROGRAM STATES	SOYBEANS	APPLICATIONS, MEASURED IN LB / ACRE / APPLICATION, AVG	(TRIFLURALIN = 36101)	Trifluralin	0.83	03 (Mitosis)	3	5000	40
SURVEY	1992	YEAR	PROGRAM STATES	WHEAT, SPRING	APPLICATIONS, MEASURED IN LB	(2,4-D = 30001)	2,4-D	2867000	04 (Auxin)	4	699	5
SURVEY	1992	YEAR	PROGRAM STATES	WHEAT, SPRING	APPLICATIONS, MEASURED IN LB / ACRE / APPLICATION, AVG	(2,4-D = 30001)	2,4-D	0.31	04 (Auxin)	4	699	5
SURVEY	1992	YEAR	PROGRAM STATES	WHEAT, SPRING	APPLICATIONS, MEASURED IN LB	(BROMOXYNIL = 35301)	Bromoxynil	399000	06 (PSII)	6	440	5
SURVEY	1992	YEAR	PROGRAM STATES	WHEAT, SPRING	APPLICATIONS, MEASURED IN LB / ACRE / APPLICATION, AVG	(BROMOXYNIL = 35301)	Bromoxynil	0.23	06 (PSII)	6	440	5
SURVEY	1992	YEAR	PROGRAM STATES	WHEAT, SPRING	APPLICATIONS, MEASURED IN LB	(DICAMBA = 29801)	Dicamba	372000	04 (Auxin)	4	1707	125
SURVEY	1992	YEAR	PROGRAM STATES	WHEAT, SPRING	APPLICATIONS, MEASURED IN LB / ACRE / APPLICATION, AVG	(DICAMBA = 29801)	Dicamba	0.07	04 (Auxin)	4	1707	125
SURVEY	1992	YEAR	PROGRAM STATES	WHEAT, SPRING	APPLICATIONS, MEASURED IN LB	(DICLOFOP-METHYL = 110902)	Diclofop	263000	01 (ACCase)	1	557	20
SURVEY	1992	YEAR	PROGRAM STATES	WHEAT, SPRING	APPLICATIONS, MEASURED IN LB / ACRE / APPLICATION, AVG	(DICLOFOP-METHYL = 110902)	Diclofop	0.71	01 (ACCase)	1	557	20
SURVEY	1992	YEAR	PROGRAM STATES	WHEAT, SPRING	APPLICATIONS, MEASURED IN LB	(FENOXAPROP = 128701)	Fenoxaprop	85000	01 (ACCase)	1	3310	5.7
SURVEY	1992	YEAR	PROGRAM STATES	WHEAT, SPRING	APPLICATIONS, MEASURED IN LB / ACRE / APPLICATION, AVG	(FENOXAPROP = 128701)	Fenoxaprop	0.06	01 (ACCase)	1	3310	5.7
SURVEY	1992	YEAR	PROGRAM STATES	WHEAT, SPRING	APPLICATIONS, MEASURED IN LB	(IMAZAMETHABENZ = 128842)	Imazethabenz	103000	02 (ALS)	2	5000	12.5
SURVEY	1992	YEAR	PROGRAM STATES	WHEAT, SPRING	APPLICATIONS, MEASURED IN LB / ACRE / APPLICATION, AVG	(IMAZAMETHABENZ = 128842)	Imazethabenz	0.31	02 (ALS)	2	5000	12.5
SURVEY	1992	YEAR	PROGRAM STATES	WHEAT, SPRING	APPLICATIONS, MEASURED IN LB	(MCPA = 30501)	MCPA	2198000	04 (Auxin)	4	1160	1
SURVEY	1992	YEAR	PROGRAM STATES	WHEAT, SPRING	APPLICATIONS, MEASURED IN LB / ACRE / APPLICATION, AVG	(MCPA = 30501)	MCPA	0.33	04 (Auxin)	4	1160	1
SURVEY	1992	YEAR	PROGRAM STATES	WHEAT, SPRING	APPLICATIONS, MEASURED IN LB	(METSULFURON-METHYL = 122010)	Metsulfuron	4000	02 (ALS)	2	5000	25
SURVEY	1992	YEAR	PROGRAM STATES	WHEAT, SPRING	APPLICATIONS, MEASURED IN LB / ACRE / APPLICATION, AVG	(METSULFURON-METHYL = 122010)	Metsulfuron	0.004	02 (ALS)	2	5000	25
SURVEY	1992	YEAR	PROGRAM STATES	WHEAT, SPRING	APPLICATIONS, MEASURED IN LB	(THIFENSULFURON = 128845)	Thifensulfuron	15000	02 (ALS)	2	5000	20
SURVEY	1992	YEAR	PROGRAM STATES	WHEAT, SPRING	APPLICATIONS, MEASURED IN LB / ACRE / APPLICATION, AVG	(THIFENSULFURON = 128845)	Thifensulfuron	0.01	02 (ALS)	2	5000	20
SURVEY	1992	YEAR	PROGRAM STATES	WHEAT, SPRING	APPLICATIONS, MEASURED IN LB	(TRIALLATE = 78802)	Triallate	632000	08 (Lipid)	8	3612	1.3
SURVEY	1992	YEAR	PROGRAM STATES	WHEAT, SPRING	APPLICATIONS, MEASURED IN LB / ACRE / APPLICATION, AVG	(TRIALLATE = 78802)	Triallate	0.98	08 (Lipid)	8	3612	1.3
SURVEY	1992	YEAR	PROGRAM STATES	WHEAT, SPRING	APPLICATIONS, MEASURED IN LB	(TRIBENURON-METHYL = 128887)	Tribenuron	17000	02 (ALS)	2	5000	0.95
SURVEY	1992	YEAR	PROGRAM STATES	WHEAT, SPRING	APPLICATIONS, MEASURED IN LB / ACRE / APPLICATION, AVG	(TRIBENURON-METHYL = 128887)	Tribenuron	0.008	02 (ALS)	2	5000	0.95
SURVEY	1992	YEAR	PROGRAM STATES	WHEAT, SPRING	APPLICATIONS, MEASURED IN LB	(TRIFLURALIN = 36101)	Trifluralin	249000	03 (Mitosis)	3	5000	40
SURVEY	1992	YEAR	PROGRAM STATES	WHEAT, SPRING	APPLICATIONS, MEASURED IN LB / ACRE / APPLICATION, AVG	(TRIFLURALIN = 36101)	Trifluralin	0.39	03 (Mitosis)	3	5000	40
SURVEY	1992	YEAR	PROGRAM STATES	WHEAT, WINTER	APPLICATIONS, MEASURED IN LB	(2,4-D = 30001)	2,4-D	2251000	04 (Auxin)	4	699	5
SURVEY	1992	YEAR	PROGRAM STATES	WHEAT, WINTER	APPLICATIONS, MEASURED IN LB / ACRE / APPLICATION, AVG	(2,4-D = 30001)	2,4-D	0.43	04 (Auxin)	4	699	5
SURVEY	1992	YEAR	PROGRAM STATES	WHEAT, WINTER	APPLICATIONS, MEASURED IN LB	(BROMOXYNIL = 35301)	Bromoxynil	200000	06 (PSII)	6	440	5
SURVEY	1992	YEAR	PROGRAM STATES	WHEAT, WINTER	APPLICATIONS, MEASURED IN LB / ACRE / APPLICATION, AVG	(BROMOXYNIL = 35301)	Bromoxynil	0.24	06 (PSII)	6	440	5
SURVEY	1992	YEAR	PROGRAM STATES	WHEAT, WINTER	APPLICATIONS, MEASURED IN LB	(CHLORSULFURON = 118601)	Chlorsulfuron	65000	02 (ALS)	2	5545	5
SURVEY	1992	YEAR	PROGRAM STATES	WHEAT, WINTER	APPLICATIONS, MEASURED IN LB / ACRE / APPLICATION, AVG	(CHLORSULFURON = 118601)	Chlorsulfuron	0.01	02 (ALS)	2	5545	5
SURVEY	1992	YEAR	PROGRAM STATES	WHEAT, WINTER	APPLICATIONS, MEASURED IN LB	(CLOPYRALID = 117403)	Clopyralid	6000	04 (Auxin)	4	5000	50
SURVEY	1992	YEAR	PROGRAM STATES	WHEAT, WINTER	APPLICATIONS, MEASURED IN LB / ACRE / APPLICATION, AVG	(CLOPYRALID = 117403)	Clopyralid	0.07	04 (Auxin)	4	5000	50
SURVEY	1992	YEAR	PROGRAM STATES	WHEAT, WINTER	APPLICATIONS, MEASURED IN LB	(DICAMBA = 29801)	Dicamba	115000	04 (Auxin)	4	1707	125
SURVEY	1992	YEAR	PROGRAM STATES	WHEAT, WINTER	APPLICATIONS, MEASURED IN LB / ACRE / APPLICATION, AVG	(DICAMBA = 29801)	Dicamba	0.08	04 (Auxin)	4	1707	125
SURVEY	1992	YEAR	PROGRAM STATES	WHEAT, WINTER	APPLICATIONS, MEASURED IN LB	(DICLOFOP-METHYL = 110902)	Diclofop	290000	01 (ACCase)	1	557	20
SURVEY	1992	YEAR	PROGRAM STATES	WHEAT, WINTER	APPLICATIONS, MEASURED IN LB / ACRE / APPLICATION, AVG	(DICLOFOP-METHYL = 110902)	Diclofop	0.81	01 (ACCase)	1	557	20
SURVEY	1992	YEAR	PROGRAM STATES	WHEAT, WINTER	APPLICATIONS, MEASURED IN LB	(DIURON = 35505)	Diuron	183000	07 (PSII)	7	3400	0.1
SURVEY	1992	YEAR	PROGRAM STATES	WHEAT, WINTER	APPLICATIONS, MEASURED IN LB / ACRE / APPLICATION, AVG	(DIURON = 35505)	Diuron	0.9	07 (PSII)	7	3400	0.1
SURVEY	1992	YEAR	PROGRAM STATES	WHEAT, WINTER	APPLICATIONS, MEASURED IN LB	(GLYPHOSATE = 417300)	Glyphosate	111000	09 (EPSPS)	9	5600	400
SURVEY	1992	YEAR	PROGRAM STATES	WHEAT, WINTER	APPLICATIONS, MEASURED IN LB / ACRE / APPLICATION, AVG	(GLYPHOSATE = 417300)	Glyphosate	0.3	09 (EPSPS)	9	5600	400
SURVEY	1992	YEAR	PROGRAM STATES	WHEAT, WINTER	APPLICATIONS, MEASURED IN LB	(MCPA = 30501)	MCPA	390000	04 (Auxin)	4	1160	1
SURVEY	1992	YEAR	PROGRAM STATES	WHEAT, WINTER	APPLICATIONS, MEASURED IN LB / ACRE / APPLICATION, AVG	(MCPA = 30501)	MCPA	0.33	04 (Auxin)	4	1160	1
SURVEY	1992	YEAR	PROGRAM STATES	WHEAT, WINTER	APPLICATIONS, MEASURED IN LB	(METRIBUZIN = 101101)	Metribuzin	58000	05 (PSII)	5	1090	5
SURVEY	1992	YEAR	PROGRAM STATES	WHEAT, WINTER	APPLICATIONS, MEASURED IN LB / ACRE / APPLICATION, AVG	(METRIBUZIN = 101101)	Metribuzin	0.15	05 (PSII)	5	1090	5
SURVEY	1992	YEAR	PROGRAM STATES	WHEAT, WINTER	APPLICATIONS, MEASURED IN LB	(METSULFURON-METHYL = 122010)	Metsulfuron	8000	02 (ALS)	2	5000	25
SURVEY	1992	YEAR	PROGRAM STATES	WHEAT, WINTER	APPLICATIONS, MEASURED IN LB / ACRE / APPLICATION, AVG	(METSULFURON-METHYL = 122010)	Metsulfuron	0.003	02 (ALS)	2	5000	25
SURVEY	1992	YEAR	PROGRAM STATES	WHEAT, WINTER	APPLICATIONS, MEASURED IN LB	(THIFENSULFURON = 128845)	Thifensulfuron	15000	02 (ALS)	2	5000	20
SURVEY	1992	YEAR	PROGRAM STATES	WHEAT, WINTER	APPLICATIONS, MEASURED IN LB / ACRE / APPLICATION, AVG	(THIFENSULFURON = 128845)	Thifensulfuron	0.01	02 (ALS)	2	5000	20
SURVEY	1992	YEAR	PROGRAM STATES	WHEAT, WINTER	APPLICATIONS, MEASURED IN LB	(TRIALLATE = 78802)	Triallate	335000	08 (Lipid)	8	3612	1.3
SURVEY	1992	YEAR	PROGRAM STATES	WHEAT, WINTER	APPLICATIONS, MEASURED IN LB / ACRE / APPLICATION, AVG	(TRIALLATE = 78802)	Triallate	1.27	08 (Lipid)	8	3612	1.3
SURVEY	1992	YEAR	PROGRAM STATES	WHEAT, WINTER	APPLICATIONS, MEASURED IN LB	(TRIBENURON-METHYL = 128887)	Tribenuron	8000	02 (ALS)	2	5000	0.95
SURVEY	1992	YEAR	PROGRAM STATES	WHEAT, WINTER	APPLICATIONS, MEASURED IN LB / ACRE / APPLICATION, AVG	(TRIBENURON-METHYL = 128887)	Tribenuron	0.006	02 (ALS)	2	5000	0.95
SURVEY	1993	YEAR	PROGRAM STATES	CORN	APPLICATIONS, MEASURED IN LB	(2,4-D = 30001)	2,4-D	3586000	04 (Auxin)	4	699	5
SURVEY	1993	YEAR	PROGRAM STATES	CORN	APPLICATIONS, MEASURED IN LB / ACRE / APPLICATION, AVG	(2,4-D = 30001)	2,4-D	0.42	04 (Auxin)	4	699	5
SURVEY	1993	YEAR	PROGRAM STATES	CORN	APPLICATIONS, MEASURED IN LB	(ALACHLOR = 90501)	Alachlor	32078000	15 (VLFCA)	15	150	25
SURVEY	1993	YEAR	PROGRAM STATES	CORN	APPLICATIONS, MEASURED IN LB / ACRE / APPLICATION, AVG	(ALACHLOR = 90501)	Alachlor	2.01	15 (VLFCA)	15	150	25
SURVEY	1993	YEAR	PROGRAM STATES	CORN	APPLICATIONS, MEASURED IN LB	(ATRAZINE = 80803)	Atrazine	49553000	05 (PSII)	5	3090	0.7
SURVEY	1993	YEAR	PROGRAM STATES	CORN	APPLICATIONS, MEASURED IN LB / ACRE / APPLICATION, AVG	(ATRAZINE = 80803)	Atrazine	1.02	05 (PSII)	5	3090	0.7
SURVEY	1993	YEAR	PROGRAM STATES	CORN	APPLICATIONS, MEASURED IN LB	(BENTAZON = 103901)	Bentazon	497000	06 (PSII)	6	1100	17.5
SURVEY	1993	YEAR	PROGRAM STATES	CORN	APPLICATIONS, MEASURED IN LB / ACRE / APPLICATION, AVG	(BENTAZON = 103901)	Bentazon	0.52	06 (PSII)	6	1100	17.5
SURVEY	1993	YEAR	PROGRAM STATES	CORN	APPLICATIONS, MEASURED IN LB	(BROMOXYNIL = 35301)	Bromoxynil	1364000	06 (PSII)	6	440	5
SURVEY	1993	YEAR	PROGRAM STATES	CORN	APPLICATIONS, MEASURED IN LB / ACRE / APPLICATION, AVG	(BROMOXYNIL = 35301)	Bromoxynil	0.26	06 (PSII)	6	440	5
SURVEY	1993	YEAR	PROGRAM STATES	CORN	APPLICATIONS, MEASURED IN LB	(BUTYLATE = 41405)	Butylate	5441000	08 (Lipid)	8	4659	50
SURVEY	1993	YEAR	PROGRAM STATES	CORN	APPLICATIONS, MEASURED IN LB / ACRE / APPLICATION, AVG	(BUTYLATE = 41405)	Butylate	3.87	08 (Lipid)	8	4659	50
SURVEY	1993	YEAR	PROGRAM STATES	CORN	APPLICATIONS, MEASURED IN LB	(CYANAZINE = 100101)	Cyanazine	26453000	05 (PSII)	5	182	12
SURVEY	1993	YEAR	PROGRAM STATES	CORN	APPLICATIONS, MEASURED IN LB / ACRE / APPLICATION, AVG	(CYANAZINE = 100101)	Cyanazine	1.98	05 (PSII)	5	182	12
SURVEY	1993	YEAR	PROGRAM STATES	CORN	APPLICATIONS, MEASURED IN LB	(DICAMBA = 29801)	Dicamba	4598000	04 (Auxin)	4	1707	125
SURVEY	1993	YEAR	PROGRAM STATES	CORN	APPLICATIONS, MEASURED IN LB / ACRE / APPLICATION, AVG	(DICAMBA = 29801)	Dicamba	0.33	04 (Auxin)	4	1707	125
SURVEY	1993	YEAR	PROGRAM STATES	CORN	APPLICATIONS, MEASURED IN LB	(EPTC = 41401)	EPTC	11098000	08 (Lipid)	8	1465	5
SURVEY	1993	YEAR	PROGRAM STATES	CORN	APPLICATIONS, MEASURED IN LB / ACRE / APPLICATION, AVG	(EPTC = 41401)	EPTC	4.04	08 (Lipid)	8	1465	5
SURVEY	1993	YEAR	PROGRAM STATES	CORN	APPLICATIONS, MEASURED IN LB	(GLYPHOSATE = 417300)	Glyphosate	1973000	09 (EPSPS)	9	5600	400
SURVEY	1993	YEAR	PROGRAM STATES	CORN	APPLICATIONS, MEASURED IN LB / ACRE / APPLICATION, AVG	(GLYPHOSATE = 417300)	Glyphosate	0.56	09 (EPSPS)	9	5600	400
SURVEY	1993	YEAR	PROGRAM STATES	CORN	APPLICATIONS, MEASURED IN LB	(IMAZETHAPYR = 128922)	Imazethapyr	11000	02 (ALS)	2	5000	500
SURVEY	1993	YEAR	PROGRAM STATES	CORN	APPLICATIONS, MEASURED IN LB / ACRE / APPLICATION, AVG	(IMAZETHAPYR = 128922)	Imazethapyr	0.06	02 (ALS)	2	5000	500
SURVEY	1993	YEAR	PROGRAM STATES	CORN	APPLICATIONS, MEASURED IN LB	(METOLACHLOR = 108801)	Metolachlor	39026000	15 (VLFCA)	15	3877	15
SURVEY	1993	YEAR	PROGRAM STATES	CORN	APPLICATIONS, MEASURED IN LB / ACRE / APPLICATION, AVG	(METOLACHLOR = 108801)	Metolachlor	1.83	15 (VLFCA)	15	3877	15
SURVEY	1993	YEAR	PROGRAM STATES	CORN	APPLICATIONS, MEASURED IN LB	(METRIBUZIN = 101101)	Metribuzin	46000	05 (PSII)	5	1090	5
SURVEY	1993	YEAR	PROGRAM STATES	CORN	APPLICATIONS, MEASURED IN LB / ACRE / APPLICATION, AVG	(METRIBUZIN = 101101)	Metribuzin	0.18	05 (PSII)	5	1090	5
SURVEY	1993	YEAR	PROGRAM STATES	CORN	APPLICATIONS, MEASURED IN LB	(NICOSULFURON = 129008)	Nicosulfuron	165000	02 (ALS)	2	5000	20000
SURVEY	1993	YEAR	PROGRAM STATES	CORN	APPLICATIONS, MEASURED IN LB / ACRE / APPLICATION, AVG	(NICOSULFURON = 129008)	Nicosulfuron	0.03	02 (ALS)	2	5000	20000
SURVEY	1993	YEAR	PROGRAM STATES	CORN	APPLICATIONS, MEASURED IN LB	(PARAQUAT = 61601)	Paraquat	630000	22 (PSI)	22	112	1.3
SURVEY	1993	YEAR	PROGRAM STATES	CORN	APPLICATIONS, MEASURED IN LB / ACRE / APPLICATION, AVG	(PARAQUAT = 61601)	Paraquat	0.53	22 (PSI)	22	112	1.3
SURVEY	1993	YEAR	PROGRAM STATES	CORN	APPLICATIONS, MEASURED IN LB	(PENDIMETHALIN = 108501)	Pendimethalin	2825000	03 (Mitosis)	3	5000	12.5
SURVEY	1993	YEAR	PROGRAM STATES	CORN	APPLICATIONS, MEASURED IN LB / ACRE / APPLICATION, AVG	(PENDIMETHALIN = 108501)	Pendimethalin	1.09	03 (Mitosis)	3	5000	12.5
SURVEY	1993	YEAR	PROGRAM STATES	CORN	APPLICATIONS, MEASURED IN LB	(PRIMISULFURON = 128973)	Primisulfuron	40000	02 (ALS)	2	5050	15
SURVEY	1993	YEAR	PROGRAM STATES	CORN	APPLICATIONS, MEASURED IN LB / ACRE / APPLICATION, AVG	(PRIMISULFURON = 128973)	Primisulfuron	0.03	02 (ALS)	2	5050	15
SURVEY	1993	YEAR	PROGRAM STATES	CORN	APPLICATIONS, MEASURED IN LB	(PROPACHLOR = 19101)	Propachlor	1260000	15 (VLFCA)	15	1800	2.6
SURVEY	1993	YEAR	PROGRAM STATES	CORN	APPLICATIONS, MEASURED IN LB / ACRE / APPLICATION, AVG	(PROPACHLOR = 19101)	Propachlor	2.12	15 (VLFCA)	15	1800	2.6
SURVEY	1993	YEAR	PROGRAM STATES	CORN	APPLICATIONS, MEASURED IN LB	(SIMAZINE = 80807)	Simazine	1118000	05 (PSII)	5	5000	0.5
SURVEY	1993	YEAR	PROGRAM STATES	CORN	APPLICATIONS, MEASURED IN LB / ACRE / APPLICATION, AVG	(SIMAZINE = 80807)	Simazine	1.27	05 (PSII)	5	5000	0.5
SURVEY	1993	YEAR	PROGRAM STATES	CORN	APPLICATIONS, MEASURED IN LB	(TRIFLURALIN = 36101)	Trifluralin	114000	03 (Mitosis)	3	5000	40
SURVEY	1993	YEAR	PROGRAM STATES	CORN	APPLICATIONS, MEASURED IN LB / ACRE / APPLICATION, AVG	(TRIFLURALIN = 36101)	Trifluralin	0.65	03 (Mitosis)	3	5000	40
SURVEY	1993	YEAR	PROGRAM STATES	COTTON	APPLICATIONS, MEASURED IN LB	(CLOMAZONE = 125401)	Clomazone	160000	13 (DOXP)	13	1369	4.3
SURVEY	1993	YEAR	PROGRAM STATES	COTTON	APPLICATIONS, MEASURED IN LB / ACRE / APPLICATION, AVG	(CLOMAZONE = 125401)	Clomazone	0.44	13 (DOXP)	13	1369	4.3
SURVEY	1993	YEAR	PROGRAM STATES	COTTON	APPLICATIONS, MEASURED IN LB	(CYANAZINE = 100101)	Cyanazine	1642000	05 (PSII)	5	182	12
SURVEY	1993	YEAR	PROGRAM STATES	COTTON	APPLICATIONS, MEASURED IN LB / ACRE / APPLICATION, AVG	(CYANAZINE = 100101)	Cyanazine	0.67	05 (PSII)	5	182	12
SURVEY	1993	YEAR	PROGRAM STATES	COTTON	APPLICATIONS, MEASURED IN LB	(DIURON = 35505)	Diuron	494000	07 (PSII)	7	3400	0.1
SURVEY	1993	YEAR	PROGRAM STATES	COTTON	APPLICATIONS, MEASURED IN LB / ACRE / APPLICATION, AVG	(DIURON = 35505)	Diuron	0.46	07 (PSII)	7	3400	0.1
SURVEY	1993	YEAR	PROGRAM STATES	COTTON	APPLICATIONS, MEASURED IN LB	(DSMA = 13802)	DSMA	753000	17 (Org As)	17	1935	50
SURVEY	1993	YEAR	PROGRAM STATES	COTTON	APPLICATIONS, MEASURED IN LB / ACRE / APPLICATION, AVG	(DSMA = 13802)	DSMA	1.31	17 (Org As)	17	1935	50
SURVEY	1993	YEAR	PROGRAM STATES	COTTON	APPLICATIONS, MEASURED IN LB	(FLUAZIFOP-P-BUTYL = 122809)	Fluazifop	111000	01 (ACCase)	1	2721	0.8
SURVEY	1993	YEAR	PROGRAM STATES	COTTON	APPLICATIONS, MEASURED IN LB / ACRE / APPLICATION, AVG	(FLUAZIFOP-P-BUTYL = 122809)	Fluazifop	0.18	01 (ACCase)	1	2721	0.8
SURVEY	1993	YEAR	PROGRAM STATES	COTTON	APPLICATIONS, MEASURED IN LB	(FLUOMETURON = 35503)	Fluometuron	2447000	07 (PSII)	7	6416	19
SURVEY	1993	YEAR	PROGRAM STATES	COTTON	APPLICATIONS, MEASURED IN LB / ACRE / APPLICATION, AVG	(FLUOMETURON = 35503)	Fluometuron	0.54	07 (PSII)	7	6416	19
SURVEY	1993	YEAR	PROGRAM STATES	COTTON	APPLICATIONS, MEASURED IN LB	(GLYPHOSATE = 417300)	Glyphosate	196000	09 (EPSPS)	9	5600	400
SURVEY	1993	YEAR	PROGRAM STATES	COTTON	APPLICATIONS, MEASURED IN LB / ACRE / APPLICATION, AVG	(GLYPHOSATE = 417300)	Glyphosate	0.41	09 (EPSPS)	9	5600	400
SURVEY	1993	YEAR	PROGRAM STATES	COTTON	APPLICATIONS, MEASURED IN LB	(LACTOFEN = 128888)	Lactofen	49000	14 (PPO)	14	5960	25
SURVEY	1993	YEAR	PROGRAM STATES	COTTON	APPLICATIONS, MEASURED IN LB / ACRE / APPLICATION, AVG	(LACTOFEN = 128888)	Lactofen	0.1	14 (PPO)	14	5960	25
SURVEY	1993	YEAR	PROGRAM STATES	COTTON	APPLICATIONS, MEASURED IN LB	(METOLACHLOR = 108801)	Metolachlor	615000	15 (VLFCA)	15	3877	15
SURVEY	1993	YEAR	PROGRAM STATES	COTTON	APPLICATIONS, MEASURED IN LB / ACRE / APPLICATION, AVG	(METOLACHLOR = 108801)	Metolachlor	1.08	15 (VLFCA)	15	3877	15
SURVEY	1993	YEAR	PROGRAM STATES	COTTON	APPLICATIONS, MEASURED IN LB	(MSMA = 13803)	MSMA	2969000	17 (Org As)	17	2833	50
SURVEY	1993	YEAR	PROGRAM STATES	COTTON	APPLICATIONS, MEASURED IN LB / ACRE / APPLICATION, AVG	(MSMA = 13803)	MSMA	0.83	17 (Org As)	17	2833	50
SURVEY	1993	YEAR	PROGRAM STATES	COTTON	APPLICATIONS, MEASURED IN LB	(NORFLURAZON = 105801)	Norflurazon	1151000	12 (PhytoeneD)	12	9000	19
SURVEY	1993	YEAR	PROGRAM STATES	COTTON	APPLICATIONS, MEASURED IN LB / ACRE / APPLICATION, AVG	(NORFLURAZON = 105801)	Norflurazon	0.56	12 (PhytoeneD)	12	9000	19
SURVEY	1993	YEAR	PROGRAM STATES	COTTON	APPLICATIONS, MEASURED IN LB	(PENDIMETHALIN = 108501)	Pendimethalin	1199000	03 (Mitosis)	3	5000	12.5
SURVEY	1993	YEAR	PROGRAM STATES	COTTON	APPLICATIONS, MEASURED IN LB / ACRE / APPLICATION, AVG	(PENDIMETHALIN = 108501)	Pendimethalin	0.66	03 (Mitosis)	3	5000	12.5
SURVEY	1993	YEAR	PROGRAM STATES	COTTON	APPLICATIONS, MEASURED IN LB	(PROMETRYN = 80805)	Prometryn	1569000	05 (PSII)	5	4550	62.5
SURVEY	1993	YEAR	PROGRAM STATES	COTTON	APPLICATIONS, MEASURED IN LB / ACRE / APPLICATION, AVG	(PROMETRYN = 80805)	Prometryn	0.53	05 (PSII)	5	4550	62.5
SURVEY	1993	YEAR	PROGRAM STATES	COTTON	APPLICATIONS, MEASURED IN LB	(TRIFLURALIN = 36101)	Trifluralin	4814000	03 (Mitosis)	3	5000	40
SURVEY	1993	YEAR	PROGRAM STATES	COTTON	APPLICATIONS, MEASURED IN LB / ACRE / APPLICATION, AVG	(TRIFLURALIN = 36101)	Trifluralin	0.72	03 (Mitosis)	3	5000	40
SURVEY	1993	YEAR	PROGRAM STATES	SOYBEANS	APPLICATIONS, MEASURED IN LB	(2,4-D = 30001)	2,4-D	1491000	04 (Auxin)	4	699	5
SURVEY	1993	YEAR	PROGRAM STATES	SOYBEANS	APPLICATIONS, MEASURED IN LB / ACRE / APPLICATION, AVG	(2,4-D = 30001)	2,4-D	0.4	04 (Auxin)	4	699	5
SURVEY	1993	YEAR	PROGRAM STATES	SOYBEANS	APPLICATIONS, MEASURED IN LB	(2,4-DB = 30801)	2,4-DB	44000	04 (Auxin)	4	1960	3
SURVEY	1993	YEAR	PROGRAM STATES	SOYBEANS	APPLICATIONS, MEASURED IN LB / ACRE / APPLICATION, AVG	(2,4-DB = 30801)	2,4-DB	0.07	04 (Auxin)	4	1960	3
SURVEY	1993	YEAR	PROGRAM STATES	SOYBEANS	APPLICATIONS, MEASURED IN LB	(ACIFLUORFEN, SODIUM = 114402)	Acifluorfen	1126000	14 (PPO)	14	1540	180
SURVEY	1993	YEAR	PROGRAM STATES	SOYBEANS	APPLICATIONS, MEASURED IN LB / ACRE / APPLICATION, AVG	(ACIFLUORFEN, SODIUM = 114402)	Acifluorfen	0.2	14 (PPO)	14	1540	180
SURVEY	1993	YEAR	PROGRAM STATES	SOYBEANS	APPLICATIONS, MEASURED IN LB	(ALACHLOR = 90501)	Alachlor	8139000	15 (VLFCA)	15	150	25
SURVEY	1993	YEAR	PROGRAM STATES	SOYBEANS	APPLICATIONS, MEASURED IN LB / ACRE / APPLICATION, AVG	(ALACHLOR = 90501)	Alachlor	1.99	15 (VLFCA)	15	150	25
SURVEY	1993	YEAR	PROGRAM STATES	SOYBEANS	APPLICATIONS, MEASURED IN LB	(BENTAZON = 103901)	Bentazon	4320000	06 (PSII)	6	1100	17.5
SURVEY	1993	YEAR	PROGRAM STATES	SOYBEANS	APPLICATIONS, MEASURED IN LB / ACRE / APPLICATION, AVG	(BENTAZON = 103901)	Bentazon	0.63	06 (PSII)	6	1100	17.5
SURVEY	1993	YEAR	PROGRAM STATES	SOYBEANS	APPLICATIONS, MEASURED IN LB	(CHLORIMURON-ETHYL = 128901)	Chlorimuron	191000	02 (ALS)	2	4102	12.5
SURVEY	1993	YEAR	PROGRAM STATES	SOYBEANS	APPLICATIONS, MEASURED IN LB / ACRE / APPLICATION, AVG	(CHLORIMURON-ETHYL = 128901)	Chlorimuron	0.02	02 (ALS)	2	4102	12.5
SURVEY	1993	YEAR	PROGRAM STATES	SOYBEANS	APPLICATIONS, MEASURED IN LB	(CLETHODIM = 121011)	Clethodim	133000	01 (ACCase)	1	1630	19
SURVEY	1993	YEAR	PROGRAM STATES	SOYBEANS	APPLICATIONS, MEASURED IN LB / ACRE / APPLICATION, AVG	(CLETHODIM = 121011)	Clethodim	0.1	01 (ACCase)	1	1630	19
SURVEY	1993	YEAR	PROGRAM STATES	SOYBEANS	APPLICATIONS, MEASURED IN LB	(CLOMAZONE = 125401)	Clomazone	1457000	13 (DOXP)	13	1369	4.3
SURVEY	1993	YEAR	PROGRAM STATES	SOYBEANS	APPLICATIONS, MEASURED IN LB / ACRE / APPLICATION, AVG	(CLOMAZONE = 125401)	Clomazone	0.54	13 (DOXP)	13	1369	4.3
SURVEY	1993	YEAR	PROGRAM STATES	SOYBEANS	APPLICATIONS, MEASURED IN LB	(ETHALFLURALIN = 113101)	Ethalfluralin	574000	03 (Mitosis)	3	5000	32.2
SURVEY	1993	YEAR	PROGRAM STATES	SOYBEANS	APPLICATIONS, MEASURED IN LB / ACRE / APPLICATION, AVG	(ETHALFLURALIN = 113101)	Ethalfluralin	0.79	03 (Mitosis)	3	5000	32.2
SURVEY	1993	YEAR	PROGRAM STATES	SOYBEANS	APPLICATIONS, MEASURED IN LB	(FENOXAPROP = 128701)	Fenoxaprop	153000	01 (ACCase)	1	3310	5.7
SURVEY	1993	YEAR	PROGRAM STATES	SOYBEANS	APPLICATIONS, MEASURED IN LB / ACRE / APPLICATION, AVG	(FENOXAPROP = 128701)	Fenoxaprop	0.1	01 (ACCase)	1	3310	5.7
SURVEY	1993	YEAR	PROGRAM STATES	SOYBEANS	APPLICATIONS, MEASURED IN LB	(FLUAZIFOP-P-BUTYL = 122809)	Fluazifop	510000	01 (ACCase)	1	2721	0.8
SURVEY	1993	YEAR	PROGRAM STATES	SOYBEANS	APPLICATIONS, MEASURED IN LB / ACRE / APPLICATION, AVG	(FLUAZIFOP-P-BUTYL = 122809)	Fluazifop	0.1	01 (ACCase)	1	2721	0.8
SURVEY	1993	YEAR	PROGRAM STATES	SOYBEANS	APPLICATIONS, MEASURED IN LB	(FOMESAFEN SODIUM = 123802)	Fomesafen	403000	14 (PPO)	14	1250	100
SURVEY	1993	YEAR	PROGRAM STATES	SOYBEANS	APPLICATIONS, MEASURED IN LB / ACRE / APPLICATION, AVG	(FOMESAFEN SODIUM = 123802)	Fomesafen	0.24	14 (PPO)	14	1250	100
SURVEY	1993	YEAR	PROGRAM STATES	SOYBEANS	APPLICATIONS, MEASURED IN LB	(GLYPHOSATE = 417300)	Glyphosate	4500000	09 (EPSPS)	9	5600	400
SURVEY	1993	YEAR	PROGRAM STATES	SOYBEANS	APPLICATIONS, MEASURED IN LB / ACRE / APPLICATION, AVG	(GLYPHOSATE = 417300)	Glyphosate	0.54	09 (EPSPS)	9	5600	400
SURVEY	1993	YEAR	PROGRAM STATES	SOYBEANS	APPLICATIONS, MEASURED IN LB	(IMAZAQUIN = 128848)	Imazaquin	880000	02 (ALS)	2	5000	500
SURVEY	1993	YEAR	PROGRAM STATES	SOYBEANS	APPLICATIONS, MEASURED IN LB / ACRE / APPLICATION, AVG	(IMAZAQUIN = 128848)	Imazaquin	0.09	02 (ALS)	2	5000	500
SURVEY	1993	YEAR	PROGRAM STATES	SOYBEANS	APPLICATIONS, MEASURED IN LB	(IMAZETHAPYR = 128922)	Imazethapyr	978000	02 (ALS)	2	5000	500
SURVEY	1993	YEAR	PROGRAM STATES	SOYBEANS	APPLICATIONS, MEASURED IN LB / ACRE / APPLICATION, AVG	(IMAZETHAPYR = 128922)	Imazethapyr	0.06	02 (ALS)	2	5000	500
SURVEY	1993	YEAR	PROGRAM STATES	SOYBEANS	APPLICATIONS, MEASURED IN LB	(LACTOFEN = 128888)	Lactofen	106000	14 (PPO)	14	5960	25
SURVEY	1993	YEAR	PROGRAM STATES	SOYBEANS	APPLICATIONS, MEASURED IN LB / ACRE / APPLICATION, AVG	(LACTOFEN = 128888)	Lactofen	0.09	14 (PPO)	14	5960	25
SURVEY	1993	YEAR	PROGRAM STATES	SOYBEANS	APPLICATIONS, MEASURED IN LB	(LINURON = 35506)	Linuron	617000	07 (PSII)	7	1196	0.1
SURVEY	1993	YEAR	PROGRAM STATES	SOYBEANS	APPLICATIONS, MEASURED IN LB / ACRE / APPLICATION, AVG	(LINURON = 35506)	Linuron	0.51	07 (PSII)	7	1196	0.1
SURVEY	1993	YEAR	PROGRAM STATES	SOYBEANS	APPLICATIONS, MEASURED IN LB	(METOLACHLOR = 108801)	Metolachlor	6547000	15 (VLFCA)	15	3877	15
SURVEY	1993	YEAR	PROGRAM STATES	SOYBEANS	APPLICATIONS, MEASURED IN LB / ACRE / APPLICATION, AVG	(METOLACHLOR = 108801)	Metolachlor	1.78	15 (VLFCA)	15	3877	15
SURVEY	1993	YEAR	PROGRAM STATES	SOYBEANS	APPLICATIONS, MEASURED IN LB	(METRIBUZIN = 101101)	Metribuzin	2121000	05 (PSII)	5	1090	5
SURVEY	1993	YEAR	PROGRAM STATES	SOYBEANS	APPLICATIONS, MEASURED IN LB / ACRE / APPLICATION, AVG	(METRIBUZIN = 101101)	Metribuzin	0.29	05 (PSII)	5	1090	5
SURVEY	1993	YEAR	PROGRAM STATES	SOYBEANS	APPLICATIONS, MEASURED IN LB	(PARAQUAT = 61601)	Paraquat	586000	22 (PSI)	22	112	1.3
SURVEY	1993	YEAR	PROGRAM STATES	SOYBEANS	APPLICATIONS, MEASURED IN LB / ACRE / APPLICATION, AVG	(PARAQUAT = 61601)	Paraquat	0.52	22 (PSI)	22	112	1.3
SURVEY	1993	YEAR	PROGRAM STATES	SOYBEANS	APPLICATIONS, MEASURED IN LB	(PENDIMETHALIN = 108501)	Pendimethalin	10495000	03 (Mitosis)	3	5000	12.5
SURVEY	1993	YEAR	PROGRAM STATES	SOYBEANS	APPLICATIONS, MEASURED IN LB / ACRE / APPLICATION, AVG	(PENDIMETHALIN = 108501)	Pendimethalin	0.83	03 (Mitosis)	3	5000	12.5
SURVEY	1993	YEAR	PROGRAM STATES	SOYBEANS	APPLICATIONS, MEASURED IN LB	(QUIZALOFOP-ETHYL = 128711)	Quizalofop	147000	01 (ACCase)	1	1480	0.9
SURVEY	1993	YEAR	PROGRAM STATES	SOYBEANS	APPLICATIONS, MEASURED IN LB / ACRE / APPLICATION, AVG	(QUIZALOFOP-ETHYL = 128711)	Quizalofop	0.05	01 (ACCase)	1	1480	0.9
SURVEY	1993	YEAR	PROGRAM STATES	SOYBEANS	APPLICATIONS, MEASURED IN LB	(SETHOXYDIM = 121001)	Sethoxydim	543000	01 (ACCase)	1	2676	18
SURVEY	1993	YEAR	PROGRAM STATES	SOYBEANS	APPLICATIONS, MEASURED IN LB / ACRE / APPLICATION, AVG	(SETHOXYDIM = 121001)	Sethoxydim	0.18	01 (ACCase)	1	2676	18
SURVEY	1993	YEAR	PROGRAM STATES	SOYBEANS	APPLICATIONS, MEASURED IN LB	(THIFENSULFURON = 128845)	Thifensulfuron	17000	02 (ALS)	2	5000	20
SURVEY	1993	YEAR	PROGRAM STATES	SOYBEANS	APPLICATIONS, MEASURED IN LB / ACRE / APPLICATION, AVG	(THIFENSULFURON = 128845)	Thifensulfuron	0.003	02 (ALS)	2	5000	20
SURVEY	1993	YEAR	PROGRAM STATES	SOYBEANS	APPLICATIONS, MEASURED IN LB	(TRIFLURALIN = 36101)	Trifluralin	11049000	03 (Mitosis)	3	5000	40
SURVEY	1993	YEAR	PROGRAM STATES	SOYBEANS	APPLICATIONS, MEASURED IN LB / ACRE / APPLICATION, AVG	(TRIFLURALIN = 36101)	Trifluralin	0.81	03 (Mitosis)	3	5000	40
SURVEY	1993	YEAR	PROGRAM STATES	WHEAT, SPRING	APPLICATIONS, MEASURED IN LB	(2,4-D = 30001)	2,4-D	3254000	04 (Auxin)	4	699	5
SURVEY	1993	YEAR	PROGRAM STATES	WHEAT, SPRING	APPLICATIONS, MEASURED IN LB / ACRE / APPLICATION, AVG	(2,4-D = 30001)	2,4-D	0.31	04 (Auxin)	4	699	5
SURVEY	1993	YEAR	PROGRAM STATES	WHEAT, SPRING	APPLICATIONS, MEASURED IN LB	(BROMOXYNIL = 35301)	Bromoxynil	295000	06 (PSII)	6	440	5
SURVEY	1993	YEAR	PROGRAM STATES	WHEAT, SPRING	APPLICATIONS, MEASURED IN LB / ACRE / APPLICATION, AVG	(BROMOXYNIL = 35301)	Bromoxynil	0.21	06 (PSII)	6	440	5
SURVEY	1993	YEAR	PROGRAM STATES	WHEAT, SPRING	APPLICATIONS, MEASURED IN LB	(DICAMBA = 29801)	Dicamba	389000	04 (Auxin)	4	1707	125
SURVEY	1993	YEAR	PROGRAM STATES	WHEAT, SPRING	APPLICATIONS, MEASURED IN LB / ACRE / APPLICATION, AVG	(DICAMBA = 29801)	Dicamba	0.07	04 (Auxin)	4	1707	125
SURVEY	1993	YEAR	PROGRAM STATES	WHEAT, SPRING	APPLICATIONS, MEASURED IN LB	(DICLOFOP-METHYL = 110902)	Diclofop	338000	01 (ACCase)	1	557	20
SURVEY	1993	YEAR	PROGRAM STATES	WHEAT, SPRING	APPLICATIONS, MEASURED IN LB / ACRE / APPLICATION, AVG	(DICLOFOP-METHYL = 110902)	Diclofop	0.73	01 (ACCase)	1	557	20
SURVEY	1993	YEAR	PROGRAM STATES	WHEAT, SPRING	APPLICATIONS, MEASURED IN LB	(FENOXAPROP = 128701)	Fenoxaprop	159000	01 (ACCase)	1	3310	5.7
SURVEY	1993	YEAR	PROGRAM STATES	WHEAT, SPRING	APPLICATIONS, MEASURED IN LB / ACRE / APPLICATION, AVG	(FENOXAPROP = 128701)	Fenoxaprop	0.07	01 (ACCase)	1	3310	5.7
SURVEY	1993	YEAR	PROGRAM STATES	WHEAT, SPRING	APPLICATIONS, MEASURED IN LB	(GLYPHOSATE = 417300)	Glyphosate	122000	09 (EPSPS)	9	5600	400
SURVEY	1993	YEAR	PROGRAM STATES	WHEAT, SPRING	APPLICATIONS, MEASURED IN LB / ACRE / APPLICATION, AVG	(GLYPHOSATE = 417300)	Glyphosate	0.44	09 (EPSPS)	9	5600	400
SURVEY	1993	YEAR	PROGRAM STATES	WHEAT, SPRING	APPLICATIONS, MEASURED IN LB	(IMAZAMETHABENZ = 128842)	Imazethabenz	134000	02 (ALS)	2	5000	12.5
SURVEY	1993	YEAR	PROGRAM STATES	WHEAT, SPRING	APPLICATIONS, MEASURED IN LB / ACRE / APPLICATION, AVG	(IMAZAMETHABENZ = 128842)	Imazethabenz	0.32	02 (ALS)	2	5000	12.5
SURVEY	1993	YEAR	PROGRAM STATES	WHEAT, SPRING	APPLICATIONS, MEASURED IN LB	(MCPA = 30501)	MCPA	1930000	04 (Auxin)	4	1160	1
SURVEY	1993	YEAR	PROGRAM STATES	WHEAT, SPRING	APPLICATIONS, MEASURED IN LB / ACRE / APPLICATION, AVG	(MCPA = 30501)	MCPA	0.27	04 (Auxin)	4	1160	1
SURVEY	1993	YEAR	PROGRAM STATES	WHEAT, SPRING	APPLICATIONS, MEASURED IN LB	(METSULFURON-METHYL = 122010)	Metsulfuron	4000	02 (ALS)	2	5000	25
SURVEY	1993	YEAR	PROGRAM STATES	WHEAT, SPRING	APPLICATIONS, MEASURED IN LB / ACRE / APPLICATION, AVG	(METSULFURON-METHYL = 122010)	Metsulfuron	0.004	02 (ALS)	2	5000	25
SURVEY	1993	YEAR	PROGRAM STATES	WHEAT, SPRING	APPLICATIONS, MEASURED IN LB	(THIFENSULFURON = 128845)	Thifensulfuron	28000	02 (ALS)	2	5000	20
SURVEY	1993	YEAR	PROGRAM STATES	WHEAT, SPRING	APPLICATIONS, MEASURED IN LB / ACRE / APPLICATION, AVG	(THIFENSULFURON = 128845)	Thifensulfuron	0.01	02 (ALS)	2	5000	20
SURVEY	1993	YEAR	PROGRAM STATES	WHEAT, SPRING	APPLICATIONS, MEASURED IN LB	(TRIALLATE = 78802)	Triallate	975000	08 (Lipid)	8	3612	1.3
SURVEY	1993	YEAR	PROGRAM STATES	WHEAT, SPRING	APPLICATIONS, MEASURED IN LB / ACRE / APPLICATION, AVG	(TRIALLATE = 78802)	Triallate	1.03	08 (Lipid)	8	3612	1.3
SURVEY	1993	YEAR	PROGRAM STATES	WHEAT, SPRING	APPLICATIONS, MEASURED IN LB	(TRIBENURON-METHYL = 128887)	Tribenuron	25000	02 (ALS)	2	5000	0.95
SURVEY	1993	YEAR	PROGRAM STATES	WHEAT, SPRING	APPLICATIONS, MEASURED IN LB / ACRE / APPLICATION, AVG	(TRIBENURON-METHYL = 128887)	Tribenuron	0.006	02 (ALS)	2	5000	0.95
SURVEY	1993	YEAR	PROGRAM STATES	WHEAT, SPRING	APPLICATIONS, MEASURED IN LB	(TRIFLURALIN = 36101)	Trifluralin	351000	03 (Mitosis)	3	5000	40
SURVEY	1993	YEAR	PROGRAM STATES	WHEAT, SPRING	APPLICATIONS, MEASURED IN LB / ACRE / APPLICATION, AVG	(TRIFLURALIN = 36101)	Trifluralin	0.35	03 (Mitosis)	3	5000	40
SURVEY	1993	YEAR	PROGRAM STATES	WHEAT, WINTER	APPLICATIONS, MEASURED IN LB	(2,4-D = 30001)	2,4-D	3032000	04 (Auxin)	4	699	5
SURVEY	1993	YEAR	PROGRAM STATES	WHEAT, WINTER	APPLICATIONS, MEASURED IN LB / ACRE / APPLICATION, AVG	(2,4-D = 30001)	2,4-D	0.36	04 (Auxin)	4	699	5
SURVEY	1993	YEAR	PROGRAM STATES	WHEAT, WINTER	APPLICATIONS, MEASURED IN LB	(BROMOXYNIL = 35301)	Bromoxynil	269000	06 (PSII)	6	440	5
SURVEY	1993	YEAR	PROGRAM STATES	WHEAT, WINTER	APPLICATIONS, MEASURED IN LB / ACRE / APPLICATION, AVG	(BROMOXYNIL = 35301)	Bromoxynil	0.22	06 (PSII)	6	440	5
SURVEY	1993	YEAR	PROGRAM STATES	WHEAT, WINTER	APPLICATIONS, MEASURED IN LB	(CHLORSULFURON = 118601)	Chlorsulfuron	60000	02 (ALS)	2	5545	5
SURVEY	1993	YEAR	PROGRAM STATES	WHEAT, WINTER	APPLICATIONS, MEASURED IN LB / ACRE / APPLICATION, AVG	(CHLORSULFURON = 118601)	Chlorsulfuron	0.01	02 (ALS)	2	5545	5
SURVEY	1993	YEAR	PROGRAM STATES	WHEAT, WINTER	APPLICATIONS, MEASURED IN LB	(DICAMBA = 29801)	Dicamba	219000	04 (Auxin)	4	1707	125
SURVEY	1993	YEAR	PROGRAM STATES	WHEAT, WINTER	APPLICATIONS, MEASURED IN LB / ACRE / APPLICATION, AVG	(DICAMBA = 29801)	Dicamba	0.08	04 (Auxin)	4	1707	125
SURVEY	1993	YEAR	PROGRAM STATES	WHEAT, WINTER	APPLICATIONS, MEASURED IN LB	(DICLOFOP-METHYL = 110902)	Diclofop	283000	01 (ACCase)	1	557	20
SURVEY	1993	YEAR	PROGRAM STATES	WHEAT, WINTER	APPLICATIONS, MEASURED IN LB / ACRE / APPLICATION, AVG	(DICLOFOP-METHYL = 110902)	Diclofop	0.76	01 (ACCase)	1	557	20
SURVEY	1993	YEAR	PROGRAM STATES	WHEAT, WINTER	APPLICATIONS, MEASURED IN LB	(DIFENZOQUAT = 106401)	Difenzoquat	61000	26 (Lipid)	26	373	25
SURVEY	1993	YEAR	PROGRAM STATES	WHEAT, WINTER	APPLICATIONS, MEASURED IN LB / ACRE / APPLICATION, AVG	(DIFENZOQUAT = 106401)	Difenzoquat	0.55	26 (Lipid)	26	373	25
SURVEY	1993	YEAR	PROGRAM STATES	WHEAT, WINTER	APPLICATIONS, MEASURED IN LB	(DIURON = 35505)	Diuron	139000	07 (PSII)	7	3400	0.1
SURVEY	1993	YEAR	PROGRAM STATES	WHEAT, WINTER	APPLICATIONS, MEASURED IN LB / ACRE / APPLICATION, AVG	(DIURON = 35505)	Diuron	1.08	07 (PSII)	7	3400	0.1
SURVEY	1993	YEAR	PROGRAM STATES	WHEAT, WINTER	APPLICATIONS, MEASURED IN LB	(GLYPHOSATE = 417300)	Glyphosate	246000	09 (EPSPS)	9	5600	400
SURVEY	1993	YEAR	PROGRAM STATES	WHEAT, WINTER	APPLICATIONS, MEASURED IN LB / ACRE / APPLICATION, AVG	(GLYPHOSATE = 417300)	Glyphosate	0.29	09 (EPSPS)	9	5600	400
SURVEY	1993	YEAR	PROGRAM STATES	WHEAT, WINTER	APPLICATIONS, MEASURED IN LB	(MCPA = 30501)	MCPA	540000	04 (Auxin)	4	1160	1
SURVEY	1993	YEAR	PROGRAM STATES	WHEAT, WINTER	APPLICATIONS, MEASURED IN LB / ACRE / APPLICATION, AVG	(MCPA = 30501)	MCPA	0.35	04 (Auxin)	4	1160	1
SURVEY	1993	YEAR	PROGRAM STATES	WHEAT, WINTER	APPLICATIONS, MEASURED IN LB	(METRIBUZIN = 101101)	Metribuzin	83000	05 (PSII)	5	1090	5
SURVEY	1993	YEAR	PROGRAM STATES	WHEAT, WINTER	APPLICATIONS, MEASURED IN LB / ACRE / APPLICATION, AVG	(METRIBUZIN = 101101)	Metribuzin	0.17	05 (PSII)	5	1090	5
SURVEY	1993	YEAR	PROGRAM STATES	WHEAT, WINTER	APPLICATIONS, MEASURED IN LB	(METSULFURON-METHYL = 122010)	Metsulfuron	12000	02 (ALS)	2	5000	25
SURVEY	1993	YEAR	PROGRAM STATES	WHEAT, WINTER	APPLICATIONS, MEASURED IN LB / ACRE / APPLICATION, AVG	(METSULFURON-METHYL = 122010)	Metsulfuron	0.003	02 (ALS)	2	5000	25
SURVEY	1993	YEAR	PROGRAM STATES	WHEAT, WINTER	APPLICATIONS, MEASURED IN LB	(PICLORAM, K SALT = 5104)	Picloram	5000	04 (Auxin)	4	4012	20
SURVEY	1993	YEAR	PROGRAM STATES	WHEAT, WINTER	APPLICATIONS, MEASURED IN LB / ACRE / APPLICATION, AVG	(PICLORAM, K SALT = 5104)	Picloram	0.01	04 (Auxin)	4	4012	20
SURVEY	1993	YEAR	PROGRAM STATES	WHEAT, WINTER	APPLICATIONS, MEASURED IN LB	(THIFENSULFURON = 128845)	Thifensulfuron	24000	02 (ALS)	2	5000	20
SURVEY	1993	YEAR	PROGRAM STATES	WHEAT, WINTER	APPLICATIONS, MEASURED IN LB / ACRE / APPLICATION, AVG	(THIFENSULFURON = 128845)	Thifensulfuron	0.01	02 (ALS)	2	5000	20
SURVEY	1993	YEAR	PROGRAM STATES	WHEAT, WINTER	APPLICATIONS, MEASURED IN LB	(TRIALLATE = 78802)	Triallate	339000	08 (Lipid)	8	3612	1.3
SURVEY	1993	YEAR	PROGRAM STATES	WHEAT, WINTER	APPLICATIONS, MEASURED IN LB / ACRE / APPLICATION, AVG	(TRIALLATE = 78802)	Triallate	1.28	08 (Lipid)	8	3612	1.3
SURVEY	1993	YEAR	PROGRAM STATES	WHEAT, WINTER	APPLICATIONS, MEASURED IN LB	(TRIASULFURON = 128969)	Triasulfuron	14000	02 (ALS)	2	5000	32.1
SURVEY	1993	YEAR	PROGRAM STATES	WHEAT, WINTER	APPLICATIONS, MEASURED IN LB / ACRE / APPLICATION, AVG	(TRIASULFURON = 128969)	Triasulfuron	0.01	02 (ALS)	2	5000	32.1
SURVEY	1993	YEAR	PROGRAM STATES	WHEAT, WINTER	APPLICATIONS, MEASURED IN LB	(TRIBENURON-METHYL = 128887)	Tribenuron	13000	02 (ALS)	2	5000	0.95
SURVEY	1993	YEAR	PROGRAM STATES	WHEAT, WINTER	APPLICATIONS, MEASURED IN LB / ACRE / APPLICATION, AVG	(TRIBENURON-METHYL = 128887)	Tribenuron	0.006	02 (ALS)	2	5000	0.95
SURVEY	1994	YEAR	PROGRAM STATES	CORN	APPLICATIONS, MEASURED IN LB	(2,4-D = 30001)	2,4-D	3631000	04 (Auxin)	4	699	5
SURVEY	1994	YEAR	PROGRAM STATES	CORN	APPLICATIONS, MEASURED IN LB / ACRE / APPLICATION, AVG	(2,4-D = 30001)	2,4-D	0.39	04 (Auxin)	4	699	5
SURVEY	1994	YEAR	PROGRAM STATES	CORN	APPLICATIONS, MEASURED IN LB	(ACETOCHLOR = 121601)	Acetochlor	7447000	15 (VLFCA)	15	2148	7.9
SURVEY	1994	YEAR	PROGRAM STATES	CORN	APPLICATIONS, MEASURED IN LB / ACRE / APPLICATION, AVG	(ACETOCHLOR = 121601)	Acetochlor	1.76	15 (VLFCA)	15	2148	7.9
SURVEY	1994	YEAR	PROGRAM STATES	CORN	APPLICATIONS, MEASURED IN LB	(ALACHLOR = 90501)	Alachlor	21325000	15 (VLFCA)	15	150	25
SURVEY	1994	YEAR	PROGRAM STATES	CORN	APPLICATIONS, MEASURED IN LB / ACRE / APPLICATION, AVG	(ALACHLOR = 90501)	Alachlor	1.93	15 (VLFCA)	15	150	25
SURVEY	1994	YEAR	PROGRAM STATES	CORN	APPLICATIONS, MEASURED IN LB	(ATRAZINE = 80803)	Atrazine	45412000	05 (PSII)	5	3090	0.7
SURVEY	1994	YEAR	PROGRAM STATES	CORN	APPLICATIONS, MEASURED IN LB / ACRE / APPLICATION, AVG	(ATRAZINE = 80803)	Atrazine	0.97	05 (PSII)	5	3090	0.7
SURVEY	1994	YEAR	PROGRAM STATES	CORN	APPLICATIONS, MEASURED IN LB	(BENTAZON = 103901)	Bentazon	584000	06 (PSII)	6	1100	17.5
SURVEY	1994	YEAR	PROGRAM STATES	CORN	APPLICATIONS, MEASURED IN LB / ACRE / APPLICATION, AVG	(BENTAZON = 103901)	Bentazon	0.51	06 (PSII)	6	1100	17.5
SURVEY	1994	YEAR	PROGRAM STATES	CORN	APPLICATIONS, MEASURED IN LB	(BROMOXYNIL = 35301)	Bromoxynil	1446000	06 (PSII)	6	440	5
SURVEY	1994	YEAR	PROGRAM STATES	CORN	APPLICATIONS, MEASURED IN LB / ACRE / APPLICATION, AVG	(BROMOXYNIL = 35301)	Bromoxynil	0.24	06 (PSII)	6	440	5
SURVEY	1994	YEAR	PROGRAM STATES	CORN	APPLICATIONS, MEASURED IN LB	(BUTYLATE = 41405)	Butylate	2117000	08 (Lipid)	8	4659	50
SURVEY	1994	YEAR	PROGRAM STATES	CORN	APPLICATIONS, MEASURED IN LB / ACRE / APPLICATION, AVG	(BUTYLATE = 41405)	Butylate	3.31	08 (Lipid)	8	4659	50
SURVEY	1994	YEAR	PROGRAM STATES	CORN	APPLICATIONS, MEASURED IN LB	(CYANAZINE = 100101)	Cyanazine	27689000	05 (PSII)	5	182	12
SURVEY	1994	YEAR	PROGRAM STATES	CORN	APPLICATIONS, MEASURED IN LB / ACRE / APPLICATION, AVG	(CYANAZINE = 100101)	Cyanazine	2.02	05 (PSII)	5	182	12
SURVEY	1994	YEAR	PROGRAM STATES	CORN	APPLICATIONS, MEASURED IN LB	(DICAMBA = 29801)	Dicamba	6322000	04 (Auxin)	4	1707	125
SURVEY	1994	YEAR	PROGRAM STATES	CORN	APPLICATIONS, MEASURED IN LB / ACRE / APPLICATION, AVG	(DICAMBA = 29801)	Dicamba	0.34	04 (Auxin)	4	1707	125
SURVEY	1994	YEAR	PROGRAM STATES	CORN	APPLICATIONS, MEASURED IN LB	(DIMETHENAMID = 129051)	Dimethenamid	2241000	15 (VLFCA)	15	1570	5
SURVEY	1994	YEAR	PROGRAM STATES	CORN	APPLICATIONS, MEASURED IN LB / ACRE / APPLICATION, AVG	(DIMETHENAMID = 129051)	Dimethenamid	1.17	15 (VLFCA)	15	1570	5
SURVEY	1994	YEAR	PROGRAM STATES	CORN	APPLICATIONS, MEASURED IN LB	(EPTC = 41401)	EPTC	6124000	08 (Lipid)	8	1465	5
SURVEY	1994	YEAR	PROGRAM STATES	CORN	APPLICATIONS, MEASURED IN LB / ACRE / APPLICATION, AVG	(EPTC = 41401)	EPTC	4.08	08 (Lipid)	8	1465	5
SURVEY	1994	YEAR	PROGRAM STATES	CORN	APPLICATIONS, MEASURED IN LB	(FLUMETSULAM = 129016)	Flumetsulam	52000	02 (ALS)	2	5000	500
SURVEY	1994	YEAR	PROGRAM STATES	CORN	APPLICATIONS, MEASURED IN LB / ACRE / APPLICATION, AVG	(FLUMETSULAM = 129016)	Flumetsulam	0.06	02 (ALS)	2	5000	500
SURVEY	1994	YEAR	PROGRAM STATES	CORN	APPLICATIONS, MEASURED IN LB	(GLYPHOSATE = 417300)	Glyphosate	1776000	09 (EPSPS)	9	5600	400
SURVEY	1994	YEAR	PROGRAM STATES	CORN	APPLICATIONS, MEASURED IN LB / ACRE / APPLICATION, AVG	(GLYPHOSATE = 417300)	Glyphosate	0.64	09 (EPSPS)	9	5600	400
SURVEY	1994	YEAR	PROGRAM STATES	CORN	APPLICATIONS, MEASURED IN LB	(IMAZETHAPYR = 128922)	Imazethapyr	37000	02 (ALS)	2	5000	500
SURVEY	1994	YEAR	PROGRAM STATES	CORN	APPLICATIONS, MEASURED IN LB / ACRE / APPLICATION, AVG	(IMAZETHAPYR = 128922)	Imazethapyr	0.06	02 (ALS)	2	5000	500
SURVEY	1994	YEAR	PROGRAM STATES	CORN	APPLICATIONS, MEASURED IN LB	(METOLACHLOR = 108801)	Metolachlor	39213000	15 (VLFCA)	15	3877	15
SURVEY	1994	YEAR	PROGRAM STATES	CORN	APPLICATIONS, MEASURED IN LB / ACRE / APPLICATION, AVG	(METOLACHLOR = 108801)	Metolachlor	1.87	15 (VLFCA)	15	3877	15
SURVEY	1994	YEAR	PROGRAM STATES	CORN	APPLICATIONS, MEASURED IN LB	(METRIBUZIN = 101101)	Metribuzin	41000	05 (PSII)	5	1090	5
SURVEY	1994	YEAR	PROGRAM STATES	CORN	APPLICATIONS, MEASURED IN LB / ACRE / APPLICATION, AVG	(METRIBUZIN = 101101)	Metribuzin	0.11	05 (PSII)	5	1090	5
SURVEY	1994	YEAR	PROGRAM STATES	CORN	APPLICATIONS, MEASURED IN LB	(NICOSULFURON = 129008)	Nicosulfuron	249000	02 (ALS)	2	5000	20000
SURVEY	1994	YEAR	PROGRAM STATES	CORN	APPLICATIONS, MEASURED IN LB / ACRE / APPLICATION, AVG	(NICOSULFURON = 129008)	Nicosulfuron	0.03	02 (ALS)	2	5000	20000
SURVEY	1994	YEAR	PROGRAM STATES	CORN	APPLICATIONS, MEASURED IN LB	(PARAQUAT = 61601)	Paraquat	400000	22 (PSI)	22	112	1.3
SURVEY	1994	YEAR	PROGRAM STATES	CORN	APPLICATIONS, MEASURED IN LB / ACRE / APPLICATION, AVG	(PARAQUAT = 61601)	Paraquat	0.6	22 (PSI)	22	112	1.3
SURVEY	1994	YEAR	PROGRAM STATES	CORN	APPLICATIONS, MEASURED IN LB	(PENDIMETHALIN = 108501)	Pendimethalin	1806000	03 (Mitosis)	3	5000	12.5
SURVEY	1994	YEAR	PROGRAM STATES	CORN	APPLICATIONS, MEASURED IN LB / ACRE / APPLICATION, AVG	(PENDIMETHALIN = 108501)	Pendimethalin	1.09	03 (Mitosis)	3	5000	12.5
SURVEY	1994	YEAR	PROGRAM STATES	CORN	APPLICATIONS, MEASURED IN LB	(PRIMISULFURON = 128973)	Primisulfuron	47000	02 (ALS)	2	5050	15
SURVEY	1994	YEAR	PROGRAM STATES	CORN	APPLICATIONS, MEASURED IN LB / ACRE / APPLICATION, AVG	(PRIMISULFURON = 128973)	Primisulfuron	0.03	02 (ALS)	2	5050	15
SURVEY	1994	YEAR	PROGRAM STATES	CORN	APPLICATIONS, MEASURED IN LB	(PROPACHLOR = 19101)	Propachlor	1184000	15 (VLFCA)	15	1800	2.6
SURVEY	1994	YEAR	PROGRAM STATES	CORN	APPLICATIONS, MEASURED IN LB / ACRE / APPLICATION, AVG	(PROPACHLOR = 19101)	Propachlor	2.26	15 (VLFCA)	15	1800	2.6
SURVEY	1994	YEAR	PROGRAM STATES	CORN	APPLICATIONS, MEASURED IN LB	(SIMAZINE = 80807)	Simazine	972000	05 (PSII)	5	5000	0.5
SURVEY	1994	YEAR	PROGRAM STATES	CORN	APPLICATIONS, MEASURED IN LB / ACRE / APPLICATION, AVG	(SIMAZINE = 80807)	Simazine	1.18	05 (PSII)	5	5000	0.5
SURVEY	1994	YEAR	PROGRAM STATES	CORN	APPLICATIONS, MEASURED IN LB	(TRIDIPHANE = 123901)	Tridiphane	66000	NA	NA	1743	0.33
SURVEY	1994	YEAR	PROGRAM STATES	CORN	APPLICATIONS, MEASURED IN LB / ACRE / APPLICATION, AVG	(TRIDIPHANE = 123901)	Tridiphane	0.64	NA	NA	1743	0.33
SURVEY	1994	YEAR	PROGRAM STATES	COTTON	APPLICATIONS, MEASURED IN LB	(CLOMAZONE = 125401)	Clomazone	649000	13 (DOXP)	13	1369	4.3
SURVEY	1994	YEAR	PROGRAM STATES	COTTON	APPLICATIONS, MEASURED IN LB / ACRE / APPLICATION, AVG	(CLOMAZONE = 125401)	Clomazone	0.48	13 (DOXP)	13	1369	4.3
SURVEY	1994	YEAR	PROGRAM STATES	COTTON	APPLICATIONS, MEASURED IN LB	(CYANAZINE = 100101)	Cyanazine	1825000	05 (PSII)	5	182	12
SURVEY	1994	YEAR	PROGRAM STATES	COTTON	APPLICATIONS, MEASURED IN LB / ACRE / APPLICATION, AVG	(CYANAZINE = 100101)	Cyanazine	0.71	05 (PSII)	5	182	12
SURVEY	1994	YEAR	PROGRAM STATES	COTTON	APPLICATIONS, MEASURED IN LB	(DIURON = 35505)	Diuron	723000	07 (PSII)	7	3400	0.1
SURVEY	1994	YEAR	PROGRAM STATES	COTTON	APPLICATIONS, MEASURED IN LB / ACRE / APPLICATION, AVG	(DIURON = 35505)	Diuron	0.51	07 (PSII)	7	3400	0.1
SURVEY	1994	YEAR	PROGRAM STATES	COTTON	APPLICATIONS, MEASURED IN LB	(DSMA = 13802)	DSMA	911000	17 (Org As)	17	1935	50
SURVEY	1994	YEAR	PROGRAM STATES	COTTON	APPLICATIONS, MEASURED IN LB / ACRE / APPLICATION, AVG	(DSMA = 13802)	DSMA	1.35	17 (Org As)	17	1935	50
SURVEY	1994	YEAR	PROGRAM STATES	COTTON	APPLICATIONS, MEASURED IN LB	(FLUAZIFOP-P-BUTYL = 122809)	Fluazifop	90000	01 (ACCase)	1	2721	0.8
SURVEY	1994	YEAR	PROGRAM STATES	COTTON	APPLICATIONS, MEASURED IN LB / ACRE / APPLICATION, AVG	(FLUAZIFOP-P-BUTYL = 122809)	Fluazifop	0.14	01 (ACCase)	1	2721	0.8
SURVEY	1994	YEAR	PROGRAM STATES	COTTON	APPLICATIONS, MEASURED IN LB	(FLUOMETURON = 35503)	Fluometuron	3090000	07 (PSII)	7	6416	19
SURVEY	1994	YEAR	PROGRAM STATES	COTTON	APPLICATIONS, MEASURED IN LB / ACRE / APPLICATION, AVG	(FLUOMETURON = 35503)	Fluometuron	0.62	07 (PSII)	7	6416	19
SURVEY	1994	YEAR	PROGRAM STATES	COTTON	APPLICATIONS, MEASURED IN LB	(GLYPHOSATE = 417300)	Glyphosate	584000	09 (EPSPS)	9	5600	400
SURVEY	1994	YEAR	PROGRAM STATES	COTTON	APPLICATIONS, MEASURED IN LB / ACRE / APPLICATION, AVG	(GLYPHOSATE = 417300)	Glyphosate	0.66	09 (EPSPS)	9	5600	400
SURVEY	1994	YEAR	PROGRAM STATES	COTTON	APPLICATIONS, MEASURED IN LB	(LACTOFEN = 128888)	Lactofen	63000	14 (PPO)	14	5960	25
SURVEY	1994	YEAR	PROGRAM STATES	COTTON	APPLICATIONS, MEASURED IN LB / ACRE / APPLICATION, AVG	(LACTOFEN = 128888)	Lactofen	0.15	14 (PPO)	14	5960	25
SURVEY	1994	YEAR	PROGRAM STATES	COTTON	APPLICATIONS, MEASURED IN LB	(METOLACHLOR = 108801)	Metolachlor	564000	15 (VLFCA)	15	3877	15
SURVEY	1994	YEAR	PROGRAM STATES	COTTON	APPLICATIONS, MEASURED IN LB / ACRE / APPLICATION, AVG	(METOLACHLOR = 108801)	Metolachlor	1.09	15 (VLFCA)	15	3877	15
SURVEY	1994	YEAR	PROGRAM STATES	COTTON	APPLICATIONS, MEASURED IN LB	(MSMA = 13803)	MSMA	3179000	17 (Org As)	17	2833	50
SURVEY	1994	YEAR	PROGRAM STATES	COTTON	APPLICATIONS, MEASURED IN LB / ACRE / APPLICATION, AVG	(MSMA = 13803)	MSMA	0.86	17 (Org As)	17	2833	50
SURVEY	1994	YEAR	PROGRAM STATES	COTTON	APPLICATIONS, MEASURED IN LB	(NORFLURAZON = 105801)	Norflurazon	851000	12 (PhytoeneD)	12	9000	19
SURVEY	1994	YEAR	PROGRAM STATES	COTTON	APPLICATIONS, MEASURED IN LB / ACRE / APPLICATION, AVG	(NORFLURAZON = 105801)	Norflurazon	0.6	12 (PhytoeneD)	12	9000	19
SURVEY	1994	YEAR	PROGRAM STATES	COTTON	APPLICATIONS, MEASURED IN LB	(PENDIMETHALIN = 108501)	Pendimethalin	1344000	03 (Mitosis)	3	5000	12.5
SURVEY	1994	YEAR	PROGRAM STATES	COTTON	APPLICATIONS, MEASURED IN LB / ACRE / APPLICATION, AVG	(PENDIMETHALIN = 108501)	Pendimethalin	0.69	03 (Mitosis)	3	5000	12.5
SURVEY	1994	YEAR	PROGRAM STATES	COTTON	APPLICATIONS, MEASURED IN LB	(PROMETRYN = 80805)	Prometryn	1990000	05 (PSII)	5	4550	62.5
SURVEY	1994	YEAR	PROGRAM STATES	COTTON	APPLICATIONS, MEASURED IN LB / ACRE / APPLICATION, AVG	(PROMETRYN = 80805)	Prometryn	0.66	05 (PSII)	5	4550	62.5
SURVEY	1994	YEAR	PROGRAM STATES	COTTON	APPLICATIONS, MEASURED IN LB	(TRIFLURALIN = 36101)	Trifluralin	4609000	03 (Mitosis)	3	5000	40
SURVEY	1994	YEAR	PROGRAM STATES	COTTON	APPLICATIONS, MEASURED IN LB / ACRE / APPLICATION, AVG	(TRIFLURALIN = 36101)	Trifluralin	0.7	03 (Mitosis)	3	5000	40
SURVEY	1994	YEAR	PROGRAM STATES	SOYBEANS	APPLICATIONS, MEASURED IN LB	(2,4-D = 30001)	2,4-D	1789000	04 (Auxin)	4	699	5
SURVEY	1994	YEAR	PROGRAM STATES	SOYBEANS	APPLICATIONS, MEASURED IN LB / ACRE / APPLICATION, AVG	(2,4-D = 30001)	2,4-D	0.4	04 (Auxin)	4	699	5
SURVEY	1994	YEAR	PROGRAM STATES	SOYBEANS	APPLICATIONS, MEASURED IN LB	(2,4-DB = 30801)	2,4-DB	35000	04 (Auxin)	4	1960	3
SURVEY	1994	YEAR	PROGRAM STATES	SOYBEANS	APPLICATIONS, MEASURED IN LB / ACRE / APPLICATION, AVG	(2,4-DB = 30801)	2,4-DB	0.12	04 (Auxin)	4	1960	3
SURVEY	1994	YEAR	PROGRAM STATES	SOYBEANS	APPLICATIONS, MEASURED IN LB	(ACIFLUORFEN, SODIUM = 114402)	Acifluorfen	910000	14 (PPO)	14	1540	180
SURVEY	1994	YEAR	PROGRAM STATES	SOYBEANS	APPLICATIONS, MEASURED IN LB / ACRE / APPLICATION, AVG	(ACIFLUORFEN, SODIUM = 114402)	Acifluorfen	0.2	14 (PPO)	14	1540	180
SURVEY	1994	YEAR	PROGRAM STATES	SOYBEANS	APPLICATIONS, MEASURED IN LB	(ALACHLOR = 90501)	Alachlor	6023000	15 (VLFCA)	15	150	25
SURVEY	1994	YEAR	PROGRAM STATES	SOYBEANS	APPLICATIONS, MEASURED IN LB / ACRE / APPLICATION, AVG	(ALACHLOR = 90501)	Alachlor	1.96	15 (VLFCA)	15	150	25
SURVEY	1994	YEAR	PROGRAM STATES	SOYBEANS	APPLICATIONS, MEASURED IN LB	(BENTAZON = 103901)	Bentazon	4221000	06 (PSII)	6	1100	17.5
SURVEY	1994	YEAR	PROGRAM STATES	SOYBEANS	APPLICATIONS, MEASURED IN LB / ACRE / APPLICATION, AVG	(BENTAZON = 103901)	Bentazon	0.64	06 (PSII)	6	1100	17.5
SURVEY	1994	YEAR	PROGRAM STATES	SOYBEANS	APPLICATIONS, MEASURED IN LB	(CHLORIMURON-ETHYL = 128901)	Chlorimuron	132000	02 (ALS)	2	4102	12.5
SURVEY	1994	YEAR	PROGRAM STATES	SOYBEANS	APPLICATIONS, MEASURED IN LB / ACRE / APPLICATION, AVG	(CHLORIMURON-ETHYL = 128901)	Chlorimuron	0.02	02 (ALS)	2	4102	12.5
SURVEY	1994	YEAR	PROGRAM STATES	SOYBEANS	APPLICATIONS, MEASURED IN LB	(CLETHODIM = 121011)	Clethodim	185000	01 (ACCase)	1	1630	19
SURVEY	1994	YEAR	PROGRAM STATES	SOYBEANS	APPLICATIONS, MEASURED IN LB / ACRE / APPLICATION, AVG	(CLETHODIM = 121011)	Clethodim	0.1	01 (ACCase)	1	1630	19
SURVEY	1994	YEAR	PROGRAM STATES	SOYBEANS	APPLICATIONS, MEASURED IN LB	(CLOMAZONE = 125401)	Clomazone	936000	13 (DOXP)	13	1369	4.3
SURVEY	1994	YEAR	PROGRAM STATES	SOYBEANS	APPLICATIONS, MEASURED IN LB / ACRE / APPLICATION, AVG	(CLOMAZONE = 125401)	Clomazone	0.57	13 (DOXP)	13	1369	4.3
SURVEY	1994	YEAR	PROGRAM STATES	SOYBEANS	APPLICATIONS, MEASURED IN LB	(ETHALFLURALIN = 113101)	Ethalfluralin	260000	03 (Mitosis)	3	5000	32.2
SURVEY	1994	YEAR	PROGRAM STATES	SOYBEANS	APPLICATIONS, MEASURED IN LB / ACRE / APPLICATION, AVG	(ETHALFLURALIN = 113101)	Ethalfluralin	0.76	03 (Mitosis)	3	5000	32.2
SURVEY	1994	YEAR	PROGRAM STATES	SOYBEANS	APPLICATIONS, MEASURED IN LB	(FENOXAPROP = 128701)	Fenoxaprop	218000	01 (ACCase)	1	3310	5.7
SURVEY	1994	YEAR	PROGRAM STATES	SOYBEANS	APPLICATIONS, MEASURED IN LB / ACRE / APPLICATION, AVG	(FENOXAPROP = 128701)	Fenoxaprop	0.1	01 (ACCase)	1	3310	5.7
SURVEY	1994	YEAR	PROGRAM STATES	SOYBEANS	APPLICATIONS, MEASURED IN LB	(FLUAZIFOP-P-BUTYL = 122809)	Fluazifop	225000	01 (ACCase)	1	2721	0.8
SURVEY	1994	YEAR	PROGRAM STATES	SOYBEANS	APPLICATIONS, MEASURED IN LB / ACRE / APPLICATION, AVG	(FLUAZIFOP-P-BUTYL = 122809)	Fluazifop	0.06	01 (ACCase)	1	2721	0.8
SURVEY	1994	YEAR	PROGRAM STATES	SOYBEANS	APPLICATIONS, MEASURED IN LB	(FLUMETSULAM = 129016)	Flumetsulam	54000	02 (ALS)	2	5000	500
SURVEY	1994	YEAR	PROGRAM STATES	SOYBEANS	APPLICATIONS, MEASURED IN LB / ACRE / APPLICATION, AVG	(FLUMETSULAM = 129016)	Flumetsulam	0.06	02 (ALS)	2	5000	500
SURVEY	1994	YEAR	PROGRAM STATES	SOYBEANS	APPLICATIONS, MEASURED IN LB	(FOMESAFEN SODIUM = 123802)	Fomesafen	244000	14 (PPO)	14	1250	100
SURVEY	1994	YEAR	PROGRAM STATES	SOYBEANS	APPLICATIONS, MEASURED IN LB / ACRE / APPLICATION, AVG	(FOMESAFEN SODIUM = 123802)	Fomesafen	0.24	14 (PPO)	14	1250	100
SURVEY	1994	YEAR	PROGRAM STATES	SOYBEANS	APPLICATIONS, MEASURED IN LB	(GLYPHOSATE = 417300)	Glyphosate	3476000	09 (EPSPS)	9	5600	400
SURVEY	1994	YEAR	PROGRAM STATES	SOYBEANS	APPLICATIONS, MEASURED IN LB / ACRE / APPLICATION, AVG	(GLYPHOSATE = 417300)	Glyphosate	0.52	09 (EPSPS)	9	5600	400
SURVEY	1994	YEAR	PROGRAM STATES	SOYBEANS	APPLICATIONS, MEASURED IN LB	(IMAZAQUIN = 128848)	Imazaquin	763000	02 (ALS)	2	5000	500
SURVEY	1994	YEAR	PROGRAM STATES	SOYBEANS	APPLICATIONS, MEASURED IN LB / ACRE / APPLICATION, AVG	(IMAZAQUIN = 128848)	Imazaquin	0.1	02 (ALS)	2	5000	500
SURVEY	1994	YEAR	PROGRAM STATES	SOYBEANS	APPLICATIONS, MEASURED IN LB	(IMAZETHAPYR = 128922)	Imazethapyr	1045000	02 (ALS)	2	5000	500
SURVEY	1994	YEAR	PROGRAM STATES	SOYBEANS	APPLICATIONS, MEASURED IN LB / ACRE / APPLICATION, AVG	(IMAZETHAPYR = 128922)	Imazethapyr	0.06	02 (ALS)	2	5000	500
SURVEY	1994	YEAR	PROGRAM STATES	SOYBEANS	APPLICATIONS, MEASURED IN LB	(LACTOFEN = 128888)	Lactofen	156000	14 (PPO)	14	5960	25
SURVEY	1994	YEAR	PROGRAM STATES	SOYBEANS	APPLICATIONS, MEASURED IN LB / ACRE / APPLICATION, AVG	(LACTOFEN = 128888)	Lactofen	0.08	14 (PPO)	14	5960	25
SURVEY	1994	YEAR	PROGRAM STATES	SOYBEANS	APPLICATIONS, MEASURED IN LB	(LINURON = 35506)	Linuron	378000	07 (PSII)	7	1196	0.1
SURVEY	1994	YEAR	PROGRAM STATES	SOYBEANS	APPLICATIONS, MEASURED IN LB / ACRE / APPLICATION, AVG	(LINURON = 35506)	Linuron	0.52	07 (PSII)	7	1196	0.1
SURVEY	1994	YEAR	PROGRAM STATES	SOYBEANS	APPLICATIONS, MEASURED IN LB	(METOLACHLOR = 108801)	Metolachlor	7022000	15 (VLFCA)	15	3877	15
SURVEY	1994	YEAR	PROGRAM STATES	SOYBEANS	APPLICATIONS, MEASURED IN LB / ACRE / APPLICATION, AVG	(METOLACHLOR = 108801)	Metolachlor	1.93	15 (VLFCA)	15	3877	15
SURVEY	1994	YEAR	PROGRAM STATES	SOYBEANS	APPLICATIONS, MEASURED IN LB	(METRIBUZIN = 101101)	Metribuzin	1367000	05 (PSII)	5	1090	5
SURVEY	1994	YEAR	PROGRAM STATES	SOYBEANS	APPLICATIONS, MEASURED IN LB / ACRE / APPLICATION, AVG	(METRIBUZIN = 101101)	Metribuzin	0.29	05 (PSII)	5	1090	5
SURVEY	1994	YEAR	PROGRAM STATES	SOYBEANS	APPLICATIONS, MEASURED IN LB	(PARAQUAT = 61601)	Paraquat	273000	22 (PSI)	22	112	1.3
SURVEY	1994	YEAR	PROGRAM STATES	SOYBEANS	APPLICATIONS, MEASURED IN LB / ACRE / APPLICATION, AVG	(PARAQUAT = 61601)	Paraquat	0.5	22 (PSI)	22	112	1.3
SURVEY	1994	YEAR	PROGRAM STATES	SOYBEANS	APPLICATIONS, MEASURED IN LB	(PENDIMETHALIN = 108501)	Pendimethalin	10356000	03 (Mitosis)	3	5000	12.5
SURVEY	1994	YEAR	PROGRAM STATES	SOYBEANS	APPLICATIONS, MEASURED IN LB / ACRE / APPLICATION, AVG	(PENDIMETHALIN = 108501)	Pendimethalin	0.85	03 (Mitosis)	3	5000	12.5
SURVEY	1994	YEAR	PROGRAM STATES	SOYBEANS	APPLICATIONS, MEASURED IN LB	(QUIZALOFOP-ETHYL = 128711)	Quizalofop	138000	01 (ACCase)	1	1480	0.9
SURVEY	1994	YEAR	PROGRAM STATES	SOYBEANS	APPLICATIONS, MEASURED IN LB / ACRE / APPLICATION, AVG	(QUIZALOFOP-ETHYL = 128711)	Quizalofop	0.05	01 (ACCase)	1	1480	0.9
SURVEY	1994	YEAR	PROGRAM STATES	SOYBEANS	APPLICATIONS, MEASURED IN LB	(SETHOXYDIM = 121001)	Sethoxydim	526000	01 (ACCase)	1	2676	18
SURVEY	1994	YEAR	PROGRAM STATES	SOYBEANS	APPLICATIONS, MEASURED IN LB / ACRE / APPLICATION, AVG	(SETHOXYDIM = 121001)	Sethoxydim	0.18	01 (ACCase)	1	2676	18
SURVEY	1994	YEAR	PROGRAM STATES	SOYBEANS	APPLICATIONS, MEASURED IN LB	(THIFENSULFURON = 128845)	Thifensulfuron	19000	02 (ALS)	2	5000	20
SURVEY	1994	YEAR	PROGRAM STATES	SOYBEANS	APPLICATIONS, MEASURED IN LB / ACRE / APPLICATION, AVG	(THIFENSULFURON = 128845)	Thifensulfuron	0.003	02 (ALS)	2	5000	20
SURVEY	1994	YEAR	PROGRAM STATES	SOYBEANS	APPLICATIONS, MEASURED IN LB	(TRIFLURALIN = 36101)	Trifluralin	8507000	03 (Mitosis)	3	5000	40
SURVEY	1994	YEAR	PROGRAM STATES	SOYBEANS	APPLICATIONS, MEASURED IN LB / ACRE / APPLICATION, AVG	(TRIFLURALIN = 36101)	Trifluralin	0.8	03 (Mitosis)	3	5000	40
SURVEY	1994	YEAR	PROGRAM STATES	WHEAT, SPRING	APPLICATIONS, MEASURED IN LB	(2,4-D = 30001)	2,4-D	3102000	04 (Auxin)	4	699	5
SURVEY	1994	YEAR	PROGRAM STATES	WHEAT, SPRING	APPLICATIONS, MEASURED IN LB / ACRE / APPLICATION, AVG	(2,4-D = 30001)	2,4-D	0.31	04 (Auxin)	4	699	5
SURVEY	1994	YEAR	PROGRAM STATES	WHEAT, SPRING	APPLICATIONS, MEASURED IN LB	(BROMOXYNIL = 35301)	Bromoxynil	370000	06 (PSII)	6	440	5
SURVEY	1994	YEAR	PROGRAM STATES	WHEAT, SPRING	APPLICATIONS, MEASURED IN LB / ACRE / APPLICATION, AVG	(BROMOXYNIL = 35301)	Bromoxynil	0.24	06 (PSII)	6	440	5
SURVEY	1994	YEAR	PROGRAM STATES	WHEAT, SPRING	APPLICATIONS, MEASURED IN LB	(CLOPYRALID = 117403)	Clopyralid	48000	04 (Auxin)	4	5000	50
SURVEY	1994	YEAR	PROGRAM STATES	WHEAT, SPRING	APPLICATIONS, MEASURED IN LB / ACRE / APPLICATION, AVG	(CLOPYRALID = 117403)	Clopyralid	0.09	04 (Auxin)	4	5000	50
SURVEY	1994	YEAR	PROGRAM STATES	WHEAT, SPRING	APPLICATIONS, MEASURED IN LB	(DICAMBA = 29801)	Dicamba	446000	04 (Auxin)	4	1707	125
SURVEY	1994	YEAR	PROGRAM STATES	WHEAT, SPRING	APPLICATIONS, MEASURED IN LB / ACRE / APPLICATION, AVG	(DICAMBA = 29801)	Dicamba	0.07	04 (Auxin)	4	1707	125
SURVEY	1994	YEAR	PROGRAM STATES	WHEAT, SPRING	APPLICATIONS, MEASURED IN LB	(FENOXAPROP = 128701)	Fenoxaprop	160000	01 (ACCase)	1	3310	5.7
SURVEY	1994	YEAR	PROGRAM STATES	WHEAT, SPRING	APPLICATIONS, MEASURED IN LB / ACRE / APPLICATION, AVG	(FENOXAPROP = 128701)	Fenoxaprop	0.08	01 (ACCase)	1	3310	5.7
SURVEY	1994	YEAR	PROGRAM STATES	WHEAT, SPRING	APPLICATIONS, MEASURED IN LB	(GLYPHOSATE = 417300)	Glyphosate	133000	09 (EPSPS)	9	5600	400
SURVEY	1994	YEAR	PROGRAM STATES	WHEAT, SPRING	APPLICATIONS, MEASURED IN LB / ACRE / APPLICATION, AVG	(GLYPHOSATE = 417300)	Glyphosate	0.44	09 (EPSPS)	9	5600	400
SURVEY	1994	YEAR	PROGRAM STATES	WHEAT, SPRING	APPLICATIONS, MEASURED IN LB	(IMAZAMETHABENZ = 128842)	Imazethabenz	327000	02 (ALS)	2	5000	12.5
SURVEY	1994	YEAR	PROGRAM STATES	WHEAT, SPRING	APPLICATIONS, MEASURED IN LB / ACRE / APPLICATION, AVG	(IMAZAMETHABENZ = 128842)	Imazethabenz	0.34	02 (ALS)	2	5000	12.5
SURVEY	1994	YEAR	PROGRAM STATES	WHEAT, SPRING	APPLICATIONS, MEASURED IN LB	(MCPA = 30501)	MCPA	2293000	04 (Auxin)	4	1160	1
SURVEY	1994	YEAR	PROGRAM STATES	WHEAT, SPRING	APPLICATIONS, MEASURED IN LB / ACRE / APPLICATION, AVG	(MCPA = 30501)	MCPA	0.32	04 (Auxin)	4	1160	1
SURVEY	1994	YEAR	PROGRAM STATES	WHEAT, SPRING	APPLICATIONS, MEASURED IN LB	(METSULFURON-METHYL = 122010)	Metsulfuron	4000	02 (ALS)	2	5000	25
SURVEY	1994	YEAR	PROGRAM STATES	WHEAT, SPRING	APPLICATIONS, MEASURED IN LB / ACRE / APPLICATION, AVG	(METSULFURON-METHYL = 122010)	Metsulfuron	0.004	02 (ALS)	2	5000	25
SURVEY	1994	YEAR	PROGRAM STATES	WHEAT, SPRING	APPLICATIONS, MEASURED IN LB	(THIFENSULFURON = 128845)	Thifensulfuron	22000	02 (ALS)	2	5000	20
SURVEY	1994	YEAR	PROGRAM STATES	WHEAT, SPRING	APPLICATIONS, MEASURED IN LB / ACRE / APPLICATION, AVG	(THIFENSULFURON = 128845)	Thifensulfuron	0.01	02 (ALS)	2	5000	20
SURVEY	1994	YEAR	PROGRAM STATES	WHEAT, SPRING	APPLICATIONS, MEASURED IN LB	(TRIALLATE = 78802)	Triallate	938000	08 (Lipid)	8	3612	1.3
SURVEY	1994	YEAR	PROGRAM STATES	WHEAT, SPRING	APPLICATIONS, MEASURED IN LB / ACRE / APPLICATION, AVG	(TRIALLATE = 78802)	Triallate	1.04	08 (Lipid)	8	3612	1.3
SURVEY	1994	YEAR	PROGRAM STATES	WHEAT, SPRING	APPLICATIONS, MEASURED IN LB	(TRIASULFURON = 128969)	Triasulfuron	6000	02 (ALS)	2	5000	32.1
SURVEY	1994	YEAR	PROGRAM STATES	WHEAT, SPRING	APPLICATIONS, MEASURED IN LB / ACRE / APPLICATION, AVG	(TRIASULFURON = 128969)	Triasulfuron	0.01	02 (ALS)	2	5000	32.1
SURVEY	1994	YEAR	PROGRAM STATES	WHEAT, SPRING	APPLICATIONS, MEASURED IN LB	(TRIBENURON-METHYL = 128887)	Tribenuron	17000	02 (ALS)	2	5000	0.95
SURVEY	1994	YEAR	PROGRAM STATES	WHEAT, SPRING	APPLICATIONS, MEASURED IN LB / ACRE / APPLICATION, AVG	(TRIBENURON-METHYL = 128887)	Tribenuron	0.006	02 (ALS)	2	5000	0.95
SURVEY	1994	YEAR	PROGRAM STATES	WHEAT, SPRING	APPLICATIONS, MEASURED IN LB	(TRIFLURALIN = 36101)	Trifluralin	338000	03 (Mitosis)	3	5000	40
SURVEY	1994	YEAR	PROGRAM STATES	WHEAT, SPRING	APPLICATIONS, MEASURED IN LB / ACRE / APPLICATION, AVG	(TRIFLURALIN = 36101)	Trifluralin	0.34	03 (Mitosis)	3	5000	40
SURVEY	1994	YEAR	PROGRAM STATES	WHEAT, WINTER	APPLICATIONS, MEASURED IN LB	(2,4-D = 30001)	2,4-D	3443000	04 (Auxin)	4	699	5
SURVEY	1994	YEAR	PROGRAM STATES	WHEAT, WINTER	APPLICATIONS, MEASURED IN LB / ACRE / APPLICATION, AVG	(2,4-D = 30001)	2,4-D	0.4	04 (Auxin)	4	699	5
SURVEY	1994	YEAR	PROGRAM STATES	WHEAT, WINTER	APPLICATIONS, MEASURED IN LB	(BROMOXYNIL = 35301)	Bromoxynil	236000	06 (PSII)	6	440	5
SURVEY	1994	YEAR	PROGRAM STATES	WHEAT, WINTER	APPLICATIONS, MEASURED IN LB / ACRE / APPLICATION, AVG	(BROMOXYNIL = 35301)	Bromoxynil	0.23	06 (PSII)	6	440	5
SURVEY	1994	YEAR	PROGRAM STATES	WHEAT, WINTER	APPLICATIONS, MEASURED IN LB	(CHLORSULFURON = 118601)	Chlorsulfuron	58000	02 (ALS)	2	5545	5
SURVEY	1994	YEAR	PROGRAM STATES	WHEAT, WINTER	APPLICATIONS, MEASURED IN LB / ACRE / APPLICATION, AVG	(CHLORSULFURON = 118601)	Chlorsulfuron	0.01	02 (ALS)	2	5545	5
SURVEY	1994	YEAR	PROGRAM STATES	WHEAT, WINTER	APPLICATIONS, MEASURED IN LB	(DICAMBA = 29801)	Dicamba	311000	04 (Auxin)	4	1707	125
SURVEY	1994	YEAR	PROGRAM STATES	WHEAT, WINTER	APPLICATIONS, MEASURED IN LB / ACRE / APPLICATION, AVG	(DICAMBA = 29801)	Dicamba	0.09	04 (Auxin)	4	1707	125
SURVEY	1994	YEAR	PROGRAM STATES	WHEAT, WINTER	APPLICATIONS, MEASURED IN LB	(DICLOFOP-METHYL = 110902)	Diclofop	256000	01 (ACCase)	1	557	20
SURVEY	1994	YEAR	PROGRAM STATES	WHEAT, WINTER	APPLICATIONS, MEASURED IN LB / ACRE / APPLICATION, AVG	(DICLOFOP-METHYL = 110902)	Diclofop	0.81	01 (ACCase)	1	557	20
SURVEY	1994	YEAR	PROGRAM STATES	WHEAT, WINTER	APPLICATIONS, MEASURED IN LB	(DIURON = 35505)	Diuron	131000	07 (PSII)	7	3400	0.1
SURVEY	1994	YEAR	PROGRAM STATES	WHEAT, WINTER	APPLICATIONS, MEASURED IN LB / ACRE / APPLICATION, AVG	(DIURON = 35505)	Diuron	0.82	07 (PSII)	7	3400	0.1
SURVEY	1994	YEAR	PROGRAM STATES	WHEAT, WINTER	APPLICATIONS, MEASURED IN LB	(GLYPHOSATE = 417300)	Glyphosate	575000	09 (EPSPS)	9	5600	400
SURVEY	1994	YEAR	PROGRAM STATES	WHEAT, WINTER	APPLICATIONS, MEASURED IN LB / ACRE / APPLICATION, AVG	(GLYPHOSATE = 417300)	Glyphosate	0.67	09 (EPSPS)	9	5600	400
SURVEY	1994	YEAR	PROGRAM STATES	WHEAT, WINTER	APPLICATIONS, MEASURED IN LB	(IMAZAMETHABENZ = 128842)	Imazethabenz	30000	02 (ALS)	2	5000	12.5
SURVEY	1994	YEAR	PROGRAM STATES	WHEAT, WINTER	APPLICATIONS, MEASURED IN LB / ACRE / APPLICATION, AVG	(IMAZAMETHABENZ = 128842)	Imazethabenz	0.22	02 (ALS)	2	5000	12.5
SURVEY	1994	YEAR	PROGRAM STATES	WHEAT, WINTER	APPLICATIONS, MEASURED IN LB	(MCPA = 30501)	MCPA	642000	04 (Auxin)	4	1160	1
SURVEY	1994	YEAR	PROGRAM STATES	WHEAT, WINTER	APPLICATIONS, MEASURED IN LB / ACRE / APPLICATION, AVG	(MCPA = 30501)	MCPA	0.36	04 (Auxin)	4	1160	1
SURVEY	1994	YEAR	PROGRAM STATES	WHEAT, WINTER	APPLICATIONS, MEASURED IN LB	(METRIBUZIN = 101101)	Metribuzin	77000	05 (PSII)	5	1090	5
SURVEY	1994	YEAR	PROGRAM STATES	WHEAT, WINTER	APPLICATIONS, MEASURED IN LB / ACRE / APPLICATION, AVG	(METRIBUZIN = 101101)	Metribuzin	0.19	05 (PSII)	5	1090	5
SURVEY	1994	YEAR	PROGRAM STATES	WHEAT, WINTER	APPLICATIONS, MEASURED IN LB	(METSULFURON-METHYL = 122010)	Metsulfuron	15000	02 (ALS)	2	5000	25
SURVEY	1994	YEAR	PROGRAM STATES	WHEAT, WINTER	APPLICATIONS, MEASURED IN LB / ACRE / APPLICATION, AVG	(METSULFURON-METHYL = 122010)	Metsulfuron	0.003	02 (ALS)	2	5000	25
SURVEY	1994	YEAR	PROGRAM STATES	WHEAT, WINTER	APPLICATIONS, MEASURED IN LB	(PICLORAM, K SALT = 5104)	Picloram	7000	04 (Auxin)	4	4012	20
SURVEY	1994	YEAR	PROGRAM STATES	WHEAT, WINTER	APPLICATIONS, MEASURED IN LB / ACRE / APPLICATION, AVG	(PICLORAM, K SALT = 5104)	Picloram	0.01	04 (Auxin)	4	4012	20
SURVEY	1994	YEAR	PROGRAM STATES	WHEAT, WINTER	APPLICATIONS, MEASURED IN LB	(THIFENSULFURON = 128845)	Thifensulfuron	20000	02 (ALS)	2	5000	20
SURVEY	1994	YEAR	PROGRAM STATES	WHEAT, WINTER	APPLICATIONS, MEASURED IN LB / ACRE / APPLICATION, AVG	(THIFENSULFURON = 128845)	Thifensulfuron	0.01	02 (ALS)	2	5000	20
SURVEY	1994	YEAR	PROGRAM STATES	WHEAT, WINTER	APPLICATIONS, MEASURED IN LB	(TRIALLATE = 78802)	Triallate	140000	08 (Lipid)	8	3612	1.3
SURVEY	1994	YEAR	PROGRAM STATES	WHEAT, WINTER	APPLICATIONS, MEASURED IN LB / ACRE / APPLICATION, AVG	(TRIALLATE = 78802)	Triallate	1.24	08 (Lipid)	8	3612	1.3
SURVEY	1994	YEAR	PROGRAM STATES	WHEAT, WINTER	APPLICATIONS, MEASURED IN LB	(TRIASULFURON = 128969)	Triasulfuron	25000	02 (ALS)	2	5000	32.1
SURVEY	1994	YEAR	PROGRAM STATES	WHEAT, WINTER	APPLICATIONS, MEASURED IN LB / ACRE / APPLICATION, AVG	(TRIASULFURON = 128969)	Triasulfuron	0.01	02 (ALS)	2	5000	32.1
SURVEY	1994	YEAR	PROGRAM STATES	WHEAT, WINTER	APPLICATIONS, MEASURED IN LB	(TRIBENURON-METHYL = 128887)	Tribenuron	11000	02 (ALS)	2	5000	0.95
SURVEY	1994	YEAR	PROGRAM STATES	WHEAT, WINTER	APPLICATIONS, MEASURED IN LB / ACRE / APPLICATION, AVG	(TRIBENURON-METHYL = 128887)	Tribenuron	0.006	02 (ALS)	2	5000	0.95
SURVEY	1995	YEAR	PROGRAM STATES	CORN	APPLICATIONS, MEASURED IN LB	(2,4-D = 30001)	2,4-D	3770000	04 (Auxin)	4	699	5
SURVEY	1995	YEAR	PROGRAM STATES	CORN	APPLICATIONS, MEASURED IN LB / ACRE / APPLICATION, AVG	(2,4-D = 30001)	2,4-D	0.43	04 (Auxin)	4	699	5
SURVEY	1995	YEAR	PROGRAM STATES	CORN	APPLICATIONS, MEASURED IN LB	(ACETOCHLOR = 121601)	Acetochlor	23312000	15 (VLFCA)	15	2148	7.9
SURVEY	1995	YEAR	PROGRAM STATES	CORN	APPLICATIONS, MEASURED IN LB / ACRE / APPLICATION, AVG	(ACETOCHLOR = 121601)	Acetochlor	2	15 (VLFCA)	15	2148	7.9
SURVEY	1995	YEAR	PROGRAM STATES	CORN	APPLICATIONS, MEASURED IN LB	(ALACHLOR = 90501)	Alachlor	8718000	15 (VLFCA)	15	150	25
SURVEY	1995	YEAR	PROGRAM STATES	CORN	APPLICATIONS, MEASURED IN LB / ACRE / APPLICATION, AVG	(ALACHLOR = 90501)	Alachlor	1.61	15 (VLFCA)	15	150	25
SURVEY	1995	YEAR	PROGRAM STATES	CORN	APPLICATIONS, MEASURED IN LB	(AMETRYN = 80801)	Ametryn	256000	05 (PSII)	5	1160	2.5
SURVEY	1995	YEAR	PROGRAM STATES	CORN	APPLICATIONS, MEASURED IN LB / ACRE / APPLICATION, AVG	(AMETRYN = 80801)	Ametryn	0.81	05 (PSII)	5	1160	2.5
SURVEY	1995	YEAR	PROGRAM STATES	CORN	APPLICATIONS, MEASURED IN LB	(ATRAZINE = 80803)	Atrazine	45735000	05 (PSII)	5	3090	0.7
SURVEY	1995	YEAR	PROGRAM STATES	CORN	APPLICATIONS, MEASURED IN LB / ACRE / APPLICATION, AVG	(ATRAZINE = 80803)	Atrazine	0.98	05 (PSII)	5	3090	0.7
SURVEY	1995	YEAR	PROGRAM STATES	CORN	APPLICATIONS, MEASURED IN LB	(BENTAZON = 103901)	Bentazon	516000	06 (PSII)	6	1100	17.5
SURVEY	1995	YEAR	PROGRAM STATES	CORN	APPLICATIONS, MEASURED IN LB / ACRE / APPLICATION, AVG	(BENTAZON = 103901)	Bentazon	0.42	06 (PSII)	6	1100	17.5
SURVEY	1995	YEAR	PROGRAM STATES	CORN	APPLICATIONS, MEASURED IN LB	(BROMOXYNIL = 35301)	Bromoxynil	1251000	06 (PSII)	6	440	5
SURVEY	1995	YEAR	PROGRAM STATES	CORN	APPLICATIONS, MEASURED IN LB / ACRE / APPLICATION, AVG	(BROMOXYNIL = 35301)	Bromoxynil	0.26	06 (PSII)	6	440	5
SURVEY	1995	YEAR	PROGRAM STATES	CORN	APPLICATIONS, MEASURED IN LB	(BUTYLATE = 41405)	Butylate	1795000	08 (Lipid)	8	4659	50
SURVEY	1995	YEAR	PROGRAM STATES	CORN	APPLICATIONS, MEASURED IN LB / ACRE / APPLICATION, AVG	(BUTYLATE = 41405)	Butylate	3.29	08 (Lipid)	8	4659	50
SURVEY	1995	YEAR	PROGRAM STATES	CORN	APPLICATIONS, MEASURED IN LB	(CYANAZINE = 100101)	Cyanazine	23335000	05 (PSII)	5	182	12
SURVEY	1995	YEAR	PROGRAM STATES	CORN	APPLICATIONS, MEASURED IN LB / ACRE / APPLICATION, AVG	(CYANAZINE = 100101)	Cyanazine	2.02	05 (PSII)	5	182	12
SURVEY	1995	YEAR	PROGRAM STATES	CORN	APPLICATIONS, MEASURED IN LB	(DICAMBA = 29801)	Dicamba	5762000	04 (Auxin)	4	1707	125
SURVEY	1995	YEAR	PROGRAM STATES	CORN	APPLICATIONS, MEASURED IN LB / ACRE / APPLICATION, AVG	(DICAMBA = 29801)	Dicamba	0.33	04 (Auxin)	4	1707	125
SURVEY	1995	YEAR	PROGRAM STATES	CORN	APPLICATIONS, MEASURED IN LB	(DIMETHENAMID = 129051)	Dimethenamid	2256000	15 (VLFCA)	15	1570	5
SURVEY	1995	YEAR	PROGRAM STATES	CORN	APPLICATIONS, MEASURED IN LB / ACRE / APPLICATION, AVG	(DIMETHENAMID = 129051)	Dimethenamid	1.07	15 (VLFCA)	15	1570	5
SURVEY	1995	YEAR	PROGRAM STATES	CORN	APPLICATIONS, MEASURED IN LB	(EPTC = 41401)	EPTC	7102000	08 (Lipid)	8	1465	5
SURVEY	1995	YEAR	PROGRAM STATES	CORN	APPLICATIONS, MEASURED IN LB / ACRE / APPLICATION, AVG	(EPTC = 41401)	EPTC	3.91	08 (Lipid)	8	1465	5
SURVEY	1995	YEAR	PROGRAM STATES	CORN	APPLICATIONS, MEASURED IN LB	(FLUMETSULAM = 129016)	Flumetsulam	44000	02 (ALS)	2	5000	500
SURVEY	1995	YEAR	PROGRAM STATES	CORN	APPLICATIONS, MEASURED IN LB / ACRE / APPLICATION, AVG	(FLUMETSULAM = 129016)	Flumetsulam	0.05	02 (ALS)	2	5000	500
SURVEY	1995	YEAR	PROGRAM STATES	CORN	APPLICATIONS, MEASURED IN LB	(GLYPHOSATE = 417300)	Glyphosate	2358000	09 (EPSPS)	9	5600	400
SURVEY	1995	YEAR	PROGRAM STATES	CORN	APPLICATIONS, MEASURED IN LB / ACRE / APPLICATION, AVG	(GLYPHOSATE = 417300)	Glyphosate	0.61	09 (EPSPS)	9	5600	400
SURVEY	1995	YEAR	PROGRAM STATES	CORN	APPLICATIONS, MEASURED IN LB	(HALOSULFURON = 128721)	Halosulfuron	20000	02 (ALS)	2	8866	56
SURVEY	1995	YEAR	PROGRAM STATES	CORN	APPLICATIONS, MEASURED IN LB / ACRE / APPLICATION, AVG	(HALOSULFURON = 128721)	Halosulfuron	0.04	02 (ALS)	2	8866	56
SURVEY	1995	YEAR	PROGRAM STATES	CORN	APPLICATIONS, MEASURED IN LB	(IMAZETHAPYR = 128922)	Imazethapyr	26000	02 (ALS)	2	5000	500
SURVEY	1995	YEAR	PROGRAM STATES	CORN	APPLICATIONS, MEASURED IN LB / ACRE / APPLICATION, AVG	(IMAZETHAPYR = 128922)	Imazethapyr	0.05	02 (ALS)	2	5000	500
SURVEY	1995	YEAR	PROGRAM STATES	CORN	APPLICATIONS, MEASURED IN LB	(LINURON = 35506)	Linuron	120000	07 (PSII)	7	1196	0.1
SURVEY	1995	YEAR	PROGRAM STATES	CORN	APPLICATIONS, MEASURED IN LB / ACRE / APPLICATION, AVG	(LINURON = 35506)	Linuron	0.62	07 (PSII)	7	1196	0.1
SURVEY	1995	YEAR	PROGRAM STATES	CORN	APPLICATIONS, MEASURED IN LB	(METOLACHLOR = 108801)	Metolachlor	35075000	15 (VLFCA)	15	3877	15
SURVEY	1995	YEAR	PROGRAM STATES	CORN	APPLICATIONS, MEASURED IN LB / ACRE / APPLICATION, AVG	(METOLACHLOR = 108801)	Metolachlor	1.8	15 (VLFCA)	15	3877	15
SURVEY	1995	YEAR	PROGRAM STATES	CORN	APPLICATIONS, MEASURED IN LB	(METRIBUZIN = 101101)	Metribuzin	85000	05 (PSII)	5	1090	5
SURVEY	1995	YEAR	PROGRAM STATES	CORN	APPLICATIONS, MEASURED IN LB / ACRE / APPLICATION, AVG	(METRIBUZIN = 101101)	Metribuzin	0.12	05 (PSII)	5	1090	5
SURVEY	1995	YEAR	PROGRAM STATES	CORN	APPLICATIONS, MEASURED IN LB	(NICOSULFURON = 129008)	Nicosulfuron	224000	02 (ALS)	2	5000	20000
SURVEY	1995	YEAR	PROGRAM STATES	CORN	APPLICATIONS, MEASURED IN LB / ACRE / APPLICATION, AVG	(NICOSULFURON = 129008)	Nicosulfuron	0.03	02 (ALS)	2	5000	20000
SURVEY	1995	YEAR	PROGRAM STATES	CORN	APPLICATIONS, MEASURED IN LB	(PARAQUAT = 61601)	Paraquat	447000	22 (PSI)	22	112	1.3
SURVEY	1995	YEAR	PROGRAM STATES	CORN	APPLICATIONS, MEASURED IN LB / ACRE / APPLICATION, AVG	(PARAQUAT = 61601)	Paraquat	0.54	22 (PSI)	22	112	1.3
SURVEY	1995	YEAR	PROGRAM STATES	CORN	APPLICATIONS, MEASURED IN LB	(PENDIMETHALIN = 108501)	Pendimethalin	2628000	03 (Mitosis)	3	5000	12.5
SURVEY	1995	YEAR	PROGRAM STATES	CORN	APPLICATIONS, MEASURED IN LB / ACRE / APPLICATION, AVG	(PENDIMETHALIN = 108501)	Pendimethalin	1.17	03 (Mitosis)	3	5000	12.5
SURVEY	1995	YEAR	PROGRAM STATES	CORN	APPLICATIONS, MEASURED IN LB	(PRIMISULFURON = 128973)	Primisulfuron	42000	02 (ALS)	2	5050	15
SURVEY	1995	YEAR	PROGRAM STATES	CORN	APPLICATIONS, MEASURED IN LB / ACRE / APPLICATION, AVG	(PRIMISULFURON = 128973)	Primisulfuron	0.02	02 (ALS)	2	5050	15
SURVEY	1995	YEAR	PROGRAM STATES	CORN	APPLICATIONS, MEASURED IN LB	(RIMSULFURON = 129009)	Rimsulfuron	4000	02 (ALS)	2	5000	15
SURVEY	1995	YEAR	PROGRAM STATES	CORN	APPLICATIONS, MEASURED IN LB / ACRE / APPLICATION, AVG	(RIMSULFURON = 129009)	Rimsulfuron	0.01	02 (ALS)	2	5000	15
SURVEY	1995	YEAR	PROGRAM STATES	CORN	APPLICATIONS, MEASURED IN LB	(SIMAZINE = 80807)	Simazine	1977000	05 (PSII)	5	5000	0.5
SURVEY	1995	YEAR	PROGRAM STATES	CORN	APPLICATIONS, MEASURED IN LB / ACRE / APPLICATION, AVG	(SIMAZINE = 80807)	Simazine	1.17	05 (PSII)	5	5000	0.5
SURVEY	1995	YEAR	PROGRAM STATES	CORN	APPLICATIONS, MEASURED IN LB	(THIFENSULFURON = 128845)	Thifensulfuron	2000	02 (ALS)	2	5000	20
SURVEY	1995	YEAR	PROGRAM STATES	CORN	APPLICATIONS, MEASURED IN LB / ACRE / APPLICATION, AVG	(THIFENSULFURON = 128845)	Thifensulfuron	0.005	02 (ALS)	2	5000	20
SURVEY	1995	YEAR	PROGRAM STATES	COTTON	APPLICATIONS, MEASURED IN LB	(CLOMAZONE = 125401)	Clomazone	582000	13 (DOXP)	13	1369	4.3
SURVEY	1995	YEAR	PROGRAM STATES	COTTON	APPLICATIONS, MEASURED IN LB / ACRE / APPLICATION, AVG	(CLOMAZONE = 125401)	Clomazone	0.46	13 (DOXP)	13	1369	4.3
SURVEY	1995	YEAR	PROGRAM STATES	COTTON	APPLICATIONS, MEASURED IN LB	(CYANAZINE = 100101)	Cyanazine	1795000	05 (PSII)	5	182	12
SURVEY	1995	YEAR	PROGRAM STATES	COTTON	APPLICATIONS, MEASURED IN LB / ACRE / APPLICATION, AVG	(CYANAZINE = 100101)	Cyanazine	0.64	05 (PSII)	5	182	12
SURVEY	1995	YEAR	PROGRAM STATES	COTTON	APPLICATIONS, MEASURED IN LB	(DIURON = 35505)	Diuron	956000	07 (PSII)	7	3400	0.1
SURVEY	1995	YEAR	PROGRAM STATES	COTTON	APPLICATIONS, MEASURED IN LB / ACRE / APPLICATION, AVG	(DIURON = 35505)	Diuron	0.59	07 (PSII)	7	3400	0.1
SURVEY	1995	YEAR	PROGRAM STATES	COTTON	APPLICATIONS, MEASURED IN LB	(DSMA = 13802)	DSMA	774000	17 (Org As)	17	1935	50
SURVEY	1995	YEAR	PROGRAM STATES	COTTON	APPLICATIONS, MEASURED IN LB / ACRE / APPLICATION, AVG	(DSMA = 13802)	DSMA	1.11	17 (Org As)	17	1935	50
SURVEY	1995	YEAR	PROGRAM STATES	COTTON	APPLICATIONS, MEASURED IN LB	(FLUAZIFOP-P-BUTYL = 122809)	Fluazifop	77000	01 (ACCase)	1	2721	0.8
SURVEY	1995	YEAR	PROGRAM STATES	COTTON	APPLICATIONS, MEASURED IN LB / ACRE / APPLICATION, AVG	(FLUAZIFOP-P-BUTYL = 122809)	Fluazifop	0.11	01 (ACCase)	1	2721	0.8
SURVEY	1995	YEAR	PROGRAM STATES	COTTON	APPLICATIONS, MEASURED IN LB	(FLUOMETURON = 35503)	Fluometuron	2807000	07 (PSII)	7	6416	19
SURVEY	1995	YEAR	PROGRAM STATES	COTTON	APPLICATIONS, MEASURED IN LB / ACRE / APPLICATION, AVG	(FLUOMETURON = 35503)	Fluometuron	0.56	07 (PSII)	7	6416	19
SURVEY	1995	YEAR	PROGRAM STATES	COTTON	APPLICATIONS, MEASURED IN LB	(GLYPHOSATE = 417300)	Glyphosate	706000	09 (EPSPS)	9	5600	400
SURVEY	1995	YEAR	PROGRAM STATES	COTTON	APPLICATIONS, MEASURED IN LB / ACRE / APPLICATION, AVG	(GLYPHOSATE = 417300)	Glyphosate	0.58	09 (EPSPS)	9	5600	400
SURVEY	1995	YEAR	PROGRAM STATES	COTTON	APPLICATIONS, MEASURED IN LB	(LACTOFEN = 128888)	Lactofen	62000	14 (PPO)	14	5960	25
SURVEY	1995	YEAR	PROGRAM STATES	COTTON	APPLICATIONS, MEASURED IN LB / ACRE / APPLICATION, AVG	(LACTOFEN = 128888)	Lactofen	0.11	14 (PPO)	14	5960	25
SURVEY	1995	YEAR	PROGRAM STATES	COTTON	APPLICATIONS, MEASURED IN LB	(METOLACHLOR = 108801)	Metolachlor	661000	15 (VLFCA)	15	3877	15
SURVEY	1995	YEAR	PROGRAM STATES	COTTON	APPLICATIONS, MEASURED IN LB / ACRE / APPLICATION, AVG	(METOLACHLOR = 108801)	Metolachlor	0.99	15 (VLFCA)	15	3877	15
SURVEY	1995	YEAR	PROGRAM STATES	COTTON	APPLICATIONS, MEASURED IN LB	(MSMA = 13803)	MSMA	3152000	17 (Org As)	17	2833	50
SURVEY	1995	YEAR	PROGRAM STATES	COTTON	APPLICATIONS, MEASURED IN LB / ACRE / APPLICATION, AVG	(MSMA = 13803)	MSMA	0.8	17 (Org As)	17	2833	50
SURVEY	1995	YEAR	PROGRAM STATES	COTTON	APPLICATIONS, MEASURED IN LB	(NORFLURAZON = 105801)	Norflurazon	1037000	12 (PhytoeneD)	12	9000	19
SURVEY	1995	YEAR	PROGRAM STATES	COTTON	APPLICATIONS, MEASURED IN LB / ACRE / APPLICATION, AVG	(NORFLURAZON = 105801)	Norflurazon	0.53	12 (PhytoeneD)	12	9000	19
SURVEY	1995	YEAR	PROGRAM STATES	COTTON	APPLICATIONS, MEASURED IN LB	(OXYFLUORFEN = 111601)	Oxyfluorfen	45000	14 (PPO)	14	5000	2
SURVEY	1995	YEAR	PROGRAM STATES	COTTON	APPLICATIONS, MEASURED IN LB / ACRE / APPLICATION, AVG	(OXYFLUORFEN = 111601)	Oxyfluorfen	0.21	14 (PPO)	14	5000	2
SURVEY	1995	YEAR	PROGRAM STATES	COTTON	APPLICATIONS, MEASURED IN LB	(PENDIMETHALIN = 108501)	Pendimethalin	1939000	03 (Mitosis)	3	5000	12.5
SURVEY	1995	YEAR	PROGRAM STATES	COTTON	APPLICATIONS, MEASURED IN LB / ACRE / APPLICATION, AVG	(PENDIMETHALIN = 108501)	Pendimethalin	0.77	03 (Mitosis)	3	5000	12.5
SURVEY	1995	YEAR	PROGRAM STATES	COTTON	APPLICATIONS, MEASURED IN LB	(PROMETRYN = 80805)	Prometryn	2217000	05 (PSII)	5	4550	62.5
SURVEY	1995	YEAR	PROGRAM STATES	COTTON	APPLICATIONS, MEASURED IN LB / ACRE / APPLICATION, AVG	(PROMETRYN = 80805)	Prometryn	0.56	05 (PSII)	5	4550	62.5
SURVEY	1995	YEAR	PROGRAM STATES	COTTON	APPLICATIONS, MEASURED IN LB	(SETHOXYDIM = 121001)	Sethoxydim	53000	01 (ACCase)	1	2676	18
SURVEY	1995	YEAR	PROGRAM STATES	COTTON	APPLICATIONS, MEASURED IN LB / ACRE / APPLICATION, AVG	(SETHOXYDIM = 121001)	Sethoxydim	0.2	01 (ACCase)	1	2676	18
SURVEY	1995	YEAR	PROGRAM STATES	COTTON	APPLICATIONS, MEASURED IN LB	(TRIFLURALIN = 36101)	Trifluralin	5621000	03 (Mitosis)	3	5000	40
SURVEY	1995	YEAR	PROGRAM STATES	COTTON	APPLICATIONS, MEASURED IN LB / ACRE / APPLICATION, AVG	(TRIFLURALIN = 36101)	Trifluralin	0.75	03 (Mitosis)	3	5000	40
SURVEY	1995	YEAR	PROGRAM STATES	SOYBEANS	APPLICATIONS, MEASURED IN LB	(2,4-D = 30001)	2,4-D	2418000	04 (Auxin)	4	699	5
SURVEY	1995	YEAR	PROGRAM STATES	SOYBEANS	APPLICATIONS, MEASURED IN LB / ACRE / APPLICATION, AVG	(2,4-D = 30001)	2,4-D	0.44	04 (Auxin)	4	699	5
SURVEY	1995	YEAR	PROGRAM STATES	SOYBEANS	APPLICATIONS, MEASURED IN LB	(2,4-DB = 30801)	2,4-DB	40000	04 (Auxin)	4	1960	3
SURVEY	1995	YEAR	PROGRAM STATES	SOYBEANS	APPLICATIONS, MEASURED IN LB / ACRE / APPLICATION, AVG	(2,4-DB = 30801)	2,4-DB	0.06	04 (Auxin)	4	1960	3
SURVEY	1995	YEAR	PROGRAM STATES	SOYBEANS	APPLICATIONS, MEASURED IN LB	(ACIFLUORFEN, SODIUM = 114402)	Acifluorfen	1487000	14 (PPO)	14	1540	180
SURVEY	1995	YEAR	PROGRAM STATES	SOYBEANS	APPLICATIONS, MEASURED IN LB / ACRE / APPLICATION, AVG	(ACIFLUORFEN, SODIUM = 114402)	Acifluorfen	0.22	14 (PPO)	14	1540	180
SURVEY	1995	YEAR	PROGRAM STATES	SOYBEANS	APPLICATIONS, MEASURED IN LB	(ALACHLOR = 90501)	Alachlor	3930000	15 (VLFCA)	15	150	25
SURVEY	1995	YEAR	PROGRAM STATES	SOYBEANS	APPLICATIONS, MEASURED IN LB / ACRE / APPLICATION, AVG	(ALACHLOR = 90501)	Alachlor	1.98	15 (VLFCA)	15	150	25
SURVEY	1995	YEAR	PROGRAM STATES	SOYBEANS	APPLICATIONS, MEASURED IN LB	(BENTAZON = 103901)	Bentazon	4272000	06 (PSII)	6	1100	17.5
SURVEY	1995	YEAR	PROGRAM STATES	SOYBEANS	APPLICATIONS, MEASURED IN LB / ACRE / APPLICATION, AVG	(BENTAZON = 103901)	Bentazon	0.65	06 (PSII)	6	1100	17.5
SURVEY	1995	YEAR	PROGRAM STATES	SOYBEANS	APPLICATIONS, MEASURED IN LB	(CHLORIMURON-ETHYL = 128901)	Chlorimuron	154000	02 (ALS)	2	4102	12.5
SURVEY	1995	YEAR	PROGRAM STATES	SOYBEANS	APPLICATIONS, MEASURED IN LB / ACRE / APPLICATION, AVG	(CHLORIMURON-ETHYL = 128901)	Chlorimuron	0.02	02 (ALS)	2	4102	12.5
SURVEY	1995	YEAR	PROGRAM STATES	SOYBEANS	APPLICATIONS, MEASURED IN LB	(CLETHODIM = 121011)	Clethodim	262000	01 (ACCase)	1	1630	19
SURVEY	1995	YEAR	PROGRAM STATES	SOYBEANS	APPLICATIONS, MEASURED IN LB / ACRE / APPLICATION, AVG	(CLETHODIM = 121011)	Clethodim	0.09	01 (ACCase)	1	1630	19
SURVEY	1995	YEAR	PROGRAM STATES	SOYBEANS	APPLICATIONS, MEASURED IN LB	(CLOMAZONE = 125401)	Clomazone	1223000	13 (DOXP)	13	1369	4.3
SURVEY	1995	YEAR	PROGRAM STATES	SOYBEANS	APPLICATIONS, MEASURED IN LB / ACRE / APPLICATION, AVG	(CLOMAZONE = 125401)	Clomazone	0.61	13 (DOXP)	13	1369	4.3
SURVEY	1995	YEAR	PROGRAM STATES	SOYBEANS	APPLICATIONS, MEASURED IN LB	(DIMETHENAMID = 129051)	Dimethenamid	483000	15 (VLFCA)	15	1570	5
SURVEY	1995	YEAR	PROGRAM STATES	SOYBEANS	APPLICATIONS, MEASURED IN LB / ACRE / APPLICATION, AVG	(DIMETHENAMID = 129051)	Dimethenamid	0.93	15 (VLFCA)	15	1570	5
SURVEY	1995	YEAR	PROGRAM STATES	SOYBEANS	APPLICATIONS, MEASURED IN LB	(ETHALFLURALIN = 113101)	Ethalfluralin	262000	03 (Mitosis)	3	5000	32.2
SURVEY	1995	YEAR	PROGRAM STATES	SOYBEANS	APPLICATIONS, MEASURED IN LB / ACRE / APPLICATION, AVG	(ETHALFLURALIN = 113101)	Ethalfluralin	0.83	03 (Mitosis)	3	5000	32.2
SURVEY	1995	YEAR	PROGRAM STATES	SOYBEANS	APPLICATIONS, MEASURED IN LB	(FENOXAPROP = 128701)	Fenoxaprop	395000	01 (ACCase)	1	3310	5.7
SURVEY	1995	YEAR	PROGRAM STATES	SOYBEANS	APPLICATIONS, MEASURED IN LB / ACRE / APPLICATION, AVG	(FENOXAPROP = 128701)	Fenoxaprop	0.11	01 (ACCase)	1	3310	5.7
SURVEY	1995	YEAR	PROGRAM STATES	SOYBEANS	APPLICATIONS, MEASURED IN LB	(FLUAZIFOP-P-BUTYL = 122809)	Fluazifop	363000	01 (ACCase)	1	2721	0.8
SURVEY	1995	YEAR	PROGRAM STATES	SOYBEANS	APPLICATIONS, MEASURED IN LB / ACRE / APPLICATION, AVG	(FLUAZIFOP-P-BUTYL = 122809)	Fluazifop	0.06	01 (ACCase)	1	2721	0.8
SURVEY	1995	YEAR	PROGRAM STATES	SOYBEANS	APPLICATIONS, MEASURED IN LB	(FLUMETSULAM = 129016)	Flumetsulam	65000	02 (ALS)	2	5000	500
SURVEY	1995	YEAR	PROGRAM STATES	SOYBEANS	APPLICATIONS, MEASURED IN LB / ACRE / APPLICATION, AVG	(FLUMETSULAM = 129016)	Flumetsulam	0.05	02 (ALS)	2	5000	500
SURVEY	1995	YEAR	PROGRAM STATES	SOYBEANS	APPLICATIONS, MEASURED IN LB	(FOMESAFEN SODIUM = 123802)	Fomesafen	630000	14 (PPO)	14	1250	100
SURVEY	1995	YEAR	PROGRAM STATES	SOYBEANS	APPLICATIONS, MEASURED IN LB / ACRE / APPLICATION, AVG	(FOMESAFEN SODIUM = 123802)	Fomesafen	0.27	14 (PPO)	14	1250	100
SURVEY	1995	YEAR	PROGRAM STATES	SOYBEANS	APPLICATIONS, MEASURED IN LB	(GLYPHOSATE = 417300)	Glyphosate	6318000	09 (EPSPS)	9	5600	400
SURVEY	1995	YEAR	PROGRAM STATES	SOYBEANS	APPLICATIONS, MEASURED IN LB / ACRE / APPLICATION, AVG	(GLYPHOSATE = 417300)	Glyphosate	0.6	09 (EPSPS)	9	5600	400
SURVEY	1995	YEAR	PROGRAM STATES	SOYBEANS	APPLICATIONS, MEASURED IN LB	(IMAZAQUIN = 128848)	Imazaquin	726000	02 (ALS)	2	5000	500
SURVEY	1995	YEAR	PROGRAM STATES	SOYBEANS	APPLICATIONS, MEASURED IN LB / ACRE / APPLICATION, AVG	(IMAZAQUIN = 128848)	Imazaquin	0.08	02 (ALS)	2	5000	500
SURVEY	1995	YEAR	PROGRAM STATES	SOYBEANS	APPLICATIONS, MEASURED IN LB	(IMAZETHAPYR = 128922)	Imazethapyr	1332000	02 (ALS)	2	5000	500
SURVEY	1995	YEAR	PROGRAM STATES	SOYBEANS	APPLICATIONS, MEASURED IN LB / ACRE / APPLICATION, AVG	(IMAZETHAPYR = 128922)	Imazethapyr	0.06	02 (ALS)	2	5000	500
SURVEY	1995	YEAR	PROGRAM STATES	SOYBEANS	APPLICATIONS, MEASURED IN LB	(LACTOFEN = 128888)	Lactofen	202000	14 (PPO)	14	5960	25
SURVEY	1995	YEAR	PROGRAM STATES	SOYBEANS	APPLICATIONS, MEASURED IN LB / ACRE / APPLICATION, AVG	(LACTOFEN = 128888)	Lactofen	0.08	14 (PPO)	14	5960	25
SURVEY	1995	YEAR	PROGRAM STATES	SOYBEANS	APPLICATIONS, MEASURED IN LB	(LINURON = 35506)	Linuron	348000	07 (PSII)	7	1196	0.1
SURVEY	1995	YEAR	PROGRAM STATES	SOYBEANS	APPLICATIONS, MEASURED IN LB / ACRE / APPLICATION, AVG	(LINURON = 35506)	Linuron	0.43	07 (PSII)	7	1196	0.1
SURVEY	1995	YEAR	PROGRAM STATES	SOYBEANS	APPLICATIONS, MEASURED IN LB	(METOLACHLOR = 108801)	Metolachlor	6995000	15 (VLFCA)	15	3877	15
SURVEY	1995	YEAR	PROGRAM STATES	SOYBEANS	APPLICATIONS, MEASURED IN LB / ACRE / APPLICATION, AVG	(METOLACHLOR = 108801)	Metolachlor	1.92	15 (VLFCA)	15	3877	15
SURVEY	1995	YEAR	PROGRAM STATES	SOYBEANS	APPLICATIONS, MEASURED IN LB	(METRIBUZIN = 101101)	Metribuzin	1397000	05 (PSII)	5	1090	5
SURVEY	1995	YEAR	PROGRAM STATES	SOYBEANS	APPLICATIONS, MEASURED IN LB / ACRE / APPLICATION, AVG	(METRIBUZIN = 101101)	Metribuzin	0.25	05 (PSII)	5	1090	5
SURVEY	1995	YEAR	PROGRAM STATES	SOYBEANS	APPLICATIONS, MEASURED IN LB	(PARAQUAT = 61601)	Paraquat	667000	22 (PSI)	22	112	1.3
SURVEY	1995	YEAR	PROGRAM STATES	SOYBEANS	APPLICATIONS, MEASURED IN LB / ACRE / APPLICATION, AVG	(PARAQUAT = 61601)	Paraquat	0.57	22 (PSI)	22	112	1.3
SURVEY	1995	YEAR	PROGRAM STATES	SOYBEANS	APPLICATIONS, MEASURED IN LB	(PENDIMETHALIN = 108501)	Pendimethalin	12930000	03 (Mitosis)	3	5000	12.5
SURVEY	1995	YEAR	PROGRAM STATES	SOYBEANS	APPLICATIONS, MEASURED IN LB / ACRE / APPLICATION, AVG	(PENDIMETHALIN = 108501)	Pendimethalin	0.88	03 (Mitosis)	3	5000	12.5
SURVEY	1995	YEAR	PROGRAM STATES	SOYBEANS	APPLICATIONS, MEASURED IN LB	(QUIZALOFOP-ETHYL = 128711)	Quizalofop	160000	01 (ACCase)	1	1480	0.9
SURVEY	1995	YEAR	PROGRAM STATES	SOYBEANS	APPLICATIONS, MEASURED IN LB / ACRE / APPLICATION, AVG	(QUIZALOFOP-ETHYL = 128711)	Quizalofop	0.05	01 (ACCase)	1	1480	0.9
SURVEY	1995	YEAR	PROGRAM STATES	SOYBEANS	APPLICATIONS, MEASURED IN LB	(SETHOXYDIM = 121001)	Sethoxydim	690000	01 (ACCase)	1	2676	18
SURVEY	1995	YEAR	PROGRAM STATES	SOYBEANS	APPLICATIONS, MEASURED IN LB / ACRE / APPLICATION, AVG	(SETHOXYDIM = 121001)	Sethoxydim	0.19	01 (ACCase)	1	2676	18
SURVEY	1995	YEAR	PROGRAM STATES	SOYBEANS	APPLICATIONS, MEASURED IN LB	(THIFENSULFURON = 128845)	Thifensulfuron	20000	02 (ALS)	2	5000	20
SURVEY	1995	YEAR	PROGRAM STATES	SOYBEANS	APPLICATIONS, MEASURED IN LB / ACRE / APPLICATION, AVG	(THIFENSULFURON = 128845)	Thifensulfuron	0.003	02 (ALS)	2	5000	20
SURVEY	1995	YEAR	PROGRAM STATES	SOYBEANS	APPLICATIONS, MEASURED IN LB	(TRIFLURALIN = 36101)	Trifluralin	8329000	03 (Mitosis)	3	5000	40
SURVEY	1995	YEAR	PROGRAM STATES	SOYBEANS	APPLICATIONS, MEASURED IN LB / ACRE / APPLICATION, AVG	(TRIFLURALIN = 36101)	Trifluralin	0.81	03 (Mitosis)	3	5000	40
SURVEY	1995	YEAR	PROGRAM STATES	WHEAT, SPRING	APPLICATIONS, MEASURED IN LB	(2,4-D = 30001)	2,4-D	3083000	04 (Auxin)	4	699	5
SURVEY	1995	YEAR	PROGRAM STATES	WHEAT, SPRING	APPLICATIONS, MEASURED IN LB / ACRE / APPLICATION, AVG	(2,4-D = 30001)	2,4-D	0.35	04 (Auxin)	4	699	5
SURVEY	1995	YEAR	PROGRAM STATES	WHEAT, SPRING	APPLICATIONS, MEASURED IN LB	(BROMOXYNIL = 35301)	Bromoxynil	372000	06 (PSII)	6	440	5
SURVEY	1995	YEAR	PROGRAM STATES	WHEAT, SPRING	APPLICATIONS, MEASURED IN LB / ACRE / APPLICATION, AVG	(BROMOXYNIL = 35301)	Bromoxynil	0.27	06 (PSII)	6	440	5
SURVEY	1995	YEAR	PROGRAM STATES	WHEAT, SPRING	APPLICATIONS, MEASURED IN LB	(CLOPYRALID = 117403)	Clopyralid	64000	04 (Auxin)	4	5000	50
SURVEY	1995	YEAR	PROGRAM STATES	WHEAT, SPRING	APPLICATIONS, MEASURED IN LB / ACRE / APPLICATION, AVG	(CLOPYRALID = 117403)	Clopyralid	0.1	04 (Auxin)	4	5000	50
SURVEY	1995	YEAR	PROGRAM STATES	WHEAT, SPRING	APPLICATIONS, MEASURED IN LB	(DICAMBA = 29801)	Dicamba	309000	04 (Auxin)	4	1707	125
SURVEY	1995	YEAR	PROGRAM STATES	WHEAT, SPRING	APPLICATIONS, MEASURED IN LB / ACRE / APPLICATION, AVG	(DICAMBA = 29801)	Dicamba	0.07	04 (Auxin)	4	1707	125
SURVEY	1995	YEAR	PROGRAM STATES	WHEAT, SPRING	APPLICATIONS, MEASURED IN LB	(FENOXAPROP = 128701)	Fenoxaprop	203000	01 (ACCase)	1	3310	5.7
SURVEY	1995	YEAR	PROGRAM STATES	WHEAT, SPRING	APPLICATIONS, MEASURED IN LB / ACRE / APPLICATION, AVG	(FENOXAPROP = 128701)	Fenoxaprop	0.08	01 (ACCase)	1	3310	5.7
SURVEY	1995	YEAR	PROGRAM STATES	WHEAT, SPRING	APPLICATIONS, MEASURED IN LB	(IMAZAMETHABENZ = 128842)	Imazethabenz	316000	02 (ALS)	2	5000	12.5
SURVEY	1995	YEAR	PROGRAM STATES	WHEAT, SPRING	APPLICATIONS, MEASURED IN LB / ACRE / APPLICATION, AVG	(IMAZAMETHABENZ = 128842)	Imazethabenz	0.35	02 (ALS)	2	5000	12.5
SURVEY	1995	YEAR	PROGRAM STATES	WHEAT, SPRING	APPLICATIONS, MEASURED IN LB	(MCPA = 30501)	MCPA	2288000	04 (Auxin)	4	1160	1
SURVEY	1995	YEAR	PROGRAM STATES	WHEAT, SPRING	APPLICATIONS, MEASURED IN LB / ACRE / APPLICATION, AVG	(MCPA = 30501)	MCPA	0.35	04 (Auxin)	4	1160	1
SURVEY	1995	YEAR	PROGRAM STATES	WHEAT, SPRING	APPLICATIONS, MEASURED IN LB	(METSULFURON-METHYL = 122010)	Metsulfuron	3000	02 (ALS)	2	5000	25
SURVEY	1995	YEAR	PROGRAM STATES	WHEAT, SPRING	APPLICATIONS, MEASURED IN LB / ACRE / APPLICATION, AVG	(METSULFURON-METHYL = 122010)	Metsulfuron	0.004	02 (ALS)	2	5000	25
SURVEY	1995	YEAR	PROGRAM STATES	WHEAT, SPRING	APPLICATIONS, MEASURED IN LB	(THIFENSULFURON = 128845)	Thifensulfuron	31000	02 (ALS)	2	5000	20
SURVEY	1995	YEAR	PROGRAM STATES	WHEAT, SPRING	APPLICATIONS, MEASURED IN LB / ACRE / APPLICATION, AVG	(THIFENSULFURON = 128845)	Thifensulfuron	0.01	02 (ALS)	2	5000	20
SURVEY	1995	YEAR	PROGRAM STATES	WHEAT, SPRING	APPLICATIONS, MEASURED IN LB	(TRIALLATE = 78802)	Triallate	630000	08 (Lipid)	8	3612	1.3
SURVEY	1995	YEAR	PROGRAM STATES	WHEAT, SPRING	APPLICATIONS, MEASURED IN LB / ACRE / APPLICATION, AVG	(TRIALLATE = 78802)	Triallate	0.9	08 (Lipid)	8	3612	1.3
SURVEY	1995	YEAR	PROGRAM STATES	WHEAT, SPRING	APPLICATIONS, MEASURED IN LB	(TRIASULFURON = 128969)	Triasulfuron	18000	02 (ALS)	2	5000	32.1
SURVEY	1995	YEAR	PROGRAM STATES	WHEAT, SPRING	APPLICATIONS, MEASURED IN LB / ACRE / APPLICATION, AVG	(TRIASULFURON = 128969)	Triasulfuron	0.02	02 (ALS)	2	5000	32.1
SURVEY	1995	YEAR	PROGRAM STATES	WHEAT, SPRING	APPLICATIONS, MEASURED IN LB	(TRIBENURON-METHYL = 128887)	Tribenuron	25000	02 (ALS)	2	5000	0.95
SURVEY	1995	YEAR	PROGRAM STATES	WHEAT, SPRING	APPLICATIONS, MEASURED IN LB / ACRE / APPLICATION, AVG	(TRIBENURON-METHYL = 128887)	Tribenuron	0.006	02 (ALS)	2	5000	0.95
SURVEY	1995	YEAR	PROGRAM STATES	WHEAT, SPRING	APPLICATIONS, MEASURED IN LB	(TRIFLURALIN = 36101)	Trifluralin	285000	03 (Mitosis)	3	5000	40
SURVEY	1995	YEAR	PROGRAM STATES	WHEAT, SPRING	APPLICATIONS, MEASURED IN LB / ACRE / APPLICATION, AVG	(TRIFLURALIN = 36101)	Trifluralin	0.46	03 (Mitosis)	3	5000	40
SURVEY	1995	YEAR	PROGRAM STATES	WHEAT, WINTER	APPLICATIONS, MEASURED IN LB	(2,4-D = 30001)	2,4-D	3170000	04 (Auxin)	4	699	5
SURVEY	1995	YEAR	PROGRAM STATES	WHEAT, WINTER	APPLICATIONS, MEASURED IN LB / ACRE / APPLICATION, AVG	(2,4-D = 30001)	2,4-D	0.34	04 (Auxin)	4	699	5
SURVEY	1995	YEAR	PROGRAM STATES	WHEAT, WINTER	APPLICATIONS, MEASURED IN LB	(BROMOXYNIL = 35301)	Bromoxynil	170000	06 (PSII)	6	440	5
SURVEY	1995	YEAR	PROGRAM STATES	WHEAT, WINTER	APPLICATIONS, MEASURED IN LB / ACRE / APPLICATION, AVG	(BROMOXYNIL = 35301)	Bromoxynil	0.22	06 (PSII)	6	440	5
SURVEY	1995	YEAR	PROGRAM STATES	WHEAT, WINTER	APPLICATIONS, MEASURED IN LB	(CHLORSULFURON = 118601)	Chlorsulfuron	73000	02 (ALS)	2	5545	5
SURVEY	1995	YEAR	PROGRAM STATES	WHEAT, WINTER	APPLICATIONS, MEASURED IN LB / ACRE / APPLICATION, AVG	(CHLORSULFURON = 118601)	Chlorsulfuron	0.01	02 (ALS)	2	5545	5
SURVEY	1995	YEAR	PROGRAM STATES	WHEAT, WINTER	APPLICATIONS, MEASURED IN LB	(DICAMBA = 29801)	Dicamba	260000	04 (Auxin)	4	1707	125
SURVEY	1995	YEAR	PROGRAM STATES	WHEAT, WINTER	APPLICATIONS, MEASURED IN LB / ACRE / APPLICATION, AVG	(DICAMBA = 29801)	Dicamba	0.09	04 (Auxin)	4	1707	125
SURVEY	1995	YEAR	PROGRAM STATES	WHEAT, WINTER	APPLICATIONS, MEASURED IN LB	(DICLOFOP-METHYL = 110902)	Diclofop	152000	01 (ACCase)	1	557	20
SURVEY	1995	YEAR	PROGRAM STATES	WHEAT, WINTER	APPLICATIONS, MEASURED IN LB / ACRE / APPLICATION, AVG	(DICLOFOP-METHYL = 110902)	Diclofop	0.8	01 (ACCase)	1	557	20
SURVEY	1995	YEAR	PROGRAM STATES	WHEAT, WINTER	APPLICATIONS, MEASURED IN LB	(DIURON = 35505)	Diuron	81000	07 (PSII)	7	3400	0.1
SURVEY	1995	YEAR	PROGRAM STATES	WHEAT, WINTER	APPLICATIONS, MEASURED IN LB / ACRE / APPLICATION, AVG	(DIURON = 35505)	Diuron	0.89	07 (PSII)	7	3400	0.1
SURVEY	1995	YEAR	PROGRAM STATES	WHEAT, WINTER	APPLICATIONS, MEASURED IN LB	(GLYPHOSATE = 417300)	Glyphosate	199000	09 (EPSPS)	9	5600	400
SURVEY	1995	YEAR	PROGRAM STATES	WHEAT, WINTER	APPLICATIONS, MEASURED IN LB / ACRE / APPLICATION, AVG	(GLYPHOSATE = 417300)	Glyphosate	0.26	09 (EPSPS)	9	5600	400
SURVEY	1995	YEAR	PROGRAM STATES	WHEAT, WINTER	APPLICATIONS, MEASURED IN LB	(IMAZAMETHABENZ = 128842)	Imazethabenz	64000	02 (ALS)	2	5000	12.5
SURVEY	1995	YEAR	PROGRAM STATES	WHEAT, WINTER	APPLICATIONS, MEASURED IN LB / ACRE / APPLICATION, AVG	(IMAZAMETHABENZ = 128842)	Imazethabenz	0.32	02 (ALS)	2	5000	12.5
SURVEY	1995	YEAR	PROGRAM STATES	WHEAT, WINTER	APPLICATIONS, MEASURED IN LB	(MCPA = 30501)	MCPA	643000	04 (Auxin)	4	1160	1
SURVEY	1995	YEAR	PROGRAM STATES	WHEAT, WINTER	APPLICATIONS, MEASURED IN LB / ACRE / APPLICATION, AVG	(MCPA = 30501)	MCPA	0.39	04 (Auxin)	4	1160	1
SURVEY	1995	YEAR	PROGRAM STATES	WHEAT, WINTER	APPLICATIONS, MEASURED IN LB	(METRIBUZIN = 101101)	Metribuzin	136000	05 (PSII)	5	1090	5
SURVEY	1995	YEAR	PROGRAM STATES	WHEAT, WINTER	APPLICATIONS, MEASURED IN LB / ACRE / APPLICATION, AVG	(METRIBUZIN = 101101)	Metribuzin	0.19	05 (PSII)	5	1090	5
SURVEY	1995	YEAR	PROGRAM STATES	WHEAT, WINTER	APPLICATIONS, MEASURED IN LB	(METSULFURON-METHYL = 122010)	Metsulfuron	21000	02 (ALS)	2	5000	25
SURVEY	1995	YEAR	PROGRAM STATES	WHEAT, WINTER	APPLICATIONS, MEASURED IN LB / ACRE / APPLICATION, AVG	(METSULFURON-METHYL = 122010)	Metsulfuron	0.003	02 (ALS)	2	5000	25
SURVEY	1995	YEAR	PROGRAM STATES	WHEAT, WINTER	APPLICATIONS, MEASURED IN LB	(PICLORAM, K SALT = 5104)	Picloram	4000	04 (Auxin)	4	4012	20
SURVEY	1995	YEAR	PROGRAM STATES	WHEAT, WINTER	APPLICATIONS, MEASURED IN LB / ACRE / APPLICATION, AVG	(PICLORAM, K SALT = 5104)	Picloram	0.02	04 (Auxin)	4	4012	20
SURVEY	1995	YEAR	PROGRAM STATES	WHEAT, WINTER	APPLICATIONS, MEASURED IN LB	(THIFENSULFURON = 128845)	Thifensulfuron	20000	02 (ALS)	2	5000	20
SURVEY	1995	YEAR	PROGRAM STATES	WHEAT, WINTER	APPLICATIONS, MEASURED IN LB / ACRE / APPLICATION, AVG	(THIFENSULFURON = 128845)	Thifensulfuron	0.01	02 (ALS)	2	5000	20
SURVEY	1995	YEAR	PROGRAM STATES	WHEAT, WINTER	APPLICATIONS, MEASURED IN LB	(TRIALLATE = 78802)	Triallate	234000	08 (Lipid)	8	3612	1.3
SURVEY	1995	YEAR	PROGRAM STATES	WHEAT, WINTER	APPLICATIONS, MEASURED IN LB / ACRE / APPLICATION, AVG	(TRIALLATE = 78802)	Triallate	1.19	08 (Lipid)	8	3612	1.3
SURVEY	1995	YEAR	PROGRAM STATES	WHEAT, WINTER	APPLICATIONS, MEASURED IN LB	(TRIASULFURON = 128969)	Triasulfuron	41000	02 (ALS)	2	5000	32.1
SURVEY	1995	YEAR	PROGRAM STATES	WHEAT, WINTER	APPLICATIONS, MEASURED IN LB / ACRE / APPLICATION, AVG	(TRIASULFURON = 128969)	Triasulfuron	0.01	02 (ALS)	2	5000	32.1
SURVEY	1995	YEAR	PROGRAM STATES	WHEAT, WINTER	APPLICATIONS, MEASURED IN LB	(TRIBENURON-METHYL = 128887)	Tribenuron	13000	02 (ALS)	2	5000	0.95
SURVEY	1995	YEAR	PROGRAM STATES	WHEAT, WINTER	APPLICATIONS, MEASURED IN LB / ACRE / APPLICATION, AVG	(TRIBENURON-METHYL = 128887)	Tribenuron	0.007	02 (ALS)	2	5000	0.95
SURVEY	1996	YEAR	PROGRAM STATES	CORN	APPLICATIONS, MEASURED IN LB	(2,4-D = 30001)	2,4-D	3237000	04 (Auxin)	4	699	5
SURVEY	1996	YEAR	PROGRAM STATES	CORN	APPLICATIONS, MEASURED IN LB / ACRE / APPLICATION, AVG	(2,4-D = 30001)	2,4-D	0.39	04 (Auxin)	4	699	5
SURVEY	1996	YEAR	PROGRAM STATES	CORN	APPLICATIONS, MEASURED IN LB	(ACETOCHLOR = 121601)	Acetochlor	29850000	15 (VLFCA)	15	2148	7.9
SURVEY	1996	YEAR	PROGRAM STATES	CORN	APPLICATIONS, MEASURED IN LB / ACRE / APPLICATION, AVG	(ACETOCHLOR = 121601)	Acetochlor	1.88	15 (VLFCA)	15	2148	7.9
SURVEY	1996	YEAR	PROGRAM STATES	CORN	APPLICATIONS, MEASURED IN LB	(ALACHLOR = 90501)	Alachlor	10188000	15 (VLFCA)	15	150	25
SURVEY	1996	YEAR	PROGRAM STATES	CORN	APPLICATIONS, MEASURED IN LB / ACRE / APPLICATION, AVG	(ALACHLOR = 90501)	Alachlor	1.64	15 (VLFCA)	15	150	25
SURVEY	1996	YEAR	PROGRAM STATES	CORN	APPLICATIONS, MEASURED IN LB	(ATRAZINE = 80803)	Atrazine	53466000	05 (PSII)	5	3090	0.7
SURVEY	1996	YEAR	PROGRAM STATES	CORN	APPLICATIONS, MEASURED IN LB / ACRE / APPLICATION, AVG	(ATRAZINE = 80803)	Atrazine	0.99	05 (PSII)	5	3090	0.7
SURVEY	1996	YEAR	PROGRAM STATES	CORN	APPLICATIONS, MEASURED IN LB	(BENTAZON = 103901)	Bentazon	806000	06 (PSII)	6	1100	17.5
SURVEY	1996	YEAR	PROGRAM STATES	CORN	APPLICATIONS, MEASURED IN LB / ACRE / APPLICATION, AVG	(BENTAZON = 103901)	Bentazon	0.4	06 (PSII)	6	1100	17.5
SURVEY	1996	YEAR	PROGRAM STATES	CORN	APPLICATIONS, MEASURED IN LB	(BROMOXYNIL = 35301)	Bromoxynil	1345000	06 (PSII)	6	440	5
SURVEY	1996	YEAR	PROGRAM STATES	CORN	APPLICATIONS, MEASURED IN LB / ACRE / APPLICATION, AVG	(BROMOXYNIL = 35301)	Bromoxynil	0.26	06 (PSII)	6	440	5
SURVEY	1996	YEAR	PROGRAM STATES	CORN	APPLICATIONS, MEASURED IN LB	(BUTYLATE = 41405)	Butylate	2475000	08 (Lipid)	8	4659	50
SURVEY	1996	YEAR	PROGRAM STATES	CORN	APPLICATIONS, MEASURED IN LB / ACRE / APPLICATION, AVG	(BUTYLATE = 41405)	Butylate	4.63	08 (Lipid)	8	4659	50
SURVEY	1996	YEAR	PROGRAM STATES	CORN	APPLICATIONS, MEASURED IN LB	(CLOPYRALID = 117403)	Clopyralid	29000	04 (Auxin)	4	5000	50
SURVEY	1996	YEAR	PROGRAM STATES	CORN	APPLICATIONS, MEASURED IN LB / ACRE / APPLICATION, AVG	(CLOPYRALID = 117403)	Clopyralid	0.1	04 (Auxin)	4	5000	50
SURVEY	1996	YEAR	PROGRAM STATES	CORN	APPLICATIONS, MEASURED IN LB	(CYANAZINE = 100101)	Cyanazine	20795000	05 (PSII)	5	182	12
SURVEY	1996	YEAR	PROGRAM STATES	CORN	APPLICATIONS, MEASURED IN LB / ACRE / APPLICATION, AVG	(CYANAZINE = 100101)	Cyanazine	2.2	05 (PSII)	5	182	12
SURVEY	1996	YEAR	PROGRAM STATES	CORN	APPLICATIONS, MEASURED IN LB	(DICAMBA = 29801)	Dicamba	5545000	04 (Auxin)	4	1707	125
SURVEY	1996	YEAR	PROGRAM STATES	CORN	APPLICATIONS, MEASURED IN LB / ACRE / APPLICATION, AVG	(DICAMBA = 29801)	Dicamba	0.32	04 (Auxin)	4	1707	125
SURVEY	1996	YEAR	PROGRAM STATES	CORN	APPLICATIONS, MEASURED IN LB	(DIMETHENAMID = 129051)	Dimethenamid	4110000	15 (VLFCA)	15	1570	5
SURVEY	1996	YEAR	PROGRAM STATES	CORN	APPLICATIONS, MEASURED IN LB / ACRE / APPLICATION, AVG	(DIMETHENAMID = 129051)	Dimethenamid	1.04	15 (VLFCA)	15	1570	5
SURVEY	1996	YEAR	PROGRAM STATES	CORN	APPLICATIONS, MEASURED IN LB	(EPTC = 41401)	EPTC	5117000	08 (Lipid)	8	1465	5
SURVEY	1996	YEAR	PROGRAM STATES	CORN	APPLICATIONS, MEASURED IN LB / ACRE / APPLICATION, AVG	(EPTC = 41401)	EPTC	3.81	08 (Lipid)	8	1465	5
SURVEY	1996	YEAR	PROGRAM STATES	CORN	APPLICATIONS, MEASURED IN LB	(FLUMETSULAM = 129016)	Flumetsulam	49000	02 (ALS)	2	5000	500
SURVEY	1996	YEAR	PROGRAM STATES	CORN	APPLICATIONS, MEASURED IN LB / ACRE / APPLICATION, AVG	(FLUMETSULAM = 129016)	Flumetsulam	0.05	02 (ALS)	2	5000	500
SURVEY	1996	YEAR	PROGRAM STATES	CORN	APPLICATIONS, MEASURED IN LB	(GLYPHOSATE = 417300)	Glyphosate	2200000	09 (EPSPS)	9	5600	400
SURVEY	1996	YEAR	PROGRAM STATES	CORN	APPLICATIONS, MEASURED IN LB / ACRE / APPLICATION, AVG	(GLYPHOSATE = 417300)	Glyphosate	0.68	09 (EPSPS)	9	5600	400
SURVEY	1996	YEAR	PROGRAM STATES	CORN	APPLICATIONS, MEASURED IN LB	(HALOSULFURON = 128721)	Halosulfuron	46000	02 (ALS)	2	8866	56
SURVEY	1996	YEAR	PROGRAM STATES	CORN	APPLICATIONS, MEASURED IN LB / ACRE / APPLICATION, AVG	(HALOSULFURON = 128721)	Halosulfuron	0.04	02 (ALS)	2	8866	56
SURVEY	1996	YEAR	PROGRAM STATES	CORN	APPLICATIONS, MEASURED IN LB	(IMAZETHAPYR = 128922)	Imazethapyr	20000	02 (ALS)	2	5000	500
SURVEY	1996	YEAR	PROGRAM STATES	CORN	APPLICATIONS, MEASURED IN LB / ACRE / APPLICATION, AVG	(IMAZETHAPYR = 128922)	Imazethapyr	0.05	02 (ALS)	2	5000	500
SURVEY	1996	YEAR	PROGRAM STATES	CORN	APPLICATIONS, MEASURED IN LB	(METOLACHLOR = 108801)	Metolachlor	41135000	15 (VLFCA)	15	3877	15
SURVEY	1996	YEAR	PROGRAM STATES	CORN	APPLICATIONS, MEASURED IN LB / ACRE / APPLICATION, AVG	(METOLACHLOR = 108801)	Metolachlor	1.89	15 (VLFCA)	15	3877	15
SURVEY	1996	YEAR	PROGRAM STATES	CORN	APPLICATIONS, MEASURED IN LB	(METRIBUZIN = 101101)	Metribuzin	38000	05 (PSII)	5	1090	5
SURVEY	1996	YEAR	PROGRAM STATES	CORN	APPLICATIONS, MEASURED IN LB / ACRE / APPLICATION, AVG	(METRIBUZIN = 101101)	Metribuzin	0.1	05 (PSII)	5	1090	5
SURVEY	1996	YEAR	PROGRAM STATES	CORN	APPLICATIONS, MEASURED IN LB	(NICOSULFURON = 129008)	Nicosulfuron	245000	02 (ALS)	2	5000	20000
SURVEY	1996	YEAR	PROGRAM STATES	CORN	APPLICATIONS, MEASURED IN LB / ACRE / APPLICATION, AVG	(NICOSULFURON = 129008)	Nicosulfuron	0.03	02 (ALS)	2	5000	20000
SURVEY	1996	YEAR	PROGRAM STATES	CORN	APPLICATIONS, MEASURED IN LB	(PARAQUAT = 61601)	Paraquat	637000	22 (PSI)	22	112	1.3
SURVEY	1996	YEAR	PROGRAM STATES	CORN	APPLICATIONS, MEASURED IN LB / ACRE / APPLICATION, AVG	(PARAQUAT = 61601)	Paraquat	0.54	22 (PSI)	22	112	1.3
SURVEY	1996	YEAR	PROGRAM STATES	CORN	APPLICATIONS, MEASURED IN LB	(PENDIMETHALIN = 108501)	Pendimethalin	2631000	03 (Mitosis)	3	5000	12.5
SURVEY	1996	YEAR	PROGRAM STATES	CORN	APPLICATIONS, MEASURED IN LB / ACRE / APPLICATION, AVG	(PENDIMETHALIN = 108501)	Pendimethalin	1.11	03 (Mitosis)	3	5000	12.5
SURVEY	1996	YEAR	PROGRAM STATES	CORN	APPLICATIONS, MEASURED IN LB	(PRIMISULFURON = 128973)	Primisulfuron	106000	02 (ALS)	2	5050	15
SURVEY	1996	YEAR	PROGRAM STATES	CORN	APPLICATIONS, MEASURED IN LB / ACRE / APPLICATION, AVG	(PRIMISULFURON = 128973)	Primisulfuron	0.02	02 (ALS)	2	5050	15
SURVEY	1996	YEAR	PROGRAM STATES	CORN	APPLICATIONS, MEASURED IN LB	(PROPACHLOR = 19101)	Propachlor	337000	15 (VLFCA)	15	1800	2.6
SURVEY	1996	YEAR	PROGRAM STATES	CORN	APPLICATIONS, MEASURED IN LB / ACRE / APPLICATION, AVG	(PROPACHLOR = 19101)	Propachlor	2.73	15 (VLFCA)	15	1800	2.6
SURVEY	1996	YEAR	PROGRAM STATES	CORN	APPLICATIONS, MEASURED IN LB	(PROSULFURON = 129031)	Prosulfuron	59000	02 (ALS)	2	986	7.9
SURVEY	1996	YEAR	PROGRAM STATES	CORN	APPLICATIONS, MEASURED IN LB / ACRE / APPLICATION, AVG	(PROSULFURON = 129031)	Prosulfuron	0.02	02 (ALS)	2	986	7.9
SURVEY	1996	YEAR	PROGRAM STATES	CORN	APPLICATIONS, MEASURED IN LB	(RIMSULFURON = 129009)	Rimsulfuron	6000	02 (ALS)	2	5000	15
SURVEY	1996	YEAR	PROGRAM STATES	CORN	APPLICATIONS, MEASURED IN LB / ACRE / APPLICATION, AVG	(RIMSULFURON = 129009)	Rimsulfuron	0.01	02 (ALS)	2	5000	15
SURVEY	1996	YEAR	PROGRAM STATES	CORN	APPLICATIONS, MEASURED IN LB	(SIMAZINE = 80807)	Simazine	2059000	05 (PSII)	5	5000	0.5
SURVEY	1996	YEAR	PROGRAM STATES	CORN	APPLICATIONS, MEASURED IN LB / ACRE / APPLICATION, AVG	(SIMAZINE = 80807)	Simazine	1.31	05 (PSII)	5	5000	0.5
SURVEY	1996	YEAR	PROGRAM STATES	CORN	APPLICATIONS, MEASURED IN LB	(THIFENSULFURON = 128845)	Thifensulfuron	3000	02 (ALS)	2	5000	20
SURVEY	1996	YEAR	PROGRAM STATES	CORN	APPLICATIONS, MEASURED IN LB / ACRE / APPLICATION, AVG	(THIFENSULFURON = 128845)	Thifensulfuron	0.005	02 (ALS)	2	5000	20
SURVEY	1996	YEAR	PROGRAM STATES	COTTON	APPLICATIONS, MEASURED IN LB	(CLETHODIM = 121011)	Clethodim	31000	01 (ACCase)	1	1630	19
SURVEY	1996	YEAR	PROGRAM STATES	COTTON	APPLICATIONS, MEASURED IN LB / ACRE / APPLICATION, AVG	(CLETHODIM = 121011)	Clethodim	0.1	01 (ACCase)	1	1630	19
SURVEY	1996	YEAR	PROGRAM STATES	COTTON	APPLICATIONS, MEASURED IN LB	(CLOMAZONE = 125401)	Clomazone	362000	13 (DOXP)	13	1369	4.3
SURVEY	1996	YEAR	PROGRAM STATES	COTTON	APPLICATIONS, MEASURED IN LB / ACRE / APPLICATION, AVG	(CLOMAZONE = 125401)	Clomazone	0.39	13 (DOXP)	13	1369	4.3
SURVEY	1996	YEAR	PROGRAM STATES	COTTON	APPLICATIONS, MEASURED IN LB	(CYANAZINE = 100101)	Cyanazine	2106000	05 (PSII)	5	182	12
SURVEY	1996	YEAR	PROGRAM STATES	COTTON	APPLICATIONS, MEASURED IN LB / ACRE / APPLICATION, AVG	(CYANAZINE = 100101)	Cyanazine	0.76	05 (PSII)	5	182	12
SURVEY	1996	YEAR	PROGRAM STATES	COTTON	APPLICATIONS, MEASURED IN LB	(DIURON = 35505)	Diuron	1091000	07 (PSII)	7	3400	0.1
SURVEY	1996	YEAR	PROGRAM STATES	COTTON	APPLICATIONS, MEASURED IN LB / ACRE / APPLICATION, AVG	(DIURON = 35505)	Diuron	0.51	07 (PSII)	7	3400	0.1
SURVEY	1996	YEAR	PROGRAM STATES	COTTON	APPLICATIONS, MEASURED IN LB	(DSMA = 13802)	DSMA	447000	17 (Org As)	17	1935	50
SURVEY	1996	YEAR	PROGRAM STATES	COTTON	APPLICATIONS, MEASURED IN LB / ACRE / APPLICATION, AVG	(DSMA = 13802)	DSMA	1.51	17 (Org As)	17	1935	50
SURVEY	1996	YEAR	PROGRAM STATES	COTTON	APPLICATIONS, MEASURED IN LB	(FLUAZIFOP-P-BUTYL = 122809)	Fluazifop	42000	01 (ACCase)	1	2721	0.8
SURVEY	1996	YEAR	PROGRAM STATES	COTTON	APPLICATIONS, MEASURED IN LB / ACRE / APPLICATION, AVG	(FLUAZIFOP-P-BUTYL = 122809)	Fluazifop	0.13	01 (ACCase)	1	2721	0.8
SURVEY	1996	YEAR	PROGRAM STATES	COTTON	APPLICATIONS, MEASURED IN LB	(FLUOMETURON = 35503)	Fluometuron	3304000	07 (PSII)	7	6416	19
SURVEY	1996	YEAR	PROGRAM STATES	COTTON	APPLICATIONS, MEASURED IN LB / ACRE / APPLICATION, AVG	(FLUOMETURON = 35503)	Fluometuron	0.58	07 (PSII)	7	6416	19
SURVEY	1996	YEAR	PROGRAM STATES	COTTON	APPLICATIONS, MEASURED IN LB	(GLYPHOSATE = 417300)	Glyphosate	991000	09 (EPSPS)	9	5600	400
SURVEY	1996	YEAR	PROGRAM STATES	COTTON	APPLICATIONS, MEASURED IN LB / ACRE / APPLICATION, AVG	(GLYPHOSATE = 417300)	Glyphosate	0.63	09 (EPSPS)	9	5600	400
SURVEY	1996	YEAR	PROGRAM STATES	COTTON	APPLICATIONS, MEASURED IN LB	(LACTOFEN = 128888)	Lactofen	17000	14 (PPO)	14	5960	25
SURVEY	1996	YEAR	PROGRAM STATES	COTTON	APPLICATIONS, MEASURED IN LB / ACRE / APPLICATION, AVG	(LACTOFEN = 128888)	Lactofen	0.11	14 (PPO)	14	5960	25
SURVEY	1996	YEAR	PROGRAM STATES	COTTON	APPLICATIONS, MEASURED IN LB	(METOLACHLOR = 108801)	Metolachlor	701000	15 (VLFCA)	15	3877	15
SURVEY	1996	YEAR	PROGRAM STATES	COTTON	APPLICATIONS, MEASURED IN LB / ACRE / APPLICATION, AVG	(METOLACHLOR = 108801)	Metolachlor	1.08	15 (VLFCA)	15	3877	15
SURVEY	1996	YEAR	PROGRAM STATES	COTTON	APPLICATIONS, MEASURED IN LB	(MSMA = 13803)	MSMA	3819000	17 (Org As)	17	2833	50
SURVEY	1996	YEAR	PROGRAM STATES	COTTON	APPLICATIONS, MEASURED IN LB / ACRE / APPLICATION, AVG	(MSMA = 13803)	MSMA	0.9	17 (Org As)	17	2833	50
SURVEY	1996	YEAR	PROGRAM STATES	COTTON	APPLICATIONS, MEASURED IN LB	(NORFLURAZON = 105801)	Norflurazon	934000	12 (PhytoeneD)	12	9000	19
SURVEY	1996	YEAR	PROGRAM STATES	COTTON	APPLICATIONS, MEASURED IN LB / ACRE / APPLICATION, AVG	(NORFLURAZON = 105801)	Norflurazon	0.57	12 (PhytoeneD)	12	9000	19
SURVEY	1996	YEAR	PROGRAM STATES	COTTON	APPLICATIONS, MEASURED IN LB	(OXYFLUORFEN = 111601)	Oxyfluorfen	82000	14 (PPO)	14	5000	2
SURVEY	1996	YEAR	PROGRAM STATES	COTTON	APPLICATIONS, MEASURED IN LB / ACRE / APPLICATION, AVG	(OXYFLUORFEN = 111601)	Oxyfluorfen	0.26	14 (PPO)	14	5000	2
SURVEY	1996	YEAR	PROGRAM STATES	COTTON	APPLICATIONS, MEASURED IN LB	(PENDIMETHALIN = 108501)	Pendimethalin	2010000	03 (Mitosis)	3	5000	12.5
SURVEY	1996	YEAR	PROGRAM STATES	COTTON	APPLICATIONS, MEASURED IN LB / ACRE / APPLICATION, AVG	(PENDIMETHALIN = 108501)	Pendimethalin	0.71	03 (Mitosis)	3	5000	12.5
SURVEY	1996	YEAR	PROGRAM STATES	COTTON	APPLICATIONS, MEASURED IN LB	(PROMETRYN = 80805)	Prometryn	1133000	05 (PSII)	5	4550	62.5
SURVEY	1996	YEAR	PROGRAM STATES	COTTON	APPLICATIONS, MEASURED IN LB / ACRE / APPLICATION, AVG	(PROMETRYN = 80805)	Prometryn	0.51	05 (PSII)	5	4550	62.5
SURVEY	1996	YEAR	PROGRAM STATES	COTTON	APPLICATIONS, MEASURED IN LB	(PYRITHIOBAC-SODIUM = 78905)	Pyrithiobac	56000	02 (ALS)	2	1000	58.7
SURVEY	1996	YEAR	PROGRAM STATES	COTTON	APPLICATIONS, MEASURED IN LB / ACRE / APPLICATION, AVG	(PYRITHIOBAC-SODIUM = 78905)	Pyrithiobac	0.04	02 (ALS)	2	1000	58.7
SURVEY	1996	YEAR	PROGRAM STATES	COTTON	APPLICATIONS, MEASURED IN LB	(QUIZALOFOP-ETHYL = 128711)	Quizalofop	9000	01 (ACCase)	1	1480	0.9
SURVEY	1996	YEAR	PROGRAM STATES	COTTON	APPLICATIONS, MEASURED IN LB / ACRE / APPLICATION, AVG	(QUIZALOFOP-ETHYL = 128711)	Quizalofop	0.06	01 (ACCase)	1	1480	0.9
SURVEY	1996	YEAR	PROGRAM STATES	COTTON	APPLICATIONS, MEASURED IN LB	(SETHOXYDIM = 121001)	Sethoxydim	31000	01 (ACCase)	1	2676	18
SURVEY	1996	YEAR	PROGRAM STATES	COTTON	APPLICATIONS, MEASURED IN LB / ACRE / APPLICATION, AVG	(SETHOXYDIM = 121001)	Sethoxydim	0.23	01 (ACCase)	1	2676	18
SURVEY	1996	YEAR	PROGRAM STATES	COTTON	APPLICATIONS, MEASURED IN LB	(TRIFLURALIN = 36101)	Trifluralin	5233000	03 (Mitosis)	3	5000	40
SURVEY	1996	YEAR	PROGRAM STATES	COTTON	APPLICATIONS, MEASURED IN LB / ACRE / APPLICATION, AVG	(TRIFLURALIN = 36101)	Trifluralin	0.74	03 (Mitosis)	3	5000	40
SURVEY	1996	YEAR	PROGRAM STATES	SOYBEANS	APPLICATIONS, MEASURED IN LB	(2,4-D = 30001)	2,4-D	2802000	04 (Auxin)	4	699	5
SURVEY	1996	YEAR	PROGRAM STATES	SOYBEANS	APPLICATIONS, MEASURED IN LB / ACRE / APPLICATION, AVG	(2,4-D = 30001)	2,4-D	0.44	04 (Auxin)	4	699	5
SURVEY	1996	YEAR	PROGRAM STATES	SOYBEANS	APPLICATIONS, MEASURED IN LB	(2,4-DB = 30801)	2,4-DB	24000	04 (Auxin)	4	1960	3
SURVEY	1996	YEAR	PROGRAM STATES	SOYBEANS	APPLICATIONS, MEASURED IN LB / ACRE / APPLICATION, AVG	(2,4-DB = 30801)	2,4-DB	0.11	04 (Auxin)	4	1960	3
SURVEY	1996	YEAR	PROGRAM STATES	SOYBEANS	APPLICATIONS, MEASURED IN LB	(ACIFLUORFEN, SODIUM = 114402)	Acifluorfen	1346000	14 (PPO)	14	1540	180
SURVEY	1996	YEAR	PROGRAM STATES	SOYBEANS	APPLICATIONS, MEASURED IN LB / ACRE / APPLICATION, AVG	(ACIFLUORFEN, SODIUM = 114402)	Acifluorfen	0.23	14 (PPO)	14	1540	180
SURVEY	1996	YEAR	PROGRAM STATES	SOYBEANS	APPLICATIONS, MEASURED IN LB	(ALACHLOR = 90501)	Alachlor	5036000	15 (VLFCA)	15	150	25
SURVEY	1996	YEAR	PROGRAM STATES	SOYBEANS	APPLICATIONS, MEASURED IN LB / ACRE / APPLICATION, AVG	(ALACHLOR = 90501)	Alachlor	2.17	15 (VLFCA)	15	150	25
SURVEY	1996	YEAR	PROGRAM STATES	SOYBEANS	APPLICATIONS, MEASURED IN LB	(BENTAZON = 103901)	Bentazon	4562000	06 (PSII)	6	1100	17.5
SURVEY	1996	YEAR	PROGRAM STATES	SOYBEANS	APPLICATIONS, MEASURED IN LB / ACRE / APPLICATION, AVG	(BENTAZON = 103901)	Bentazon	0.72	06 (PSII)	6	1100	17.5
SURVEY	1996	YEAR	PROGRAM STATES	SOYBEANS	APPLICATIONS, MEASURED IN LB	(CHLORIMURON-ETHYL = 128901)	Chlorimuron	143000	02 (ALS)	2	4102	12.5
SURVEY	1996	YEAR	PROGRAM STATES	SOYBEANS	APPLICATIONS, MEASURED IN LB / ACRE / APPLICATION, AVG	(CHLORIMURON-ETHYL = 128901)	Chlorimuron	0.02	02 (ALS)	2	4102	12.5
SURVEY	1996	YEAR	PROGRAM STATES	SOYBEANS	APPLICATIONS, MEASURED IN LB	(CLETHODIM = 121011)	Clethodim	398000	01 (ACCase)	1	1630	19
SURVEY	1996	YEAR	PROGRAM STATES	SOYBEANS	APPLICATIONS, MEASURED IN LB / ACRE / APPLICATION, AVG	(CLETHODIM = 121011)	Clethodim	0.12	01 (ACCase)	1	1630	19
SURVEY	1996	YEAR	PROGRAM STATES	SOYBEANS	APPLICATIONS, MEASURED IN LB	(CLOMAZONE = 125401)	Clomazone	928000	13 (DOXP)	13	1369	4.3
SURVEY	1996	YEAR	PROGRAM STATES	SOYBEANS	APPLICATIONS, MEASURED IN LB / ACRE / APPLICATION, AVG	(CLOMAZONE = 125401)	Clomazone	0.62	13 (DOXP)	13	1369	4.3
SURVEY	1996	YEAR	PROGRAM STATES	SOYBEANS	APPLICATIONS, MEASURED IN LB	(DIMETHENAMID = 129051)	Dimethenamid	320000	15 (VLFCA)	15	1570	5
SURVEY	1996	YEAR	PROGRAM STATES	SOYBEANS	APPLICATIONS, MEASURED IN LB / ACRE / APPLICATION, AVG	(DIMETHENAMID = 129051)	Dimethenamid	0.86	15 (VLFCA)	15	1570	5
SURVEY	1996	YEAR	PROGRAM STATES	SOYBEANS	APPLICATIONS, MEASURED IN LB	(ETHALFLURALIN = 113101)	Ethalfluralin	215000	03 (Mitosis)	3	5000	32.2
SURVEY	1996	YEAR	PROGRAM STATES	SOYBEANS	APPLICATIONS, MEASURED IN LB / ACRE / APPLICATION, AVG	(ETHALFLURALIN = 113101)	Ethalfluralin	0.59	03 (Mitosis)	3	5000	32.2
SURVEY	1996	YEAR	PROGRAM STATES	SOYBEANS	APPLICATIONS, MEASURED IN LB	(FENOXAPROP = 128701)	Fenoxaprop	246000	01 (ACCase)	1	3310	5.7
SURVEY	1996	YEAR	PROGRAM STATES	SOYBEANS	APPLICATIONS, MEASURED IN LB / ACRE / APPLICATION, AVG	(FENOXAPROP = 128701)	Fenoxaprop	0.13	01 (ACCase)	1	3310	5.7
SURVEY	1996	YEAR	PROGRAM STATES	SOYBEANS	APPLICATIONS, MEASURED IN LB	(FLUAZIFOP-P-BUTYL = 122809)	Fluazifop	342000	01 (ACCase)	1	2721	0.8
SURVEY	1996	YEAR	PROGRAM STATES	SOYBEANS	APPLICATIONS, MEASURED IN LB / ACRE / APPLICATION, AVG	(FLUAZIFOP-P-BUTYL = 122809)	Fluazifop	0.09	01 (ACCase)	1	2721	0.8
SURVEY	1996	YEAR	PROGRAM STATES	SOYBEANS	APPLICATIONS, MEASURED IN LB	(FLUMETSULAM = 129016)	Flumetsulam	54000	02 (ALS)	2	5000	500
SURVEY	1996	YEAR	PROGRAM STATES	SOYBEANS	APPLICATIONS, MEASURED IN LB / ACRE / APPLICATION, AVG	(FLUMETSULAM = 129016)	Flumetsulam	0.06	02 (ALS)	2	5000	500
SURVEY	1996	YEAR	PROGRAM STATES	SOYBEANS	APPLICATIONS, MEASURED IN LB	(FLUMICLORAC-PENTYL = 128724)	Flumiclorac	24000	14 (PPO)	14	5000	35
SURVEY	1996	YEAR	PROGRAM STATES	SOYBEANS	APPLICATIONS, MEASURED IN LB / ACRE / APPLICATION, AVG	(FLUMICLORAC-PENTYL = 128724)	Flumiclorac	0.03	14 (PPO)	14	5000	35
SURVEY	1996	YEAR	PROGRAM STATES	SOYBEANS	APPLICATIONS, MEASURED IN LB	(FOMESAFEN SODIUM = 123802)	Fomesafen	716000	14 (PPO)	14	1250	100
SURVEY	1996	YEAR	PROGRAM STATES	SOYBEANS	APPLICATIONS, MEASURED IN LB / ACRE / APPLICATION, AVG	(FOMESAFEN SODIUM = 123802)	Fomesafen	0.28	14 (PPO)	14	1250	100
SURVEY	1996	YEAR	PROGRAM STATES	SOYBEANS	APPLICATIONS, MEASURED IN LB	(GLYPHOSATE = 417300)	Glyphosate	8687000	09 (EPSPS)	9	5600	400
SURVEY	1996	YEAR	PROGRAM STATES	SOYBEANS	APPLICATIONS, MEASURED IN LB / ACRE / APPLICATION, AVG	(GLYPHOSATE = 417300)	Glyphosate	0.63	09 (EPSPS)	9	5600	400
SURVEY	1996	YEAR	PROGRAM STATES	SOYBEANS	APPLICATIONS, MEASURED IN LB	(IMAZAQUIN = 128848)	Imazaquin	688000	02 (ALS)	2	5000	500
SURVEY	1996	YEAR	PROGRAM STATES	SOYBEANS	APPLICATIONS, MEASURED IN LB / ACRE / APPLICATION, AVG	(IMAZAQUIN = 128848)	Imazaquin	0.09	02 (ALS)	2	5000	500
SURVEY	1996	YEAR	PROGRAM STATES	SOYBEANS	APPLICATIONS, MEASURED IN LB	(IMAZETHAPYR = 128922)	Imazethapyr	1229000	02 (ALS)	2	5000	500
SURVEY	1996	YEAR	PROGRAM STATES	SOYBEANS	APPLICATIONS, MEASURED IN LB / ACRE / APPLICATION, AVG	(IMAZETHAPYR = 128922)	Imazethapyr	0.06	02 (ALS)	2	5000	500
SURVEY	1996	YEAR	PROGRAM STATES	SOYBEANS	APPLICATIONS, MEASURED IN LB	(LACTOFEN = 128888)	Lactofen	355000	14 (PPO)	14	5960	25
SURVEY	1996	YEAR	PROGRAM STATES	SOYBEANS	APPLICATIONS, MEASURED IN LB / ACRE / APPLICATION, AVG	(LACTOFEN = 128888)	Lactofen	0.08	14 (PPO)	14	5960	25
SURVEY	1996	YEAR	PROGRAM STATES	SOYBEANS	APPLICATIONS, MEASURED IN LB	(LINURON = 35506)	Linuron	225000	07 (PSII)	7	1196	0.1
SURVEY	1996	YEAR	PROGRAM STATES	SOYBEANS	APPLICATIONS, MEASURED IN LB / ACRE / APPLICATION, AVG	(LINURON = 35506)	Linuron	0.53	07 (PSII)	7	1196	0.1
SURVEY	1996	YEAR	PROGRAM STATES	SOYBEANS	APPLICATIONS, MEASURED IN LB	(METOLACHLOR = 108801)	Metolachlor	4221000	15 (VLFCA)	15	3877	15
SURVEY	1996	YEAR	PROGRAM STATES	SOYBEANS	APPLICATIONS, MEASURED IN LB / ACRE / APPLICATION, AVG	(METOLACHLOR = 108801)	Metolachlor	1.78	15 (VLFCA)	15	3877	15
SURVEY	1996	YEAR	PROGRAM STATES	SOYBEANS	APPLICATIONS, MEASURED IN LB	(METRIBUZIN = 101101)	Metribuzin	1460000	05 (PSII)	5	1090	5
SURVEY	1996	YEAR	PROGRAM STATES	SOYBEANS	APPLICATIONS, MEASURED IN LB / ACRE / APPLICATION, AVG	(METRIBUZIN = 101101)	Metribuzin	0.29	05 (PSII)	5	1090	5
SURVEY	1996	YEAR	PROGRAM STATES	SOYBEANS	APPLICATIONS, MEASURED IN LB	(PARAQUAT = 61601)	Paraquat	340000	22 (PSI)	22	112	1.3
SURVEY	1996	YEAR	PROGRAM STATES	SOYBEANS	APPLICATIONS, MEASURED IN LB / ACRE / APPLICATION, AVG	(PARAQUAT = 61601)	Paraquat	0.56	22 (PSI)	22	112	1.3
SURVEY	1996	YEAR	PROGRAM STATES	SOYBEANS	APPLICATIONS, MEASURED IN LB	(PENDIMETHALIN = 108501)	Pendimethalin	13810000	03 (Mitosis)	3	5000	12.5
SURVEY	1996	YEAR	PROGRAM STATES	SOYBEANS	APPLICATIONS, MEASURED IN LB / ACRE / APPLICATION, AVG	(PENDIMETHALIN = 108501)	Pendimethalin	0.97	03 (Mitosis)	3	5000	12.5
SURVEY	1996	YEAR	PROGRAM STATES	SOYBEANS	APPLICATIONS, MEASURED IN LB	(QUIZALOFOP-ETHYL = 128711)	Quizalofop	190000	01 (ACCase)	1	1480	0.9
SURVEY	1996	YEAR	PROGRAM STATES	SOYBEANS	APPLICATIONS, MEASURED IN LB / ACRE / APPLICATION, AVG	(QUIZALOFOP-ETHYL = 128711)	Quizalofop	0.05	01 (ACCase)	1	1480	0.9
SURVEY	1996	YEAR	PROGRAM STATES	SOYBEANS	APPLICATIONS, MEASURED IN LB	(SETHOXYDIM = 121001)	Sethoxydim	1158000	01 (ACCase)	1	2676	18
SURVEY	1996	YEAR	PROGRAM STATES	SOYBEANS	APPLICATIONS, MEASURED IN LB / ACRE / APPLICATION, AVG	(SETHOXYDIM = 121001)	Sethoxydim	0.26	01 (ACCase)	1	2676	18
SURVEY	1996	YEAR	PROGRAM STATES	SOYBEANS	APPLICATIONS, MEASURED IN LB	(THIFENSULFURON = 128845)	Thifensulfuron	15000	02 (ALS)	2	5000	20
SURVEY	1996	YEAR	PROGRAM STATES	SOYBEANS	APPLICATIONS, MEASURED IN LB / ACRE / APPLICATION, AVG	(THIFENSULFURON = 128845)	Thifensulfuron	0.003	02 (ALS)	2	5000	20
SURVEY	1996	YEAR	PROGRAM STATES	SOYBEANS	APPLICATIONS, MEASURED IN LB	(TRIFLURALIN = 36101)	Trifluralin	10008000	03 (Mitosis)	3	5000	40
SURVEY	1996	YEAR	PROGRAM STATES	SOYBEANS	APPLICATIONS, MEASURED IN LB / ACRE / APPLICATION, AVG	(TRIFLURALIN = 36101)	Trifluralin	0.88	03 (Mitosis)	3	5000	40
SURVEY	1996	YEAR	PROGRAM STATES	WHEAT, SPRING	APPLICATIONS, MEASURED IN LB	(2,4-D = 30001)	2,4-D	2797000	04 (Auxin)	4	699	5
SURVEY	1996	YEAR	PROGRAM STATES	WHEAT, SPRING	APPLICATIONS, MEASURED IN LB / ACRE / APPLICATION, AVG	(2,4-D = 30001)	2,4-D	0.34	04 (Auxin)	4	699	5
SURVEY	1996	YEAR	PROGRAM STATES	WHEAT, SPRING	APPLICATIONS, MEASURED IN LB	(BROMOXYNIL = 35301)	Bromoxynil	597000	06 (PSII)	6	440	5
SURVEY	1996	YEAR	PROGRAM STATES	WHEAT, SPRING	APPLICATIONS, MEASURED IN LB / ACRE / APPLICATION, AVG	(BROMOXYNIL = 35301)	Bromoxynil	0.26	06 (PSII)	6	440	5
SURVEY	1996	YEAR	PROGRAM STATES	WHEAT, SPRING	APPLICATIONS, MEASURED IN LB	(DICAMBA = 29801)	Dicamba	376000	04 (Auxin)	4	1707	125
SURVEY	1996	YEAR	PROGRAM STATES	WHEAT, SPRING	APPLICATIONS, MEASURED IN LB / ACRE / APPLICATION, AVG	(DICAMBA = 29801)	Dicamba	0.08	04 (Auxin)	4	1707	125
SURVEY	1996	YEAR	PROGRAM STATES	WHEAT, SPRING	APPLICATIONS, MEASURED IN LB	(FENOXAPROP = 128701)	Fenoxaprop	196000	01 (ACCase)	1	3310	5.7
SURVEY	1996	YEAR	PROGRAM STATES	WHEAT, SPRING	APPLICATIONS, MEASURED IN LB / ACRE / APPLICATION, AVG	(FENOXAPROP = 128701)	Fenoxaprop	0.07	01 (ACCase)	1	3310	5.7
SURVEY	1996	YEAR	PROGRAM STATES	WHEAT, SPRING	APPLICATIONS, MEASURED IN LB	(GLYPHOSATE = 417300)	Glyphosate	565000	09 (EPSPS)	9	5600	400
SURVEY	1996	YEAR	PROGRAM STATES	WHEAT, SPRING	APPLICATIONS, MEASURED IN LB / ACRE / APPLICATION, AVG	(GLYPHOSATE = 417300)	Glyphosate	0.34	09 (EPSPS)	9	5600	400
SURVEY	1996	YEAR	PROGRAM STATES	WHEAT, SPRING	APPLICATIONS, MEASURED IN LB	(IMAZAMETHABENZ = 128842)	Imazethabenz	333000	02 (ALS)	2	5000	12.5
SURVEY	1996	YEAR	PROGRAM STATES	WHEAT, SPRING	APPLICATIONS, MEASURED IN LB / ACRE / APPLICATION, AVG	(IMAZAMETHABENZ = 128842)	Imazethabenz	0.36	02 (ALS)	2	5000	12.5
SURVEY	1996	YEAR	PROGRAM STATES	WHEAT, SPRING	APPLICATIONS, MEASURED IN LB	(MCPA = 30501)	MCPA	2225000	04 (Auxin)	4	1160	1
SURVEY	1996	YEAR	PROGRAM STATES	WHEAT, SPRING	APPLICATIONS, MEASURED IN LB / ACRE / APPLICATION, AVG	(MCPA = 30501)	MCPA	0.34	04 (Auxin)	4	1160	1
SURVEY	1996	YEAR	PROGRAM STATES	WHEAT, SPRING	APPLICATIONS, MEASURED IN LB	(METSULFURON-METHYL = 122010)	Metsulfuron	2000	02 (ALS)	2	5000	25
SURVEY	1996	YEAR	PROGRAM STATES	WHEAT, SPRING	APPLICATIONS, MEASURED IN LB / ACRE / APPLICATION, AVG	(METSULFURON-METHYL = 122010)	Metsulfuron	0.003	02 (ALS)	2	5000	25
SURVEY	1996	YEAR	PROGRAM STATES	WHEAT, SPRING	APPLICATIONS, MEASURED IN LB	(THIFENSULFURON = 128845)	Thifensulfuron	22000	02 (ALS)	2	5000	20
SURVEY	1996	YEAR	PROGRAM STATES	WHEAT, SPRING	APPLICATIONS, MEASURED IN LB / ACRE / APPLICATION, AVG	(THIFENSULFURON = 128845)	Thifensulfuron	0.009	02 (ALS)	2	5000	20
SURVEY	1996	YEAR	PROGRAM STATES	WHEAT, SPRING	APPLICATIONS, MEASURED IN LB	(TRIALLATE = 78802)	Triallate	1804000	08 (Lipid)	8	3612	1.3
SURVEY	1996	YEAR	PROGRAM STATES	WHEAT, SPRING	APPLICATIONS, MEASURED IN LB / ACRE / APPLICATION, AVG	(TRIALLATE = 78802)	Triallate	1.04	08 (Lipid)	8	3612	1.3
SURVEY	1996	YEAR	PROGRAM STATES	WHEAT, SPRING	APPLICATIONS, MEASURED IN LB	(TRIASULFURON = 128969)	Triasulfuron	4000	02 (ALS)	2	5000	32.1
SURVEY	1996	YEAR	PROGRAM STATES	WHEAT, SPRING	APPLICATIONS, MEASURED IN LB / ACRE / APPLICATION, AVG	(TRIASULFURON = 128969)	Triasulfuron	0.009	02 (ALS)	2	5000	32.1
SURVEY	1996	YEAR	PROGRAM STATES	WHEAT, SPRING	APPLICATIONS, MEASURED IN LB	(TRIBENURON-METHYL = 128887)	Tribenuron	22000	02 (ALS)	2	5000	0.95
SURVEY	1996	YEAR	PROGRAM STATES	WHEAT, SPRING	APPLICATIONS, MEASURED IN LB / ACRE / APPLICATION, AVG	(TRIBENURON-METHYL = 128887)	Tribenuron	0.006	02 (ALS)	2	5000	0.95
SURVEY	1996	YEAR	PROGRAM STATES	WHEAT, SPRING	APPLICATIONS, MEASURED IN LB	(TRIFLURALIN = 36101)	Trifluralin	603000	03 (Mitosis)	3	5000	40
SURVEY	1996	YEAR	PROGRAM STATES	WHEAT, SPRING	APPLICATIONS, MEASURED IN LB / ACRE / APPLICATION, AVG	(TRIFLURALIN = 36101)	Trifluralin	0.34	03 (Mitosis)	3	5000	40
SURVEY	1996	YEAR	PROGRAM STATES	WHEAT, WINTER	APPLICATIONS, MEASURED IN LB	(2,4-D = 30001)	2,4-D	4262000	04 (Auxin)	4	699	5
SURVEY	1996	YEAR	PROGRAM STATES	WHEAT, WINTER	APPLICATIONS, MEASURED IN LB / ACRE / APPLICATION, AVG	(2,4-D = 30001)	2,4-D	0.43	04 (Auxin)	4	699	5
SURVEY	1996	YEAR	PROGRAM STATES	WHEAT, WINTER	APPLICATIONS, MEASURED IN LB	(ATRAZINE = 80803)	Atrazine	157000	05 (PSII)	5	3090	0.7
SURVEY	1996	YEAR	PROGRAM STATES	WHEAT, WINTER	APPLICATIONS, MEASURED IN LB / ACRE / APPLICATION, AVG	(ATRAZINE = 80803)	Atrazine	0.68	05 (PSII)	5	3090	0.7
SURVEY	1996	YEAR	PROGRAM STATES	WHEAT, WINTER	APPLICATIONS, MEASURED IN LB	(BROMOXYNIL = 35301)	Bromoxynil	477000	06 (PSII)	6	440	5
SURVEY	1996	YEAR	PROGRAM STATES	WHEAT, WINTER	APPLICATIONS, MEASURED IN LB / ACRE / APPLICATION, AVG	(BROMOXYNIL = 35301)	Bromoxynil	0.24	06 (PSII)	6	440	5
SURVEY	1996	YEAR	PROGRAM STATES	WHEAT, WINTER	APPLICATIONS, MEASURED IN LB	(CHLORSULFURON = 118601)	Chlorsulfuron	24000	02 (ALS)	2	5545	5
SURVEY	1996	YEAR	PROGRAM STATES	WHEAT, WINTER	APPLICATIONS, MEASURED IN LB / ACRE / APPLICATION, AVG	(CHLORSULFURON = 118601)	Chlorsulfuron	0.01	02 (ALS)	2	5545	5
SURVEY	1996	YEAR	PROGRAM STATES	WHEAT, WINTER	APPLICATIONS, MEASURED IN LB	(DICAMBA = 29801)	Dicamba	233000	04 (Auxin)	4	1707	125
SURVEY	1996	YEAR	PROGRAM STATES	WHEAT, WINTER	APPLICATIONS, MEASURED IN LB / ACRE / APPLICATION, AVG	(DICAMBA = 29801)	Dicamba	0.08	04 (Auxin)	4	1707	125
SURVEY	1996	YEAR	PROGRAM STATES	WHEAT, WINTER	APPLICATIONS, MEASURED IN LB	(DICLOFOP-METHYL = 110902)	Diclofop	45000	01 (ACCase)	1	557	20
SURVEY	1996	YEAR	PROGRAM STATES	WHEAT, WINTER	APPLICATIONS, MEASURED IN LB / ACRE / APPLICATION, AVG	(DICLOFOP-METHYL = 110902)	Diclofop	0.94	01 (ACCase)	1	557	20
SURVEY	1996	YEAR	PROGRAM STATES	WHEAT, WINTER	APPLICATIONS, MEASURED IN LB	(DIURON = 35505)	Diuron	45000	07 (PSII)	7	3400	0.1
SURVEY	1996	YEAR	PROGRAM STATES	WHEAT, WINTER	APPLICATIONS, MEASURED IN LB / ACRE / APPLICATION, AVG	(DIURON = 35505)	Diuron	0.93	07 (PSII)	7	3400	0.1
SURVEY	1996	YEAR	PROGRAM STATES	WHEAT, WINTER	APPLICATIONS, MEASURED IN LB	(GLYPHOSATE = 417300)	Glyphosate	856000	09 (EPSPS)	9	5600	400
SURVEY	1996	YEAR	PROGRAM STATES	WHEAT, WINTER	APPLICATIONS, MEASURED IN LB / ACRE / APPLICATION, AVG	(GLYPHOSATE = 417300)	Glyphosate	0.37	09 (EPSPS)	9	5600	400
SURVEY	1996	YEAR	PROGRAM STATES	WHEAT, WINTER	APPLICATIONS, MEASURED IN LB	(IMAZAMETHABENZ = 128842)	Imazethabenz	58000	02 (ALS)	2	5000	12.5
SURVEY	1996	YEAR	PROGRAM STATES	WHEAT, WINTER	APPLICATIONS, MEASURED IN LB / ACRE / APPLICATION, AVG	(IMAZAMETHABENZ = 128842)	Imazethabenz	0.28	02 (ALS)	2	5000	12.5
SURVEY	1996	YEAR	PROGRAM STATES	WHEAT, WINTER	APPLICATIONS, MEASURED IN LB	(MCPA = 30501)	MCPA	778000	04 (Auxin)	4	1160	1
SURVEY	1996	YEAR	PROGRAM STATES	WHEAT, WINTER	APPLICATIONS, MEASURED IN LB / ACRE / APPLICATION, AVG	(MCPA = 30501)	MCPA	0.31	04 (Auxin)	4	1160	1
SURVEY	1996	YEAR	PROGRAM STATES	WHEAT, WINTER	APPLICATIONS, MEASURED IN LB	(METRIBUZIN = 101101)	Metribuzin	58000	05 (PSII)	5	1090	5
SURVEY	1996	YEAR	PROGRAM STATES	WHEAT, WINTER	APPLICATIONS, MEASURED IN LB / ACRE / APPLICATION, AVG	(METRIBUZIN = 101101)	Metribuzin	0.17	05 (PSII)	5	1090	5
SURVEY	1996	YEAR	PROGRAM STATES	WHEAT, WINTER	APPLICATIONS, MEASURED IN LB	(METSULFURON-METHYL = 122010)	Metsulfuron	20000	02 (ALS)	2	5000	25
SURVEY	1996	YEAR	PROGRAM STATES	WHEAT, WINTER	APPLICATIONS, MEASURED IN LB / ACRE / APPLICATION, AVG	(METSULFURON-METHYL = 122010)	Metsulfuron	0.003	02 (ALS)	2	5000	25
SURVEY	1996	YEAR	PROGRAM STATES	WHEAT, WINTER	APPLICATIONS, MEASURED IN LB	(THIFENSULFURON = 128845)	Thifensulfuron	13000	02 (ALS)	2	5000	20
SURVEY	1996	YEAR	PROGRAM STATES	WHEAT, WINTER	APPLICATIONS, MEASURED IN LB / ACRE / APPLICATION, AVG	(THIFENSULFURON = 128845)	Thifensulfuron	0.01	02 (ALS)	2	5000	20
SURVEY	1996	YEAR	PROGRAM STATES	WHEAT, WINTER	APPLICATIONS, MEASURED IN LB	(TRIALLATE = 78802)	Triallate	252000	08 (Lipid)	8	3612	1.3
SURVEY	1996	YEAR	PROGRAM STATES	WHEAT, WINTER	APPLICATIONS, MEASURED IN LB / ACRE / APPLICATION, AVG	(TRIALLATE = 78802)	Triallate	1.42	08 (Lipid)	8	3612	1.3
SURVEY	1996	YEAR	PROGRAM STATES	WHEAT, WINTER	APPLICATIONS, MEASURED IN LB	(TRIASULFURON = 128969)	Triasulfuron	32000	02 (ALS)	2	5000	32.1
SURVEY	1996	YEAR	PROGRAM STATES	WHEAT, WINTER	APPLICATIONS, MEASURED IN LB / ACRE / APPLICATION, AVG	(TRIASULFURON = 128969)	Triasulfuron	0.02	02 (ALS)	2	5000	32.1
SURVEY	1996	YEAR	PROGRAM STATES	WHEAT, WINTER	APPLICATIONS, MEASURED IN LB	(TRIBENURON-METHYL = 128887)	Tribenuron	9000	02 (ALS)	2	5000	0.95
SURVEY	1996	YEAR	PROGRAM STATES	WHEAT, WINTER	APPLICATIONS, MEASURED IN LB / ACRE / APPLICATION, AVG	(TRIBENURON-METHYL = 128887)	Tribenuron	0.006	02 (ALS)	2	5000	0.95
SURVEY	1997	YEAR	PROGRAM STATES	CORN	APPLICATIONS, MEASURED IN LB	(2,4-D = 30001)	2,4-D	2087000	04 (Auxin)	4	699	5
SURVEY	1997	YEAR	PROGRAM STATES	CORN	APPLICATIONS, MEASURED IN LB / ACRE / APPLICATION, AVG	(2,4-D = 30001)	2,4-D	0.35	04 (Auxin)	4	699	5
SURVEY	1997	YEAR	PROGRAM STATES	CORN	APPLICATIONS, MEASURED IN LB	(ACETOCHLOR = 121601)	Acetochlor	28158000	15 (VLFCA)	15	2148	7.9
SURVEY	1997	YEAR	PROGRAM STATES	CORN	APPLICATIONS, MEASURED IN LB / ACRE / APPLICATION, AVG	(ACETOCHLOR = 121601)	Acetochlor	1.9	15 (VLFCA)	15	2148	7.9
SURVEY	1997	YEAR	PROGRAM STATES	CORN	APPLICATIONS, MEASURED IN LB	(ALACHLOR = 90501)	Alachlor	4576000	15 (VLFCA)	15	150	25
SURVEY	1997	YEAR	PROGRAM STATES	CORN	APPLICATIONS, MEASURED IN LB / ACRE / APPLICATION, AVG	(ALACHLOR = 90501)	Alachlor	1.8	15 (VLFCA)	15	150	25
SURVEY	1997	YEAR	PROGRAM STATES	CORN	APPLICATIONS, MEASURED IN LB	(ATRAZINE = 80803)	Atrazine	47155000	05 (PSII)	5	3090	0.7
SURVEY	1997	YEAR	PROGRAM STATES	CORN	APPLICATIONS, MEASURED IN LB / ACRE / APPLICATION, AVG	(ATRAZINE = 80803)	Atrazine	1.01	05 (PSII)	5	3090	0.7
SURVEY	1997	YEAR	PROGRAM STATES	CORN	APPLICATIONS, MEASURED IN LB	(BENTAZON = 103901)	Bentazon	942000	06 (PSII)	6	1100	17.5
SURVEY	1997	YEAR	PROGRAM STATES	CORN	APPLICATIONS, MEASURED IN LB / ACRE / APPLICATION, AVG	(BENTAZON = 103901)	Bentazon	0.46	06 (PSII)	6	1100	17.5
SURVEY	1997	YEAR	PROGRAM STATES	CORN	APPLICATIONS, MEASURED IN LB	(BROMOXYNIL = 35301)	Bromoxynil	1031000	06 (PSII)	6	440	5
SURVEY	1997	YEAR	PROGRAM STATES	CORN	APPLICATIONS, MEASURED IN LB / ACRE / APPLICATION, AVG	(BROMOXYNIL = 35301)	Bromoxynil	0.26	06 (PSII)	6	440	5
SURVEY	1997	YEAR	PROGRAM STATES	CORN	APPLICATIONS, MEASURED IN LB	(CLOPYRALID = 117403)	Clopyralid	134000	04 (Auxin)	4	5000	50
SURVEY	1997	YEAR	PROGRAM STATES	CORN	APPLICATIONS, MEASURED IN LB / ACRE / APPLICATION, AVG	(CLOPYRALID = 117403)	Clopyralid	0.07	04 (Auxin)	4	5000	50
SURVEY	1997	YEAR	PROGRAM STATES	CORN	APPLICATIONS, MEASURED IN LB	(CYANAZINE = 100101)	Cyanazine	16490000	05 (PSII)	5	182	12
SURVEY	1997	YEAR	PROGRAM STATES	CORN	APPLICATIONS, MEASURED IN LB / ACRE / APPLICATION, AVG	(CYANAZINE = 100101)	Cyanazine	1.87	05 (PSII)	5	182	12
SURVEY	1997	YEAR	PROGRAM STATES	CORN	APPLICATIONS, MEASURED IN LB	(DICAMBA = 29801)	Dicamba	5797000	04 (Auxin)	4	1707	125
SURVEY	1997	YEAR	PROGRAM STATES	CORN	APPLICATIONS, MEASURED IN LB / ACRE / APPLICATION, AVG	(DICAMBA = 29801)	Dicamba	0.32	04 (Auxin)	4	1707	125
SURVEY	1997	YEAR	PROGRAM STATES	CORN	APPLICATIONS, MEASURED IN LB	(DIMETHENAMID = 129051)	Dimethenamid	4728000	15 (VLFCA)	15	1570	5
SURVEY	1997	YEAR	PROGRAM STATES	CORN	APPLICATIONS, MEASURED IN LB / ACRE / APPLICATION, AVG	(DIMETHENAMID = 129051)	Dimethenamid	1.16	15 (VLFCA)	15	1570	5
SURVEY	1997	YEAR	PROGRAM STATES	CORN	APPLICATIONS, MEASURED IN LB	(EPTC = 41401)	EPTC	3173000	08 (Lipid)	8	1465	5
SURVEY	1997	YEAR	PROGRAM STATES	CORN	APPLICATIONS, MEASURED IN LB / ACRE / APPLICATION, AVG	(EPTC = 41401)	EPTC	3.71	08 (Lipid)	8	1465	5
SURVEY	1997	YEAR	PROGRAM STATES	CORN	APPLICATIONS, MEASURED IN LB	(FLUMETSULAM = 129016)	Flumetsulam	82000	02 (ALS)	2	5000	500
SURVEY	1997	YEAR	PROGRAM STATES	CORN	APPLICATIONS, MEASURED IN LB / ACRE / APPLICATION, AVG	(FLUMETSULAM = 129016)	Flumetsulam	0.03	02 (ALS)	2	5000	500
SURVEY	1997	YEAR	PROGRAM STATES	CORN	APPLICATIONS, MEASURED IN LB	(GLYPHOSATE = 417300)	Glyphosate	1429000	09 (EPSPS)	9	5600	400
SURVEY	1997	YEAR	PROGRAM STATES	CORN	APPLICATIONS, MEASURED IN LB / ACRE / APPLICATION, AVG	(GLYPHOSATE = 417300)	Glyphosate	0.52	09 (EPSPS)	9	5600	400
SURVEY	1997	YEAR	PROGRAM STATES	CORN	APPLICATIONS, MEASURED IN LB	(HALOSULFURON = 128721)	Halosulfuron	34000	02 (ALS)	2	8866	56
SURVEY	1997	YEAR	PROGRAM STATES	CORN	APPLICATIONS, MEASURED IN LB / ACRE / APPLICATION, AVG	(HALOSULFURON = 128721)	Halosulfuron	0.04	02 (ALS)	2	8866	56
SURVEY	1997	YEAR	PROGRAM STATES	CORN	APPLICATIONS, MEASURED IN LB	(IMAZETHAPYR = 128922)	Imazethapyr	12000	02 (ALS)	2	5000	500
SURVEY	1997	YEAR	PROGRAM STATES	CORN	APPLICATIONS, MEASURED IN LB / ACRE / APPLICATION, AVG	(IMAZETHAPYR = 128922)	Imazethapyr	0.02	02 (ALS)	2	5000	500
SURVEY	1997	YEAR	PROGRAM STATES	CORN	APPLICATIONS, MEASURED IN LB	(METOLACHLOR = 108801)	Metolachlor	43772000	15 (VLFCA)	15	3877	15
SURVEY	1997	YEAR	PROGRAM STATES	CORN	APPLICATIONS, MEASURED IN LB / ACRE / APPLICATION, AVG	(METOLACHLOR = 108801)	Metolachlor	1.98	15 (VLFCA)	15	3877	15
SURVEY	1997	YEAR	PROGRAM STATES	CORN	APPLICATIONS, MEASURED IN LB	(METRIBUZIN = 101101)	Metribuzin	30000	05 (PSII)	5	1090	5
SURVEY	1997	YEAR	PROGRAM STATES	CORN	APPLICATIONS, MEASURED IN LB / ACRE / APPLICATION, AVG	(METRIBUZIN = 101101)	Metribuzin	0.08	05 (PSII)	5	1090	5
SURVEY	1997	YEAR	PROGRAM STATES	CORN	APPLICATIONS, MEASURED IN LB	(NICOSULFURON = 129008)	Nicosulfuron	160000	02 (ALS)	2	5000	20000
SURVEY	1997	YEAR	PROGRAM STATES	CORN	APPLICATIONS, MEASURED IN LB / ACRE / APPLICATION, AVG	(NICOSULFURON = 129008)	Nicosulfuron	0.03	02 (ALS)	2	5000	20000
SURVEY	1997	YEAR	PROGRAM STATES	CORN	APPLICATIONS, MEASURED IN LB	(PARAQUAT = 61601)	Paraquat	381000	22 (PSI)	22	112	1.3
SURVEY	1997	YEAR	PROGRAM STATES	CORN	APPLICATIONS, MEASURED IN LB / ACRE / APPLICATION, AVG	(PARAQUAT = 61601)	Paraquat	0.56	22 (PSI)	22	112	1.3
SURVEY	1997	YEAR	PROGRAM STATES	CORN	APPLICATIONS, MEASURED IN LB	(PENDIMETHALIN = 108501)	Pendimethalin	1764000	03 (Mitosis)	3	5000	12.5
SURVEY	1997	YEAR	PROGRAM STATES	CORN	APPLICATIONS, MEASURED IN LB / ACRE / APPLICATION, AVG	(PENDIMETHALIN = 108501)	Pendimethalin	1.13	03 (Mitosis)	3	5000	12.5
SURVEY	1997	YEAR	PROGRAM STATES	CORN	APPLICATIONS, MEASURED IN LB	(PRIMISULFURON = 128973)	Primisulfuron	82000	02 (ALS)	2	5050	15
SURVEY	1997	YEAR	PROGRAM STATES	CORN	APPLICATIONS, MEASURED IN LB / ACRE / APPLICATION, AVG	(PRIMISULFURON = 128973)	Primisulfuron	0.02	02 (ALS)	2	5050	15
SURVEY	1997	YEAR	PROGRAM STATES	CORN	APPLICATIONS, MEASURED IN LB	(PROSULFURON = 129031)	Prosulfuron	50000	02 (ALS)	2	986	7.9
SURVEY	1997	YEAR	PROGRAM STATES	CORN	APPLICATIONS, MEASURED IN LB / ACRE / APPLICATION, AVG	(PROSULFURON = 129031)	Prosulfuron	0.02	02 (ALS)	2	986	7.9
SURVEY	1997	YEAR	PROGRAM STATES	CORN	APPLICATIONS, MEASURED IN LB	(RIMSULFURON = 129009)	Rimsulfuron	11000	02 (ALS)	2	5000	15
SURVEY	1997	YEAR	PROGRAM STATES	CORN	APPLICATIONS, MEASURED IN LB / ACRE / APPLICATION, AVG	(RIMSULFURON = 129009)	Rimsulfuron	0.01	02 (ALS)	2	5000	15
SURVEY	1997	YEAR	PROGRAM STATES	CORN	APPLICATIONS, MEASURED IN LB	(SIMAZINE = 80807)	Simazine	979000	05 (PSII)	5	5000	0.5
SURVEY	1997	YEAR	PROGRAM STATES	CORN	APPLICATIONS, MEASURED IN LB / ACRE / APPLICATION, AVG	(SIMAZINE = 80807)	Simazine	1.36	05 (PSII)	5	5000	0.5
SURVEY	1997	YEAR	PROGRAM STATES	CORN	APPLICATIONS, MEASURED IN LB	(THIFENSULFURON = 128845)	Thifensulfuron	6000	02 (ALS)	2	5000	20
SURVEY	1997	YEAR	PROGRAM STATES	CORN	APPLICATIONS, MEASURED IN LB / ACRE / APPLICATION, AVG	(THIFENSULFURON = 128845)	Thifensulfuron	0.004	02 (ALS)	2	5000	20
SURVEY	1997	YEAR	PROGRAM STATES	COTTON	APPLICATIONS, MEASURED IN LB	(BROMOXYNIL = 35301)	Bromoxynil	46000	06 (PSII)	6	440	5
SURVEY	1997	YEAR	PROGRAM STATES	COTTON	APPLICATIONS, MEASURED IN LB / ACRE / APPLICATION, AVG	(BROMOXYNIL = 35301)	Bromoxynil	0.25	06 (PSII)	6	440	5
SURVEY	1997	YEAR	PROGRAM STATES	COTTON	APPLICATIONS, MEASURED IN LB	(CLETHODIM = 121011)	Clethodim	37000	01 (ACCase)	1	1630	19
SURVEY	1997	YEAR	PROGRAM STATES	COTTON	APPLICATIONS, MEASURED IN LB / ACRE / APPLICATION, AVG	(CLETHODIM = 121011)	Clethodim	0.13	01 (ACCase)	1	1630	19
SURVEY	1997	YEAR	PROGRAM STATES	COTTON	APPLICATIONS, MEASURED IN LB	(CLOMAZONE = 125401)	Clomazone	500000	13 (DOXP)	13	1369	4.3
SURVEY	1997	YEAR	PROGRAM STATES	COTTON	APPLICATIONS, MEASURED IN LB / ACRE / APPLICATION, AVG	(CLOMAZONE = 125401)	Clomazone	0.45	13 (DOXP)	13	1369	4.3
SURVEY	1997	YEAR	PROGRAM STATES	COTTON	APPLICATIONS, MEASURED IN LB	(CYANAZINE = 100101)	Cyanazine	2202000	05 (PSII)	5	182	12
SURVEY	1997	YEAR	PROGRAM STATES	COTTON	APPLICATIONS, MEASURED IN LB / ACRE / APPLICATION, AVG	(CYANAZINE = 100101)	Cyanazine	0.72	05 (PSII)	5	182	12
SURVEY	1997	YEAR	PROGRAM STATES	COTTON	APPLICATIONS, MEASURED IN LB	(DICAMBA = 29801)	Dicamba	59000	04 (Auxin)	4	1707	125
SURVEY	1997	YEAR	PROGRAM STATES	COTTON	APPLICATIONS, MEASURED IN LB / ACRE / APPLICATION, AVG	(DICAMBA = 29801)	Dicamba	0.64	04 (Auxin)	4	1707	125
SURVEY	1997	YEAR	PROGRAM STATES	COTTON	APPLICATIONS, MEASURED IN LB	(DIURON = 35505)	Diuron	883000	07 (PSII)	7	3400	0.1
SURVEY	1997	YEAR	PROGRAM STATES	COTTON	APPLICATIONS, MEASURED IN LB / ACRE / APPLICATION, AVG	(DIURON = 35505)	Diuron	0.51	07 (PSII)	7	3400	0.1
SURVEY	1997	YEAR	PROGRAM STATES	COTTON	APPLICATIONS, MEASURED IN LB	(DSMA = 13802)	DSMA	721000	17 (Org As)	17	1935	50
SURVEY	1997	YEAR	PROGRAM STATES	COTTON	APPLICATIONS, MEASURED IN LB / ACRE / APPLICATION, AVG	(DSMA = 13802)	DSMA	1.19	17 (Org As)	17	1935	50
SURVEY	1997	YEAR	PROGRAM STATES	COTTON	APPLICATIONS, MEASURED IN LB	(FLUAZIFOP-P-BUTYL = 122809)	Fluazifop	45000	01 (ACCase)	1	2721	0.8
SURVEY	1997	YEAR	PROGRAM STATES	COTTON	APPLICATIONS, MEASURED IN LB / ACRE / APPLICATION, AVG	(FLUAZIFOP-P-BUTYL = 122809)	Fluazifop	0.12	01 (ACCase)	1	2721	0.8
SURVEY	1997	YEAR	PROGRAM STATES	COTTON	APPLICATIONS, MEASURED IN LB	(FLUOMETURON = 35503)	Fluometuron	4847000	07 (PSII)	7	6416	19
SURVEY	1997	YEAR	PROGRAM STATES	COTTON	APPLICATIONS, MEASURED IN LB / ACRE / APPLICATION, AVG	(FLUOMETURON = 35503)	Fluometuron	0.65	07 (PSII)	7	6416	19
SURVEY	1997	YEAR	PROGRAM STATES	COTTON	APPLICATIONS, MEASURED IN LB	(GLYPHOSATE = 417300)	Glyphosate	1542000	09 (EPSPS)	9	5600	400
SURVEY	1997	YEAR	PROGRAM STATES	COTTON	APPLICATIONS, MEASURED IN LB / ACRE / APPLICATION, AVG	(GLYPHOSATE = 417300)	Glyphosate	0.61	09 (EPSPS)	9	5600	400
SURVEY	1997	YEAR	PROGRAM STATES	COTTON	APPLICATIONS, MEASURED IN LB	(LACTOFEN = 128888)	Lactofen	16000	14 (PPO)	14	5960	25
SURVEY	1997	YEAR	PROGRAM STATES	COTTON	APPLICATIONS, MEASURED IN LB / ACRE / APPLICATION, AVG	(LACTOFEN = 128888)	Lactofen	0.15	14 (PPO)	14	5960	25
SURVEY	1997	YEAR	PROGRAM STATES	COTTON	APPLICATIONS, MEASURED IN LB	(METOLACHLOR = 108801)	Metolachlor	735000	15 (VLFCA)	15	3877	15
SURVEY	1997	YEAR	PROGRAM STATES	COTTON	APPLICATIONS, MEASURED IN LB / ACRE / APPLICATION, AVG	(METOLACHLOR = 108801)	Metolachlor	1.05	15 (VLFCA)	15	3877	15
SURVEY	1997	YEAR	PROGRAM STATES	COTTON	APPLICATIONS, MEASURED IN LB	(MSMA = 13803)	MSMA	4899000	17 (Org As)	17	2833	50
SURVEY	1997	YEAR	PROGRAM STATES	COTTON	APPLICATIONS, MEASURED IN LB / ACRE / APPLICATION, AVG	(MSMA = 13803)	MSMA	0.92	17 (Org As)	17	2833	50
SURVEY	1997	YEAR	PROGRAM STATES	COTTON	APPLICATIONS, MEASURED IN LB	(NORFLURAZON = 105801)	Norflurazon	1039000	12 (PhytoeneD)	12	9000	19
SURVEY	1997	YEAR	PROGRAM STATES	COTTON	APPLICATIONS, MEASURED IN LB / ACRE / APPLICATION, AVG	(NORFLURAZON = 105801)	Norflurazon	0.61	12 (PhytoeneD)	12	9000	19
SURVEY	1997	YEAR	PROGRAM STATES	COTTON	APPLICATIONS, MEASURED IN LB	(OXYFLUORFEN = 111601)	Oxyfluorfen	30000	14 (PPO)	14	5000	2
SURVEY	1997	YEAR	PROGRAM STATES	COTTON	APPLICATIONS, MEASURED IN LB / ACRE / APPLICATION, AVG	(OXYFLUORFEN = 111601)	Oxyfluorfen	0.31	14 (PPO)	14	5000	2
SURVEY	1997	YEAR	PROGRAM STATES	COTTON	APPLICATIONS, MEASURED IN LB	(PENDIMETHALIN = 108501)	Pendimethalin	2491000	03 (Mitosis)	3	5000	12.5
SURVEY	1997	YEAR	PROGRAM STATES	COTTON	APPLICATIONS, MEASURED IN LB / ACRE / APPLICATION, AVG	(PENDIMETHALIN = 108501)	Pendimethalin	0.65	03 (Mitosis)	3	5000	12.5
SURVEY	1997	YEAR	PROGRAM STATES	COTTON	APPLICATIONS, MEASURED IN LB	(PROMETRYN = 80805)	Prometryn	1669000	05 (PSII)	5	4550	62.5
SURVEY	1997	YEAR	PROGRAM STATES	COTTON	APPLICATIONS, MEASURED IN LB / ACRE / APPLICATION, AVG	(PROMETRYN = 80805)	Prometryn	0.55	05 (PSII)	5	4550	62.5
SURVEY	1997	YEAR	PROGRAM STATES	COTTON	APPLICATIONS, MEASURED IN LB	(PYRITHIOBAC-SODIUM = 78905)	Pyrithiobac	171000	02 (ALS)	2	1000	58.7
SURVEY	1997	YEAR	PROGRAM STATES	COTTON	APPLICATIONS, MEASURED IN LB / ACRE / APPLICATION, AVG	(PYRITHIOBAC-SODIUM = 78905)	Pyrithiobac	0.05	02 (ALS)	2	1000	58.7
SURVEY	1997	YEAR	PROGRAM STATES	COTTON	APPLICATIONS, MEASURED IN LB	(QUIZALOFOP-ETHYL = 128711)	Quizalofop	14000	01 (ACCase)	1	1480	0.9
SURVEY	1997	YEAR	PROGRAM STATES	COTTON	APPLICATIONS, MEASURED IN LB / ACRE / APPLICATION, AVG	(QUIZALOFOP-ETHYL = 128711)	Quizalofop	0.06	01 (ACCase)	1	1480	0.9
SURVEY	1997	YEAR	PROGRAM STATES	COTTON	APPLICATIONS, MEASURED IN LB	(SETHOXYDIM = 121001)	Sethoxydim	21000	01 (ACCase)	1	2676	18
SURVEY	1997	YEAR	PROGRAM STATES	COTTON	APPLICATIONS, MEASURED IN LB / ACRE / APPLICATION, AVG	(SETHOXYDIM = 121001)	Sethoxydim	0.21	01 (ACCase)	1	2676	18
SURVEY	1997	YEAR	PROGRAM STATES	COTTON	APPLICATIONS, MEASURED IN LB	(TRIFLURALIN = 36101)	Trifluralin	5461000	03 (Mitosis)	3	5000	40
SURVEY	1997	YEAR	PROGRAM STATES	COTTON	APPLICATIONS, MEASURED IN LB / ACRE / APPLICATION, AVG	(TRIFLURALIN = 36101)	Trifluralin	0.7	03 (Mitosis)	3	5000	40
SURVEY	1997	YEAR	PROGRAM STATES	SOYBEANS	APPLICATIONS, MEASURED IN LB	(2,4-D = 30001)	2,4-D	2109000	04 (Auxin)	4	699	5
SURVEY	1997	YEAR	PROGRAM STATES	SOYBEANS	APPLICATIONS, MEASURED IN LB / ACRE / APPLICATION, AVG	(2,4-D = 30001)	2,4-D	0.37	04 (Auxin)	4	699	5
SURVEY	1997	YEAR	PROGRAM STATES	SOYBEANS	APPLICATIONS, MEASURED IN LB	(2,4-DB, DIMETH. SALT = 30819)	2,4-DB	54000	04 (Auxin)	4	1960	3
SURVEY	1997	YEAR	PROGRAM STATES	SOYBEANS	APPLICATIONS, MEASURED IN LB / ACRE / APPLICATION, AVG	(2,4-DB, DIMETH. SALT = 30819)	2,4-DB	0.09	04 (Auxin)	4	1960	3
SURVEY	1997	YEAR	PROGRAM STATES	SOYBEANS	APPLICATIONS, MEASURED IN LB	(ACIFLUORFEN, SODIUM = 114402)	Acifluorfen	1690000	14 (PPO)	14	1540	180
SURVEY	1997	YEAR	PROGRAM STATES	SOYBEANS	APPLICATIONS, MEASURED IN LB / ACRE / APPLICATION, AVG	(ACIFLUORFEN, SODIUM = 114402)	Acifluorfen	0.2	14 (PPO)	14	1540	180
SURVEY	1997	YEAR	PROGRAM STATES	SOYBEANS	APPLICATIONS, MEASURED IN LB	(ALACHLOR = 90501)	Alachlor	4500000	15 (VLFCA)	15	150	25
SURVEY	1997	YEAR	PROGRAM STATES	SOYBEANS	APPLICATIONS, MEASURED IN LB / ACRE / APPLICATION, AVG	(ALACHLOR = 90501)	Alachlor	2.36	15 (VLFCA)	15	150	25
SURVEY	1997	YEAR	PROGRAM STATES	SOYBEANS	APPLICATIONS, MEASURED IN LB	(BENTAZON = 103901)	Bentazon	4737000	06 (PSII)	6	1100	17.5
SURVEY	1997	YEAR	PROGRAM STATES	SOYBEANS	APPLICATIONS, MEASURED IN LB / ACRE / APPLICATION, AVG	(BENTAZON = 103901)	Bentazon	0.63	06 (PSII)	6	1100	17.5
SURVEY	1997	YEAR	PROGRAM STATES	SOYBEANS	APPLICATIONS, MEASURED IN LB	(CHLORIMURON-ETHYL = 128901)	Chlorimuron	184000	02 (ALS)	2	4102	12.5
SURVEY	1997	YEAR	PROGRAM STATES	SOYBEANS	APPLICATIONS, MEASURED IN LB / ACRE / APPLICATION, AVG	(CHLORIMURON-ETHYL = 128901)	Chlorimuron	0.02	02 (ALS)	2	4102	12.5
SURVEY	1997	YEAR	PROGRAM STATES	SOYBEANS	APPLICATIONS, MEASURED IN LB	(CLETHODIM = 121011)	Clethodim	298000	01 (ACCase)	1	1630	19
SURVEY	1997	YEAR	PROGRAM STATES	SOYBEANS	APPLICATIONS, MEASURED IN LB / ACRE / APPLICATION, AVG	(CLETHODIM = 121011)	Clethodim	0.1	01 (ACCase)	1	1630	19
SURVEY	1997	YEAR	PROGRAM STATES	SOYBEANS	APPLICATIONS, MEASURED IN LB	(CLOMAZONE = 125401)	Clomazone	2316000	13 (DOXP)	13	1369	4.3
SURVEY	1997	YEAR	PROGRAM STATES	SOYBEANS	APPLICATIONS, MEASURED IN LB / ACRE / APPLICATION, AVG	(CLOMAZONE = 125401)	Clomazone	0.71	13 (DOXP)	13	1369	4.3
SURVEY	1997	YEAR	PROGRAM STATES	SOYBEANS	APPLICATIONS, MEASURED IN LB	(DIMETHENAMID = 129051)	Dimethenamid	519000	15 (VLFCA)	15	1570	5
SURVEY	1997	YEAR	PROGRAM STATES	SOYBEANS	APPLICATIONS, MEASURED IN LB / ACRE / APPLICATION, AVG	(DIMETHENAMID = 129051)	Dimethenamid	1.02	15 (VLFCA)	15	1570	5
SURVEY	1997	YEAR	PROGRAM STATES	SOYBEANS	APPLICATIONS, MEASURED IN LB	(ETHALFLURALIN = 113101)	Ethalfluralin	64000	03 (Mitosis)	3	5000	32.2
SURVEY	1997	YEAR	PROGRAM STATES	SOYBEANS	APPLICATIONS, MEASURED IN LB / ACRE / APPLICATION, AVG	(ETHALFLURALIN = 113101)	Ethalfluralin	0.79	03 (Mitosis)	3	5000	32.2
SURVEY	1997	YEAR	PROGRAM STATES	SOYBEANS	APPLICATIONS, MEASURED IN LB	(FENOXAPROP = 128701)	Fenoxaprop	514000	01 (ACCase)	1	3310	5.7
SURVEY	1997	YEAR	PROGRAM STATES	SOYBEANS	APPLICATIONS, MEASURED IN LB / ACRE / APPLICATION, AVG	(FENOXAPROP = 128701)	Fenoxaprop	0.13	01 (ACCase)	1	3310	5.7
SURVEY	1997	YEAR	PROGRAM STATES	SOYBEANS	APPLICATIONS, MEASURED IN LB	(FLUAZIFOP-P-BUTYL = 122809)	Fluazifop	307000	01 (ACCase)	1	2721	0.8
SURVEY	1997	YEAR	PROGRAM STATES	SOYBEANS	APPLICATIONS, MEASURED IN LB / ACRE / APPLICATION, AVG	(FLUAZIFOP-P-BUTYL = 122809)	Fluazifop	0.06	01 (ACCase)	1	2721	0.8
SURVEY	1997	YEAR	PROGRAM STATES	SOYBEANS	APPLICATIONS, MEASURED IN LB	(FLUMETSULAM = 129016)	Flumetsulam	120000	02 (ALS)	2	5000	500
SURVEY	1997	YEAR	PROGRAM STATES	SOYBEANS	APPLICATIONS, MEASURED IN LB / ACRE / APPLICATION, AVG	(FLUMETSULAM = 129016)	Flumetsulam	0.05	02 (ALS)	2	5000	500
SURVEY	1997	YEAR	PROGRAM STATES	SOYBEANS	APPLICATIONS, MEASURED IN LB	(FLUMICLORAC-PENTYL = 128724)	Flumiclorac	19000	14 (PPO)	14	5000	35
SURVEY	1997	YEAR	PROGRAM STATES	SOYBEANS	APPLICATIONS, MEASURED IN LB / ACRE / APPLICATION, AVG	(FLUMICLORAC-PENTYL = 128724)	Flumiclorac	0.03	14 (PPO)	14	5000	35
SURVEY	1997	YEAR	PROGRAM STATES	SOYBEANS	APPLICATIONS, MEASURED IN LB	(FOMESAFEN SODIUM = 123802)	Fomesafen	861000	14 (PPO)	14	1250	100
SURVEY	1997	YEAR	PROGRAM STATES	SOYBEANS	APPLICATIONS, MEASURED IN LB / ACRE / APPLICATION, AVG	(FOMESAFEN SODIUM = 123802)	Fomesafen	0.2	14 (PPO)	14	1250	100
SURVEY	1997	YEAR	PROGRAM STATES	SOYBEANS	APPLICATIONS, MEASURED IN LB	(GLYPHOSATE = 417300)	Glyphosate	14915000	09 (EPSPS)	9	5600	400
SURVEY	1997	YEAR	PROGRAM STATES	SOYBEANS	APPLICATIONS, MEASURED IN LB / ACRE / APPLICATION, AVG	(GLYPHOSATE = 417300)	Glyphosate	0.61	09 (EPSPS)	9	5600	400
SURVEY	1997	YEAR	PROGRAM STATES	SOYBEANS	APPLICATIONS, MEASURED IN LB	(IMAZAQUIN = 128848)	Imazaquin	751000	02 (ALS)	2	5000	500
SURVEY	1997	YEAR	PROGRAM STATES	SOYBEANS	APPLICATIONS, MEASURED IN LB / ACRE / APPLICATION, AVG	(IMAZAQUIN = 128848)	Imazaquin	0.08	02 (ALS)	2	5000	500
SURVEY	1997	YEAR	PROGRAM STATES	SOYBEANS	APPLICATIONS, MEASURED IN LB	(IMAZETHAPYR = 128922)	Imazethapyr	1237000	02 (ALS)	2	5000	500
SURVEY	1997	YEAR	PROGRAM STATES	SOYBEANS	APPLICATIONS, MEASURED IN LB / ACRE / APPLICATION, AVG	(IMAZETHAPYR = 128922)	Imazethapyr	0.05	02 (ALS)	2	5000	500
SURVEY	1997	YEAR	PROGRAM STATES	SOYBEANS	APPLICATIONS, MEASURED IN LB	(LACTOFEN = 128888)	Lactofen	277000	14 (PPO)	14	5960	25
SURVEY	1997	YEAR	PROGRAM STATES	SOYBEANS	APPLICATIONS, MEASURED IN LB / ACRE / APPLICATION, AVG	(LACTOFEN = 128888)	Lactofen	0.1	14 (PPO)	14	5960	25
SURVEY	1997	YEAR	PROGRAM STATES	SOYBEANS	APPLICATIONS, MEASURED IN LB	(LINURON = 35506)	Linuron	207000	07 (PSII)	7	1196	0.1
SURVEY	1997	YEAR	PROGRAM STATES	SOYBEANS	APPLICATIONS, MEASURED IN LB / ACRE / APPLICATION, AVG	(LINURON = 35506)	Linuron	0.46	07 (PSII)	7	1196	0.1
SURVEY	1997	YEAR	PROGRAM STATES	SOYBEANS	APPLICATIONS, MEASURED IN LB	(METOLACHLOR = 108801)	Metolachlor	8907000	15 (VLFCA)	15	3877	15
SURVEY	1997	YEAR	PROGRAM STATES	SOYBEANS	APPLICATIONS, MEASURED IN LB / ACRE / APPLICATION, AVG	(METOLACHLOR = 108801)	Metolachlor	1.76	15 (VLFCA)	15	3877	15
SURVEY	1997	YEAR	PROGRAM STATES	SOYBEANS	APPLICATIONS, MEASURED IN LB	(METRIBUZIN = 101101)	Metribuzin	1690000	05 (PSII)	5	1090	5
SURVEY	1997	YEAR	PROGRAM STATES	SOYBEANS	APPLICATIONS, MEASURED IN LB / ACRE / APPLICATION, AVG	(METRIBUZIN = 101101)	Metribuzin	0.24	05 (PSII)	5	1090	5
SURVEY	1997	YEAR	PROGRAM STATES	SOYBEANS	APPLICATIONS, MEASURED IN LB	(PARAQUAT = 61601)	Paraquat	612000	22 (PSI)	22	112	1.3
SURVEY	1997	YEAR	PROGRAM STATES	SOYBEANS	APPLICATIONS, MEASURED IN LB / ACRE / APPLICATION, AVG	(PARAQUAT = 61601)	Paraquat	0.53	22 (PSI)	22	112	1.3
SURVEY	1997	YEAR	PROGRAM STATES	SOYBEANS	APPLICATIONS, MEASURED IN LB	(PENDIMETHALIN = 108501)	Pendimethalin	17531000	03 (Mitosis)	3	5000	12.5
SURVEY	1997	YEAR	PROGRAM STATES	SOYBEANS	APPLICATIONS, MEASURED IN LB / ACRE / APPLICATION, AVG	(PENDIMETHALIN = 108501)	Pendimethalin	0.95	03 (Mitosis)	3	5000	12.5
SURVEY	1997	YEAR	PROGRAM STATES	SOYBEANS	APPLICATIONS, MEASURED IN LB	(QUIZALOFOP-ETHYL = 128711)	Quizalofop	126000	01 (ACCase)	1	1480	0.9
SURVEY	1997	YEAR	PROGRAM STATES	SOYBEANS	APPLICATIONS, MEASURED IN LB / ACRE / APPLICATION, AVG	(QUIZALOFOP-ETHYL = 128711)	Quizalofop	0.04	01 (ACCase)	1	1480	0.9
SURVEY	1997	YEAR	PROGRAM STATES	SOYBEANS	APPLICATIONS, MEASURED IN LB	(SETHOXYDIM = 121001)	Sethoxydim	1029000	01 (ACCase)	1	2676	18
SURVEY	1997	YEAR	PROGRAM STATES	SOYBEANS	APPLICATIONS, MEASURED IN LB / ACRE / APPLICATION, AVG	(SETHOXYDIM = 121001)	Sethoxydim	0.21	01 (ACCase)	1	2676	18
SURVEY	1997	YEAR	PROGRAM STATES	SOYBEANS	APPLICATIONS, MEASURED IN LB	(SULFOSATE = 128501)	Glyphosate	323000	09 (EPSPS)	9	748	118
SURVEY	1997	YEAR	PROGRAM STATES	SOYBEANS	APPLICATIONS, MEASURED IN LB / ACRE / APPLICATION, AVG	(SULFOSATE = 128501)	Glyphosate	0.75	09 (EPSPS)	9	748	118
SURVEY	1997	YEAR	PROGRAM STATES	SOYBEANS	APPLICATIONS, MEASURED IN LB	(THIFENSULFURON = 128845)	Thifensulfuron	15000	02 (ALS)	2	5000	20
SURVEY	1997	YEAR	PROGRAM STATES	SOYBEANS	APPLICATIONS, MEASURED IN LB / ACRE / APPLICATION, AVG	(THIFENSULFURON = 128845)	Thifensulfuron	0.003	02 (ALS)	2	5000	20
SURVEY	1997	YEAR	PROGRAM STATES	SOYBEANS	APPLICATIONS, MEASURED IN LB	(TRIFLURALIN = 36101)	Trifluralin	12270000	03 (Mitosis)	3	5000	40
SURVEY	1997	YEAR	PROGRAM STATES	SOYBEANS	APPLICATIONS, MEASURED IN LB / ACRE / APPLICATION, AVG	(TRIFLURALIN = 36101)	Trifluralin	0.87	03 (Mitosis)	3	5000	40
SURVEY	1997	YEAR	PROGRAM STATES	WHEAT, SPRING	APPLICATIONS, MEASURED IN LB	(2,4-D = 30001)	2,4-D	3443000	04 (Auxin)	4	699	5
SURVEY	1997	YEAR	PROGRAM STATES	WHEAT, SPRING	APPLICATIONS, MEASURED IN LB / ACRE / APPLICATION, AVG	(2,4-D = 30001)	2,4-D	0.31	04 (Auxin)	4	699	5
SURVEY	1997	YEAR	PROGRAM STATES	WHEAT, SPRING	APPLICATIONS, MEASURED IN LB	(BROMOXYNIL = 35301)	Bromoxynil	367000	06 (PSII)	6	440	5
SURVEY	1997	YEAR	PROGRAM STATES	WHEAT, SPRING	APPLICATIONS, MEASURED IN LB / ACRE / APPLICATION, AVG	(BROMOXYNIL = 35301)	Bromoxynil	0.24	06 (PSII)	6	440	5
SURVEY	1997	YEAR	PROGRAM STATES	WHEAT, SPRING	APPLICATIONS, MEASURED IN LB	(CLOPYRALID = 117403)	Clopyralid	50000	04 (Auxin)	4	5000	50
SURVEY	1997	YEAR	PROGRAM STATES	WHEAT, SPRING	APPLICATIONS, MEASURED IN LB / ACRE / APPLICATION, AVG	(CLOPYRALID = 117403)	Clopyralid	0.08	04 (Auxin)	4	5000	50
SURVEY	1997	YEAR	PROGRAM STATES	WHEAT, SPRING	APPLICATIONS, MEASURED IN LB	(DICAMBA = 29801)	Dicamba	332000	04 (Auxin)	4	1707	125
SURVEY	1997	YEAR	PROGRAM STATES	WHEAT, SPRING	APPLICATIONS, MEASURED IN LB / ACRE / APPLICATION, AVG	(DICAMBA = 29801)	Dicamba	0.07	04 (Auxin)	4	1707	125
SURVEY	1997	YEAR	PROGRAM STATES	WHEAT, SPRING	APPLICATIONS, MEASURED IN LB	(FENOXAPROP = 128701)	Fenoxaprop	402000	01 (ACCase)	1	3310	5.7
SURVEY	1997	YEAR	PROGRAM STATES	WHEAT, SPRING	APPLICATIONS, MEASURED IN LB / ACRE / APPLICATION, AVG	(FENOXAPROP = 128701)	Fenoxaprop	0.07	01 (ACCase)	1	3310	5.7
SURVEY	1997	YEAR	PROGRAM STATES	WHEAT, SPRING	APPLICATIONS, MEASURED IN LB	(GLYPHOSATE = 417300)	Glyphosate	522000	09 (EPSPS)	9	5600	400
SURVEY	1997	YEAR	PROGRAM STATES	WHEAT, SPRING	APPLICATIONS, MEASURED IN LB / ACRE / APPLICATION, AVG	(GLYPHOSATE = 417300)	Glyphosate	0.26	09 (EPSPS)	9	5600	400
SURVEY	1997	YEAR	PROGRAM STATES	WHEAT, SPRING	APPLICATIONS, MEASURED IN LB	(IMAZAMETHABENZ = 128842)	Imazethabenz	120000	02 (ALS)	2	5000	12.5
SURVEY	1997	YEAR	PROGRAM STATES	WHEAT, SPRING	APPLICATIONS, MEASURED IN LB / ACRE / APPLICATION, AVG	(IMAZAMETHABENZ = 128842)	Imazethabenz	0.32	02 (ALS)	2	5000	12.5
SURVEY	1997	YEAR	PROGRAM STATES	WHEAT, SPRING	APPLICATIONS, MEASURED IN LB	(MCPA = 30501)	MCPA	2809000	04 (Auxin)	4	1160	1
SURVEY	1997	YEAR	PROGRAM STATES	WHEAT, SPRING	APPLICATIONS, MEASURED IN LB / ACRE / APPLICATION, AVG	(MCPA = 30501)	MCPA	0.36	04 (Auxin)	4	1160	1
SURVEY	1997	YEAR	PROGRAM STATES	WHEAT, SPRING	APPLICATIONS, MEASURED IN LB	(METSULFURON-METHYL = 122010)	Metsulfuron	4000	02 (ALS)	2	5000	25
SURVEY	1997	YEAR	PROGRAM STATES	WHEAT, SPRING	APPLICATIONS, MEASURED IN LB / ACRE / APPLICATION, AVG	(METSULFURON-METHYL = 122010)	Metsulfuron	0.004	02 (ALS)	2	5000	25
SURVEY	1997	YEAR	PROGRAM STATES	WHEAT, SPRING	APPLICATIONS, MEASURED IN LB	(PICLORAM, K SALT = 5104)	Picloram	18000	04 (Auxin)	4	4012	20
SURVEY	1997	YEAR	PROGRAM STATES	WHEAT, SPRING	APPLICATIONS, MEASURED IN LB / ACRE / APPLICATION, AVG	(PICLORAM, K SALT = 5104)	Picloram	0.02	04 (Auxin)	4	4012	20
SURVEY	1997	YEAR	PROGRAM STATES	WHEAT, SPRING	APPLICATIONS, MEASURED IN LB	(THIFENSULFURON = 128845)	Thifensulfuron	19000	02 (ALS)	2	5000	20
SURVEY	1997	YEAR	PROGRAM STATES	WHEAT, SPRING	APPLICATIONS, MEASURED IN LB / ACRE / APPLICATION, AVG	(THIFENSULFURON = 128845)	Thifensulfuron	0.01	02 (ALS)	2	5000	20
SURVEY	1997	YEAR	PROGRAM STATES	WHEAT, SPRING	APPLICATIONS, MEASURED IN LB	(TRIALLATE = 78802)	Triallate	1589000	08 (Lipid)	8	3612	1.3
SURVEY	1997	YEAR	PROGRAM STATES	WHEAT, SPRING	APPLICATIONS, MEASURED IN LB / ACRE / APPLICATION, AVG	(TRIALLATE = 78802)	Triallate	1.12	08 (Lipid)	8	3612	1.3
SURVEY	1997	YEAR	PROGRAM STATES	WHEAT, SPRING	APPLICATIONS, MEASURED IN LB	(TRIASULFURON = 128969)	Triasulfuron	3000	02 (ALS)	2	5000	32.1
SURVEY	1997	YEAR	PROGRAM STATES	WHEAT, SPRING	APPLICATIONS, MEASURED IN LB / ACRE / APPLICATION, AVG	(TRIASULFURON = 128969)	Triasulfuron	0.008	02 (ALS)	2	5000	32.1
SURVEY	1997	YEAR	PROGRAM STATES	WHEAT, SPRING	APPLICATIONS, MEASURED IN LB	(TRIBENURON-METHYL = 128887)	Tribenuron	27000	02 (ALS)	2	5000	0.95
SURVEY	1997	YEAR	PROGRAM STATES	WHEAT, SPRING	APPLICATIONS, MEASURED IN LB / ACRE / APPLICATION, AVG	(TRIBENURON-METHYL = 128887)	Tribenuron	0.007	02 (ALS)	2	5000	0.95
SURVEY	1997	YEAR	PROGRAM STATES	WHEAT, SPRING	APPLICATIONS, MEASURED IN LB	(TRIFLURALIN = 36101)	Trifluralin	448000	03 (Mitosis)	3	5000	40
SURVEY	1997	YEAR	PROGRAM STATES	WHEAT, SPRING	APPLICATIONS, MEASURED IN LB / ACRE / APPLICATION, AVG	(TRIFLURALIN = 36101)	Trifluralin	0.39	03 (Mitosis)	3	5000	40
SURVEY	1997	YEAR	PROGRAM STATES	WHEAT, WINTER	APPLICATIONS, MEASURED IN LB	(2,4-D = 30001)	2,4-D	3486000	04 (Auxin)	4	699	5
SURVEY	1997	YEAR	PROGRAM STATES	WHEAT, WINTER	APPLICATIONS, MEASURED IN LB / ACRE / APPLICATION, AVG	(2,4-D = 30001)	2,4-D	0.41	04 (Auxin)	4	699	5
SURVEY	1997	YEAR	PROGRAM STATES	WHEAT, WINTER	APPLICATIONS, MEASURED IN LB	(BROMOXYNIL = 35301)	Bromoxynil	353000	06 (PSII)	6	440	5
SURVEY	1997	YEAR	PROGRAM STATES	WHEAT, WINTER	APPLICATIONS, MEASURED IN LB / ACRE / APPLICATION, AVG	(BROMOXYNIL = 35301)	Bromoxynil	0.24	06 (PSII)	6	440	5
SURVEY	1997	YEAR	PROGRAM STATES	WHEAT, WINTER	APPLICATIONS, MEASURED IN LB	(CHLORSULFURON = 118601)	Chlorsulfuron	44000	02 (ALS)	2	5545	5
SURVEY	1997	YEAR	PROGRAM STATES	WHEAT, WINTER	APPLICATIONS, MEASURED IN LB / ACRE / APPLICATION, AVG	(CHLORSULFURON = 118601)	Chlorsulfuron	0.01	02 (ALS)	2	5545	5
SURVEY	1997	YEAR	PROGRAM STATES	WHEAT, WINTER	APPLICATIONS, MEASURED IN LB	(DICAMBA = 29801)	Dicamba	237000	04 (Auxin)	4	1707	125
SURVEY	1997	YEAR	PROGRAM STATES	WHEAT, WINTER	APPLICATIONS, MEASURED IN LB / ACRE / APPLICATION, AVG	(DICAMBA = 29801)	Dicamba	0.1	04 (Auxin)	4	1707	125
SURVEY	1997	YEAR	PROGRAM STATES	WHEAT, WINTER	APPLICATIONS, MEASURED IN LB	(DICLOFOP-METHYL = 110902)	Diclofop	177000	01 (ACCase)	1	557	20
SURVEY	1997	YEAR	PROGRAM STATES	WHEAT, WINTER	APPLICATIONS, MEASURED IN LB / ACRE / APPLICATION, AVG	(DICLOFOP-METHYL = 110902)	Diclofop	0.81	01 (ACCase)	1	557	20
SURVEY	1997	YEAR	PROGRAM STATES	WHEAT, WINTER	APPLICATIONS, MEASURED IN LB	(DIFENZOQUAT = 106401)	Difenzoquat	78000	26 (Lipid)	26	373	25
SURVEY	1997	YEAR	PROGRAM STATES	WHEAT, WINTER	APPLICATIONS, MEASURED IN LB / ACRE / APPLICATION, AVG	(DIFENZOQUAT = 106401)	Difenzoquat	0.52	26 (Lipid)	26	373	25
SURVEY	1997	YEAR	PROGRAM STATES	WHEAT, WINTER	APPLICATIONS, MEASURED IN LB	(DIURON = 35505)	Diuron	45000	07 (PSII)	7	3400	0.1
SURVEY	1997	YEAR	PROGRAM STATES	WHEAT, WINTER	APPLICATIONS, MEASURED IN LB / ACRE / APPLICATION, AVG	(DIURON = 35505)	Diuron	1.35	07 (PSII)	7	3400	0.1
SURVEY	1997	YEAR	PROGRAM STATES	WHEAT, WINTER	APPLICATIONS, MEASURED IN LB	(FENOXAPROP = 128701)	Fenoxaprop	10000	01 (ACCase)	1	3310	5.7
SURVEY	1997	YEAR	PROGRAM STATES	WHEAT, WINTER	APPLICATIONS, MEASURED IN LB / ACRE / APPLICATION, AVG	(FENOXAPROP = 128701)	Fenoxaprop	0.05	01 (ACCase)	1	3310	5.7
SURVEY	1997	YEAR	PROGRAM STATES	WHEAT, WINTER	APPLICATIONS, MEASURED IN LB	(GLYPHOSATE = 417300)	Glyphosate	978000	09 (EPSPS)	9	5600	400
SURVEY	1997	YEAR	PROGRAM STATES	WHEAT, WINTER	APPLICATIONS, MEASURED IN LB / ACRE / APPLICATION, AVG	(GLYPHOSATE = 417300)	Glyphosate	0.36	09 (EPSPS)	9	5600	400
SURVEY	1997	YEAR	PROGRAM STATES	WHEAT, WINTER	APPLICATIONS, MEASURED IN LB	(IMAZAMETHABENZ = 128842)	Imazethabenz	67000	02 (ALS)	2	5000	12.5
SURVEY	1997	YEAR	PROGRAM STATES	WHEAT, WINTER	APPLICATIONS, MEASURED IN LB / ACRE / APPLICATION, AVG	(IMAZAMETHABENZ = 128842)	Imazethabenz	0.33	02 (ALS)	2	5000	12.5
SURVEY	1997	YEAR	PROGRAM STATES	WHEAT, WINTER	APPLICATIONS, MEASURED IN LB	(MCPA = 30501)	MCPA	488000	04 (Auxin)	4	1160	1
SURVEY	1997	YEAR	PROGRAM STATES	WHEAT, WINTER	APPLICATIONS, MEASURED IN LB / ACRE / APPLICATION, AVG	(MCPA = 30501)	MCPA	0.3	04 (Auxin)	4	1160	1
SURVEY	1997	YEAR	PROGRAM STATES	WHEAT, WINTER	APPLICATIONS, MEASURED IN LB	(METRIBUZIN = 101101)	Metribuzin	193000	05 (PSII)	5	1090	5
SURVEY	1997	YEAR	PROGRAM STATES	WHEAT, WINTER	APPLICATIONS, MEASURED IN LB / ACRE / APPLICATION, AVG	(METRIBUZIN = 101101)	Metribuzin	0.27	05 (PSII)	5	1090	5
SURVEY	1997	YEAR	PROGRAM STATES	WHEAT, WINTER	APPLICATIONS, MEASURED IN LB	(METSULFURON-METHYL = 122010)	Metsulfuron	15000	02 (ALS)	2	5000	25
SURVEY	1997	YEAR	PROGRAM STATES	WHEAT, WINTER	APPLICATIONS, MEASURED IN LB / ACRE / APPLICATION, AVG	(METSULFURON-METHYL = 122010)	Metsulfuron	0.003	02 (ALS)	2	5000	25
SURVEY	1997	YEAR	PROGRAM STATES	WHEAT, WINTER	APPLICATIONS, MEASURED IN LB	(THIFENSULFURON = 128845)	Thifensulfuron	34000	02 (ALS)	2	5000	20
SURVEY	1997	YEAR	PROGRAM STATES	WHEAT, WINTER	APPLICATIONS, MEASURED IN LB / ACRE / APPLICATION, AVG	(THIFENSULFURON = 128845)	Thifensulfuron	0.01	02 (ALS)	2	5000	20
SURVEY	1997	YEAR	PROGRAM STATES	WHEAT, WINTER	APPLICATIONS, MEASURED IN LB	(TRIALLATE = 78802)	Triallate	418000	08 (Lipid)	8	3612	1.3
SURVEY	1997	YEAR	PROGRAM STATES	WHEAT, WINTER	APPLICATIONS, MEASURED IN LB / ACRE / APPLICATION, AVG	(TRIALLATE = 78802)	Triallate	1.09	08 (Lipid)	8	3612	1.3
SURVEY	1997	YEAR	PROGRAM STATES	WHEAT, WINTER	APPLICATIONS, MEASURED IN LB	(TRIASULFURON = 128969)	Triasulfuron	26000	02 (ALS)	2	5000	32.1
SURVEY	1997	YEAR	PROGRAM STATES	WHEAT, WINTER	APPLICATIONS, MEASURED IN LB / ACRE / APPLICATION, AVG	(TRIASULFURON = 128969)	Triasulfuron	0.01	02 (ALS)	2	5000	32.1
SURVEY	1997	YEAR	PROGRAM STATES	WHEAT, WINTER	APPLICATIONS, MEASURED IN LB	(TRIBENURON-METHYL = 128887)	Tribenuron	20000	02 (ALS)	2	5000	0.95
SURVEY	1997	YEAR	PROGRAM STATES	WHEAT, WINTER	APPLICATIONS, MEASURED IN LB / ACRE / APPLICATION, AVG	(TRIBENURON-METHYL = 128887)	Tribenuron	0.007	02 (ALS)	2	5000	0.95
SURVEY	1998	YEAR	PROGRAM STATES	CORN	APPLICATIONS, MEASURED IN LB	(2,4-D = 30001)	2,4-D	3475000	04 (Auxin)	4	699	5
SURVEY	1998	YEAR	PROGRAM STATES	CORN	APPLICATIONS, MEASURED IN LB / ACRE / APPLICATION, AVG	(2,4-D = 30001)	2,4-D	0.39	04 (Auxin)	4	699	5
SURVEY	1998	YEAR	PROGRAM STATES	CORN	APPLICATIONS, MEASURED IN LB	(ACETOCHLOR = 121601)	Acetochlor	32955000	15 (VLFCA)	15	2148	7.9
SURVEY	1998	YEAR	PROGRAM STATES	CORN	APPLICATIONS, MEASURED IN LB / ACRE / APPLICATION, AVG	(ACETOCHLOR = 121601)	Acetochlor	1.81	15 (VLFCA)	15	2148	7.9
SURVEY	1998	YEAR	PROGRAM STATES	CORN	APPLICATIONS, MEASURED IN LB	(ALACHLOR = 90501)	Alachlor	4898000	15 (VLFCA)	15	150	25
SURVEY	1998	YEAR	PROGRAM STATES	CORN	APPLICATIONS, MEASURED IN LB / ACRE / APPLICATION, AVG	(ALACHLOR = 90501)	Alachlor	1.71	15 (VLFCA)	15	150	25
SURVEY	1998	YEAR	PROGRAM STATES	CORN	APPLICATIONS, MEASURED IN LB	(AMETRYN = 80801)	Ametryn	138000	05 (PSII)	5	1160	2.5
SURVEY	1998	YEAR	PROGRAM STATES	CORN	APPLICATIONS, MEASURED IN LB / ACRE / APPLICATION, AVG	(AMETRYN = 80801)	Ametryn	0.92	05 (PSII)	5	1160	2.5
SURVEY	1998	YEAR	PROGRAM STATES	CORN	APPLICATIONS, MEASURED IN LB	(ATRAZINE = 80803)	Atrazine	53507000	05 (PSII)	5	3090	0.7
SURVEY	1998	YEAR	PROGRAM STATES	CORN	APPLICATIONS, MEASURED IN LB / ACRE / APPLICATION, AVG	(ATRAZINE = 80803)	Atrazine	0.99	05 (PSII)	5	3090	0.7
SURVEY	1998	YEAR	PROGRAM STATES	CORN	APPLICATIONS, MEASURED IN LB	(BENTAZON = 103901)	Bentazon	371000	06 (PSII)	6	1100	17.5
SURVEY	1998	YEAR	PROGRAM STATES	CORN	APPLICATIONS, MEASURED IN LB / ACRE / APPLICATION, AVG	(BENTAZON = 103901)	Bentazon	0.41	06 (PSII)	6	1100	17.5
SURVEY	1998	YEAR	PROGRAM STATES	CORN	APPLICATIONS, MEASURED IN LB	(BROMOXYNIL = 35301)	Bromoxynil	916000	06 (PSII)	6	440	5
SURVEY	1998	YEAR	PROGRAM STATES	CORN	APPLICATIONS, MEASURED IN LB / ACRE / APPLICATION, AVG	(BROMOXYNIL = 35301)	Bromoxynil	0.24	06 (PSII)	6	440	5
SURVEY	1998	YEAR	PROGRAM STATES	CORN	APPLICATIONS, MEASURED IN LB	(BUTYLATE = 41405)	Butylate	406000	08 (Lipid)	8	4659	50
SURVEY	1998	YEAR	PROGRAM STATES	CORN	APPLICATIONS, MEASURED IN LB / ACRE / APPLICATION, AVG	(BUTYLATE = 41405)	Butylate	6.71	08 (Lipid)	8	4659	50
SURVEY	1998	YEAR	PROGRAM STATES	CORN	APPLICATIONS, MEASURED IN LB	(CLOPYRALID = 117403)	Clopyralid	354000	04 (Auxin)	4	5000	50
SURVEY	1998	YEAR	PROGRAM STATES	CORN	APPLICATIONS, MEASURED IN LB / ACRE / APPLICATION, AVG	(CLOPYRALID = 117403)	Clopyralid	0.09	04 (Auxin)	4	5000	50
SURVEY	1998	YEAR	PROGRAM STATES	CORN	APPLICATIONS, MEASURED IN LB	(CYANAZINE = 100101)	Cyanazine	9479000	05 (PSII)	5	182	12
SURVEY	1998	YEAR	PROGRAM STATES	CORN	APPLICATIONS, MEASURED IN LB / ACRE / APPLICATION, AVG	(CYANAZINE = 100101)	Cyanazine	1.52	05 (PSII)	5	182	12
SURVEY	1998	YEAR	PROGRAM STATES	CORN	APPLICATIONS, MEASURED IN LB	(DICAMBA = 29801)	Dicamba	3692000	04 (Auxin)	4	1707	125
SURVEY	1998	YEAR	PROGRAM STATES	CORN	APPLICATIONS, MEASURED IN LB / ACRE / APPLICATION, AVG	(DICAMBA = 29801)	Dicamba	0.33	04 (Auxin)	4	1707	125
SURVEY	1998	YEAR	PROGRAM STATES	CORN	APPLICATIONS, MEASURED IN LB	(DICAMBA, POT. SALT = 129043)	Dicamba	2632000	04 (Auxin)	4	1707	125
SURVEY	1998	YEAR	PROGRAM STATES	CORN	APPLICATIONS, MEASURED IN LB / ACRE / APPLICATION, AVG	(DICAMBA, POT. SALT = 129043)	Dicamba	0.39	04 (Auxin)	4	1707	125
SURVEY	1998	YEAR	PROGRAM STATES	CORN	APPLICATIONS, MEASURED IN LB	(DIMETHENAMID = 129051)	Dimethenamid	6735000	15 (VLFCA)	15	1570	5
SURVEY	1998	YEAR	PROGRAM STATES	CORN	APPLICATIONS, MEASURED IN LB / ACRE / APPLICATION, AVG	(DIMETHENAMID = 129051)	Dimethenamid	1.26	15 (VLFCA)	15	1570	5
SURVEY	1998	YEAR	PROGRAM STATES	CORN	APPLICATIONS, MEASURED IN LB	(EPTC = 41401)	EPTC	5894000	08 (Lipid)	8	1465	5
SURVEY	1998	YEAR	PROGRAM STATES	CORN	APPLICATIONS, MEASURED IN LB / ACRE / APPLICATION, AVG	(EPTC = 41401)	EPTC	3.38	08 (Lipid)	8	1465	5
SURVEY	1998	YEAR	PROGRAM STATES	CORN	APPLICATIONS, MEASURED IN LB	(FLUFENACET = 121903)	Flufenacet	97000	15 (VLFCA)	15	589	0.1
SURVEY	1998	YEAR	PROGRAM STATES	CORN	APPLICATIONS, MEASURED IN LB / ACRE / APPLICATION, AVG	(FLUFENACET = 121903)	Flufenacet	0.61	15 (VLFCA)	15	589	0.1
SURVEY	1998	YEAR	PROGRAM STATES	CORN	APPLICATIONS, MEASURED IN LB	(FLUMETSULAM = 129016)	Flumetsulam	163000	02 (ALS)	2	5000	500
SURVEY	1998	YEAR	PROGRAM STATES	CORN	APPLICATIONS, MEASURED IN LB / ACRE / APPLICATION, AVG	(FLUMETSULAM = 129016)	Flumetsulam	0.04	02 (ALS)	2	5000	500
SURVEY	1998	YEAR	PROGRAM STATES	CORN	APPLICATIONS, MEASURED IN LB	(GLUFOSINATE-AMMONIUM = 128850)	Glufosinate	745000	10 (Glut synth)	10	1910	2
SURVEY	1998	YEAR	PROGRAM STATES	CORN	APPLICATIONS, MEASURED IN LB / ACRE / APPLICATION, AVG	(GLUFOSINATE-AMMONIUM = 128850)	Glufosinate	0.27	10 (Glut synth)	10	1910	2
SURVEY	1998	YEAR	PROGRAM STATES	CORN	APPLICATIONS, MEASURED IN LB	(GLYPHOSATE = 417300)	Glyphosate	2601000	09 (EPSPS)	9	5600	400
SURVEY	1998	YEAR	PROGRAM STATES	CORN	APPLICATIONS, MEASURED IN LB / ACRE / APPLICATION, AVG	(GLYPHOSATE = 417300)	Glyphosate	0.64	09 (EPSPS)	9	5600	400
SURVEY	1998	YEAR	PROGRAM STATES	CORN	APPLICATIONS, MEASURED IN LB	(HALOSULFURON = 128721)	Halosulfuron	32000	02 (ALS)	2	8866	56
SURVEY	1998	YEAR	PROGRAM STATES	CORN	APPLICATIONS, MEASURED IN LB / ACRE / APPLICATION, AVG	(HALOSULFURON = 128721)	Halosulfuron	0.04	02 (ALS)	2	8866	56
SURVEY	1998	YEAR	PROGRAM STATES	CORN	APPLICATIONS, MEASURED IN LB	(IMAZAPYR = 128821)	Imazapyr	4000	02 (ALS)	2	5000	500
SURVEY	1998	YEAR	PROGRAM STATES	CORN	APPLICATIONS, MEASURED IN LB / ACRE / APPLICATION, AVG	(IMAZAPYR = 128821)	Imazapyr	0.002	02 (ALS)	2	5000	500
SURVEY	1998	YEAR	PROGRAM STATES	CORN	APPLICATIONS, MEASURED IN LB	(IMAZETHAPYR = 128922)	Imazethapyr	22000	02 (ALS)	2	5000	500
SURVEY	1998	YEAR	PROGRAM STATES	CORN	APPLICATIONS, MEASURED IN LB / ACRE / APPLICATION, AVG	(IMAZETHAPYR = 128922)	Imazethapyr	0.01	02 (ALS)	2	5000	500
SURVEY	1998	YEAR	PROGRAM STATES	CORN	APPLICATIONS, MEASURED IN LB	(LINURON = 35506)	Linuron	2000	07 (PSII)	7	1196	0.1
SURVEY	1998	YEAR	PROGRAM STATES	CORN	APPLICATIONS, MEASURED IN LB / ACRE / APPLICATION, AVG	(LINURON = 35506)	Linuron	0.43	07 (PSII)	7	1196	0.1
SURVEY	1998	YEAR	PROGRAM STATES	CORN	APPLICATIONS, MEASURED IN LB	(METOLACHLOR = 108801)	Metolachlor	43479000	15 (VLFCA)	15	3877	15
SURVEY	1998	YEAR	PROGRAM STATES	CORN	APPLICATIONS, MEASURED IN LB / ACRE / APPLICATION, AVG	(METOLACHLOR = 108801)	Metolachlor	1.86	15 (VLFCA)	15	3877	15
SURVEY	1998	YEAR	PROGRAM STATES	CORN	APPLICATIONS, MEASURED IN LB	(METRIBUZIN = 101101)	Metribuzin	95000	05 (PSII)	5	1090	5
SURVEY	1998	YEAR	PROGRAM STATES	CORN	APPLICATIONS, MEASURED IN LB / ACRE / APPLICATION, AVG	(METRIBUZIN = 101101)	Metribuzin	0.11	05 (PSII)	5	1090	5
SURVEY	1998	YEAR	PROGRAM STATES	CORN	APPLICATIONS, MEASURED IN LB	(NICOSULFURON = 129008)	Nicosulfuron	147000	02 (ALS)	2	5000	20000
SURVEY	1998	YEAR	PROGRAM STATES	CORN	APPLICATIONS, MEASURED IN LB / ACRE / APPLICATION, AVG	(NICOSULFURON = 129008)	Nicosulfuron	0.03	02 (ALS)	2	5000	20000
SURVEY	1998	YEAR	PROGRAM STATES	CORN	APPLICATIONS, MEASURED IN LB	(PARAQUAT = 61601)	Paraquat	535000	22 (PSI)	22	112	1.3
SURVEY	1998	YEAR	PROGRAM STATES	CORN	APPLICATIONS, MEASURED IN LB / ACRE / APPLICATION, AVG	(PARAQUAT = 61601)	Paraquat	0.48	22 (PSI)	22	112	1.3
SURVEY	1998	YEAR	PROGRAM STATES	CORN	APPLICATIONS, MEASURED IN LB	(PENDIMETHALIN = 108501)	Pendimethalin	1611000	03 (Mitosis)	3	5000	12.5
SURVEY	1998	YEAR	PROGRAM STATES	CORN	APPLICATIONS, MEASURED IN LB / ACRE / APPLICATION, AVG	(PENDIMETHALIN = 108501)	Pendimethalin	0.89	03 (Mitosis)	3	5000	12.5
SURVEY	1998	YEAR	PROGRAM STATES	CORN	APPLICATIONS, MEASURED IN LB	(PRIMISULFURON = 128973)	Primisulfuron	85000	02 (ALS)	2	5050	15
SURVEY	1998	YEAR	PROGRAM STATES	CORN	APPLICATIONS, MEASURED IN LB / ACRE / APPLICATION, AVG	(PRIMISULFURON = 128973)	Primisulfuron	0.02	02 (ALS)	2	5050	15
SURVEY	1998	YEAR	PROGRAM STATES	CORN	APPLICATIONS, MEASURED IN LB	(PROSULFURON = 129031)	Prosulfuron	28000	02 (ALS)	2	986	7.9
SURVEY	1998	YEAR	PROGRAM STATES	CORN	APPLICATIONS, MEASURED IN LB / ACRE / APPLICATION, AVG	(PROSULFURON = 129031)	Prosulfuron	0.01	02 (ALS)	2	986	7.9
SURVEY	1998	YEAR	PROGRAM STATES	CORN	APPLICATIONS, MEASURED IN LB	(PYRIDATE = 128834)	Pyridate	140000	06 (PSII)	6	4690	20
SURVEY	1998	YEAR	PROGRAM STATES	CORN	APPLICATIONS, MEASURED IN LB / ACRE / APPLICATION, AVG	(PYRIDATE = 128834)	Pyridate	0.51	06 (PSII)	6	4690	20
SURVEY	1998	YEAR	PROGRAM STATES	CORN	APPLICATIONS, MEASURED IN LB	(RIMSULFURON = 129009)	Rimsulfuron	9000	02 (ALS)	2	5000	15
SURVEY	1998	YEAR	PROGRAM STATES	CORN	APPLICATIONS, MEASURED IN LB / ACRE / APPLICATION, AVG	(RIMSULFURON = 129009)	Rimsulfuron	0.01	02 (ALS)	2	5000	15
SURVEY	1998	YEAR	PROGRAM STATES	CORN	APPLICATIONS, MEASURED IN LB	(SETHOXYDIM = 121001)	Sethoxydim	9000	01 (ACCase)	1	2676	18
SURVEY	1998	YEAR	PROGRAM STATES	CORN	APPLICATIONS, MEASURED IN LB / ACRE / APPLICATION, AVG	(SETHOXYDIM = 121001)	Sethoxydim	0.09	01 (ACCase)	1	2676	18
SURVEY	1998	YEAR	PROGRAM STATES	CORN	APPLICATIONS, MEASURED IN LB	(SIMAZINE = 80807)	Simazine	915000	05 (PSII)	5	5000	0.5
SURVEY	1998	YEAR	PROGRAM STATES	CORN	APPLICATIONS, MEASURED IN LB / ACRE / APPLICATION, AVG	(SIMAZINE = 80807)	Simazine	1.01	05 (PSII)	5	5000	0.5
SURVEY	1998	YEAR	PROGRAM STATES	CORN	APPLICATIONS, MEASURED IN LB	(THIFENSULFURON = 128845)	Thifensulfuron	3000	02 (ALS)	2	5000	20
SURVEY	1998	YEAR	PROGRAM STATES	CORN	APPLICATIONS, MEASURED IN LB / ACRE / APPLICATION, AVG	(THIFENSULFURON = 128845)	Thifensulfuron	0.006	02 (ALS)	2	5000	20
SURVEY	1998	YEAR	PROGRAM STATES	COTTON	APPLICATIONS, MEASURED IN LB	(2,4-D = 30001)	2,4-D	76000	04 (Auxin)	4	699	5
SURVEY	1998	YEAR	PROGRAM STATES	COTTON	APPLICATIONS, MEASURED IN LB / ACRE / APPLICATION, AVG	(2,4-D = 30001)	2,4-D	0.71	04 (Auxin)	4	699	5
SURVEY	1998	YEAR	PROGRAM STATES	COTTON	APPLICATIONS, MEASURED IN LB	(BROMOXYNIL = 35301)	Bromoxynil	255000	06 (PSII)	6	440	5
SURVEY	1998	YEAR	PROGRAM STATES	COTTON	APPLICATIONS, MEASURED IN LB / ACRE / APPLICATION, AVG	(BROMOXYNIL = 35301)	Bromoxynil	0.34	06 (PSII)	6	440	5
SURVEY	1998	YEAR	PROGRAM STATES	COTTON	APPLICATIONS, MEASURED IN LB	(CLETHODIM = 121011)	Clethodim	45000	01 (ACCase)	1	1630	19
SURVEY	1998	YEAR	PROGRAM STATES	COTTON	APPLICATIONS, MEASURED IN LB / ACRE / APPLICATION, AVG	(CLETHODIM = 121011)	Clethodim	0.14	01 (ACCase)	1	1630	19
SURVEY	1998	YEAR	PROGRAM STATES	COTTON	APPLICATIONS, MEASURED IN LB	(CLOMAZONE = 125401)	Clomazone	257000	13 (DOXP)	13	1369	4.3
SURVEY	1998	YEAR	PROGRAM STATES	COTTON	APPLICATIONS, MEASURED IN LB / ACRE / APPLICATION, AVG	(CLOMAZONE = 125401)	Clomazone	0.39	13 (DOXP)	13	1369	4.3
SURVEY	1998	YEAR	PROGRAM STATES	COTTON	APPLICATIONS, MEASURED IN LB	(CYANAZINE = 100101)	Cyanazine	1497000	05 (PSII)	5	182	12
SURVEY	1998	YEAR	PROGRAM STATES	COTTON	APPLICATIONS, MEASURED IN LB / ACRE / APPLICATION, AVG	(CYANAZINE = 100101)	Cyanazine	0.7	05 (PSII)	5	182	12
SURVEY	1998	YEAR	PROGRAM STATES	COTTON	APPLICATIONS, MEASURED IN LB	(DIURON = 35505)	Diuron	893000	07 (PSII)	7	3400	0.1
SURVEY	1998	YEAR	PROGRAM STATES	COTTON	APPLICATIONS, MEASURED IN LB / ACRE / APPLICATION, AVG	(DIURON = 35505)	Diuron	0.32	07 (PSII)	7	3400	0.1
SURVEY	1998	YEAR	PROGRAM STATES	COTTON	APPLICATIONS, MEASURED IN LB	(DSMA = 13802)	DSMA	289000	17 (Org As)	17	1935	50
SURVEY	1998	YEAR	PROGRAM STATES	COTTON	APPLICATIONS, MEASURED IN LB / ACRE / APPLICATION, AVG	(DSMA = 13802)	DSMA	1.04	17 (Org As)	17	1935	50
SURVEY	1998	YEAR	PROGRAM STATES	COTTON	APPLICATIONS, MEASURED IN LB	(FENOXAPROP = 128701)	Fenoxaprop	11000	01 (ACCase)	1	3310	5.7
SURVEY	1998	YEAR	PROGRAM STATES	COTTON	APPLICATIONS, MEASURED IN LB / ACRE / APPLICATION, AVG	(FENOXAPROP = 128701)	Fenoxaprop	0.16	01 (ACCase)	1	3310	5.7
SURVEY	1998	YEAR	PROGRAM STATES	COTTON	APPLICATIONS, MEASURED IN LB	(FLUAZIFOP-P-BUTYL = 122809)	Fluazifop	26000	01 (ACCase)	1	2721	0.8
SURVEY	1998	YEAR	PROGRAM STATES	COTTON	APPLICATIONS, MEASURED IN LB / ACRE / APPLICATION, AVG	(FLUAZIFOP-P-BUTYL = 122809)	Fluazifop	0.09	01 (ACCase)	1	2721	0.8
SURVEY	1998	YEAR	PROGRAM STATES	COTTON	APPLICATIONS, MEASURED IN LB	(FLUOMETURON = 35503)	Fluometuron	2727000	07 (PSII)	7	6416	19
SURVEY	1998	YEAR	PROGRAM STATES	COTTON	APPLICATIONS, MEASURED IN LB / ACRE / APPLICATION, AVG	(FLUOMETURON = 35503)	Fluometuron	0.62	07 (PSII)	7	6416	19
SURVEY	1998	YEAR	PROGRAM STATES	COTTON	APPLICATIONS, MEASURED IN LB	(GLYPHOSATE = 417300)	Glyphosate	3726000	09 (EPSPS)	9	5600	400
SURVEY	1998	YEAR	PROGRAM STATES	COTTON	APPLICATIONS, MEASURED IN LB / ACRE / APPLICATION, AVG	(GLYPHOSATE = 417300)	Glyphosate	0.68	09 (EPSPS)	9	5600	400
SURVEY	1998	YEAR	PROGRAM STATES	COTTON	APPLICATIONS, MEASURED IN LB	(LACTOFEN = 128888)	Lactofen	5000	14 (PPO)	14	5960	25
SURVEY	1998	YEAR	PROGRAM STATES	COTTON	APPLICATIONS, MEASURED IN LB / ACRE / APPLICATION, AVG	(LACTOFEN = 128888)	Lactofen	0.08	14 (PPO)	14	5960	25
SURVEY	1998	YEAR	PROGRAM STATES	COTTON	APPLICATIONS, MEASURED IN LB	(METOLACHLOR = 108801)	Metolachlor	360000	15 (VLFCA)	15	3877	15
SURVEY	1998	YEAR	PROGRAM STATES	COTTON	APPLICATIONS, MEASURED IN LB / ACRE / APPLICATION, AVG	(METOLACHLOR = 108801)	Metolachlor	0.82	15 (VLFCA)	15	3877	15
SURVEY	1998	YEAR	PROGRAM STATES	COTTON	APPLICATIONS, MEASURED IN LB	(MSMA = 13803)	MSMA	3024000	17 (Org As)	17	2833	50
SURVEY	1998	YEAR	PROGRAM STATES	COTTON	APPLICATIONS, MEASURED IN LB / ACRE / APPLICATION, AVG	(MSMA = 13803)	MSMA	0.97	17 (Org As)	17	2833	50
SURVEY	1998	YEAR	PROGRAM STATES	COTTON	APPLICATIONS, MEASURED IN LB	(NORFLURAZON = 105801)	Norflurazon	316000	12 (PhytoeneD)	12	9000	19
SURVEY	1998	YEAR	PROGRAM STATES	COTTON	APPLICATIONS, MEASURED IN LB / ACRE / APPLICATION, AVG	(NORFLURAZON = 105801)	Norflurazon	0.44	12 (PhytoeneD)	12	9000	19
SURVEY	1998	YEAR	PROGRAM STATES	COTTON	APPLICATIONS, MEASURED IN LB	(OXYFLUORFEN = 111601)	Oxyfluorfen	7000	14 (PPO)	14	5000	2
SURVEY	1998	YEAR	PROGRAM STATES	COTTON	APPLICATIONS, MEASURED IN LB / ACRE / APPLICATION, AVG	(OXYFLUORFEN = 111601)	Oxyfluorfen	0.24	14 (PPO)	14	5000	2
SURVEY	1998	YEAR	PROGRAM STATES	COTTON	APPLICATIONS, MEASURED IN LB	(PENDIMETHALIN = 108501)	Pendimethalin	2166000	03 (Mitosis)	3	5000	12.5
SURVEY	1998	YEAR	PROGRAM STATES	COTTON	APPLICATIONS, MEASURED IN LB / ACRE / APPLICATION, AVG	(PENDIMETHALIN = 108501)	Pendimethalin	0.71	03 (Mitosis)	3	5000	12.5
SURVEY	1998	YEAR	PROGRAM STATES	COTTON	APPLICATIONS, MEASURED IN LB	(PROMETRYN = 80805)	Prometryn	1118000	05 (PSII)	5	4550	62.5
SURVEY	1998	YEAR	PROGRAM STATES	COTTON	APPLICATIONS, MEASURED IN LB / ACRE / APPLICATION, AVG	(PROMETRYN = 80805)	Prometryn	0.54	05 (PSII)	5	4550	62.5
SURVEY	1998	YEAR	PROGRAM STATES	COTTON	APPLICATIONS, MEASURED IN LB	(PYRITHIOBAC-SODIUM = 78905)	Pyrithiobac	123000	02 (ALS)	2	1000	58.7
SURVEY	1998	YEAR	PROGRAM STATES	COTTON	APPLICATIONS, MEASURED IN LB / ACRE / APPLICATION, AVG	(PYRITHIOBAC-SODIUM = 78905)	Pyrithiobac	0.05	02 (ALS)	2	1000	58.7
SURVEY	1998	YEAR	PROGRAM STATES	COTTON	APPLICATIONS, MEASURED IN LB	(QUIZALOFOP-ETHYL = 128711)	Quizalofop	15000	01 (ACCase)	1	1480	0.9
SURVEY	1998	YEAR	PROGRAM STATES	COTTON	APPLICATIONS, MEASURED IN LB / ACRE / APPLICATION, AVG	(QUIZALOFOP-ETHYL = 128711)	Quizalofop	0.06	01 (ACCase)	1	1480	0.9
SURVEY	1998	YEAR	PROGRAM STATES	COTTON	APPLICATIONS, MEASURED IN LB	(SETHOXYDIM = 121001)	Sethoxydim	17000	01 (ACCase)	1	2676	18
SURVEY	1998	YEAR	PROGRAM STATES	COTTON	APPLICATIONS, MEASURED IN LB / ACRE / APPLICATION, AVG	(SETHOXYDIM = 121001)	Sethoxydim	0.22	01 (ACCase)	1	2676	18
SURVEY	1998	YEAR	PROGRAM STATES	COTTON	APPLICATIONS, MEASURED IN LB	(TRIFLURALIN = 36101)	Trifluralin	5232000	03 (Mitosis)	3	5000	40
SURVEY	1998	YEAR	PROGRAM STATES	COTTON	APPLICATIONS, MEASURED IN LB / ACRE / APPLICATION, AVG	(TRIFLURALIN = 36101)	Trifluralin	0.75	03 (Mitosis)	3	5000	40
SURVEY	1998	YEAR	PROGRAM STATES	SOYBEANS	APPLICATIONS, MEASURED IN LB	(2,4-D = 30001)	2,4-D	1961000	04 (Auxin)	4	699	5
SURVEY	1998	YEAR	PROGRAM STATES	SOYBEANS	APPLICATIONS, MEASURED IN LB / ACRE / APPLICATION, AVG	(2,4-D = 30001)	2,4-D	0.4	04 (Auxin)	4	699	5
SURVEY	1998	YEAR	PROGRAM STATES	SOYBEANS	APPLICATIONS, MEASURED IN LB	(2,4-DB, DIMETH. SALT = 30819)	2,4-DB	15000	04 (Auxin)	4	1960	3
SURVEY	1998	YEAR	PROGRAM STATES	SOYBEANS	APPLICATIONS, MEASURED IN LB / ACRE / APPLICATION, AVG	(2,4-DB, DIMETH. SALT = 30819)	2,4-DB	0.05	04 (Auxin)	4	1960	3
SURVEY	1998	YEAR	PROGRAM STATES	SOYBEANS	APPLICATIONS, MEASURED IN LB	(ACIFLUORFEN, SODIUM = 114402)	Acifluorfen	1154000	14 (PPO)	14	1540	180
SURVEY	1998	YEAR	PROGRAM STATES	SOYBEANS	APPLICATIONS, MEASURED IN LB / ACRE / APPLICATION, AVG	(ACIFLUORFEN, SODIUM = 114402)	Acifluorfen	0.23	14 (PPO)	14	1540	180
SURVEY	1998	YEAR	PROGRAM STATES	SOYBEANS	APPLICATIONS, MEASURED IN LB	(ALACHLOR = 90501)	Alachlor	2100000	15 (VLFCA)	15	150	25
SURVEY	1998	YEAR	PROGRAM STATES	SOYBEANS	APPLICATIONS, MEASURED IN LB / ACRE / APPLICATION, AVG	(ALACHLOR = 90501)	Alachlor	1.67	15 (VLFCA)	15	150	25
SURVEY	1998	YEAR	PROGRAM STATES	SOYBEANS	APPLICATIONS, MEASURED IN LB	(BENTAZON = 103901)	Bentazon	3086000	06 (PSII)	6	1100	17.5
SURVEY	1998	YEAR	PROGRAM STATES	SOYBEANS	APPLICATIONS, MEASURED IN LB / ACRE / APPLICATION, AVG	(BENTAZON = 103901)	Bentazon	0.65	06 (PSII)	6	1100	17.5
SURVEY	1998	YEAR	PROGRAM STATES	SOYBEANS	APPLICATIONS, MEASURED IN LB	(CHLORIMURON-ETHYL = 128901)	Chlorimuron	142000	02 (ALS)	2	4102	12.5
SURVEY	1998	YEAR	PROGRAM STATES	SOYBEANS	APPLICATIONS, MEASURED IN LB / ACRE / APPLICATION, AVG	(CHLORIMURON-ETHYL = 128901)	Chlorimuron	0.02	02 (ALS)	2	4102	12.5
SURVEY	1998	YEAR	PROGRAM STATES	SOYBEANS	APPLICATIONS, MEASURED IN LB	(CLETHODIM = 121011)	Clethodim	142000	01 (ACCase)	1	1630	19
SURVEY	1998	YEAR	PROGRAM STATES	SOYBEANS	APPLICATIONS, MEASURED IN LB / ACRE / APPLICATION, AVG	(CLETHODIM = 121011)	Clethodim	0.02	01 (ACCase)	1	1630	19
SURVEY	1998	YEAR	PROGRAM STATES	SOYBEANS	APPLICATIONS, MEASURED IN LB	(CLOMAZONE = 125401)	Clomazone	1762000	13 (DOXP)	13	1369	4.3
SURVEY	1998	YEAR	PROGRAM STATES	SOYBEANS	APPLICATIONS, MEASURED IN LB / ACRE / APPLICATION, AVG	(CLOMAZONE = 125401)	Clomazone	0.69	13 (DOXP)	13	1369	4.3
SURVEY	1998	YEAR	PROGRAM STATES	SOYBEANS	APPLICATIONS, MEASURED IN LB	(CLORANSULAM-METHYL = 129116)	Cloransulam	11000	02 (ALS)	2	5000	10
SURVEY	1998	YEAR	PROGRAM STATES	SOYBEANS	APPLICATIONS, MEASURED IN LB / ACRE / APPLICATION, AVG	(CLORANSULAM-METHYL = 129116)	Cloransulam	0.02	02 (ALS)	2	5000	10
SURVEY	1998	YEAR	PROGRAM STATES	SOYBEANS	APPLICATIONS, MEASURED IN LB	(DIMETHENAMID = 129051)	Dimethenamid	1044000	15 (VLFCA)	15	1570	5
SURVEY	1998	YEAR	PROGRAM STATES	SOYBEANS	APPLICATIONS, MEASURED IN LB / ACRE / APPLICATION, AVG	(DIMETHENAMID = 129051)	Dimethenamid	1.09	15 (VLFCA)	15	1570	5
SURVEY	1998	YEAR	PROGRAM STATES	SOYBEANS	APPLICATIONS, MEASURED IN LB	(FENOXAPROP = 128701)	Fenoxaprop	337000	01 (ACCase)	1	3310	5.7
SURVEY	1998	YEAR	PROGRAM STATES	SOYBEANS	APPLICATIONS, MEASURED IN LB / ACRE / APPLICATION, AVG	(FENOXAPROP = 128701)	Fenoxaprop	0.13	01 (ACCase)	1	3310	5.7
SURVEY	1998	YEAR	PROGRAM STATES	SOYBEANS	APPLICATIONS, MEASURED IN LB	(FLUAZIFOP-P-BUTYL = 122809)	Fluazifop	182000	01 (ACCase)	1	2721	0.8
SURVEY	1998	YEAR	PROGRAM STATES	SOYBEANS	APPLICATIONS, MEASURED IN LB / ACRE / APPLICATION, AVG	(FLUAZIFOP-P-BUTYL = 122809)	Fluazifop	0.06	01 (ACCase)	1	2721	0.8
SURVEY	1998	YEAR	PROGRAM STATES	SOYBEANS	APPLICATIONS, MEASURED IN LB	(FLUMETSULAM = 129016)	Flumetsulam	69000	02 (ALS)	2	5000	500
SURVEY	1998	YEAR	PROGRAM STATES	SOYBEANS	APPLICATIONS, MEASURED IN LB / ACRE / APPLICATION, AVG	(FLUMETSULAM = 129016)	Flumetsulam	0.05	02 (ALS)	2	5000	500
SURVEY	1998	YEAR	PROGRAM STATES	SOYBEANS	APPLICATIONS, MEASURED IN LB	(FLUMICLORAC-PENTYL = 128724)	Flumiclorac	7000	14 (PPO)	14	5000	35
SURVEY	1998	YEAR	PROGRAM STATES	SOYBEANS	APPLICATIONS, MEASURED IN LB / ACRE / APPLICATION, AVG	(FLUMICLORAC-PENTYL = 128724)	Flumiclorac	0.02	14 (PPO)	14	5000	35
SURVEY	1998	YEAR	PROGRAM STATES	SOYBEANS	APPLICATIONS, MEASURED IN LB	(FOMESAFEN SODIUM = 123802)	Fomesafen	901000	14 (PPO)	14	1250	100
SURVEY	1998	YEAR	PROGRAM STATES	SOYBEANS	APPLICATIONS, MEASURED IN LB / ACRE / APPLICATION, AVG	(FOMESAFEN SODIUM = 123802)	Fomesafen	0.24	14 (PPO)	14	1250	100
SURVEY	1998	YEAR	PROGRAM STATES	SOYBEANS	APPLICATIONS, MEASURED IN LB	(GLYPHOSATE = 417300)	Glyphosate	28123000	09 (EPSPS)	9	5600	400
SURVEY	1998	YEAR	PROGRAM STATES	SOYBEANS	APPLICATIONS, MEASURED IN LB / ACRE / APPLICATION, AVG	(GLYPHOSATE = 417300)	Glyphosate	0.69	09 (EPSPS)	9	5600	400
SURVEY	1998	YEAR	PROGRAM STATES	SOYBEANS	APPLICATIONS, MEASURED IN LB	(IMAZAMOX = 129171)	Imazamox	132000	02 (ALS)	2	5000	1165
SURVEY	1998	YEAR	PROGRAM STATES	SOYBEANS	APPLICATIONS, MEASURED IN LB / ACRE / APPLICATION, AVG	(IMAZAMOX = 129171)	Imazamox	0.03	02 (ALS)	2	5000	1165
SURVEY	1998	YEAR	PROGRAM STATES	SOYBEANS	APPLICATIONS, MEASURED IN LB	(IMAZAQUIN = 128848)	Imazaquin	446000	02 (ALS)	2	5000	500
SURVEY	1998	YEAR	PROGRAM STATES	SOYBEANS	APPLICATIONS, MEASURED IN LB / ACRE / APPLICATION, AVG	(IMAZAQUIN = 128848)	Imazaquin	0.08	02 (ALS)	2	5000	500
SURVEY	1998	YEAR	PROGRAM STATES	SOYBEANS	APPLICATIONS, MEASURED IN LB	(IMAZETHAPYR = 128922)	Imazethapyr	455000	02 (ALS)	2	5000	500
SURVEY	1998	YEAR	PROGRAM STATES	SOYBEANS	APPLICATIONS, MEASURED IN LB / ACRE / APPLICATION, AVG	(IMAZETHAPYR = 128922)	Imazethapyr	0.04	02 (ALS)	2	5000	500
SURVEY	1998	YEAR	PROGRAM STATES	SOYBEANS	APPLICATIONS, MEASURED IN LB	(LACTOFEN = 128888)	Lactofen	94000	14 (PPO)	14	5960	25
SURVEY	1998	YEAR	PROGRAM STATES	SOYBEANS	APPLICATIONS, MEASURED IN LB / ACRE / APPLICATION, AVG	(LACTOFEN = 128888)	Lactofen	0.07	14 (PPO)	14	5960	25
SURVEY	1998	YEAR	PROGRAM STATES	SOYBEANS	APPLICATIONS, MEASURED IN LB	(LINURON = 35506)	Linuron	58000	07 (PSII)	7	1196	0.1
SURVEY	1998	YEAR	PROGRAM STATES	SOYBEANS	APPLICATIONS, MEASURED IN LB / ACRE / APPLICATION, AVG	(LINURON = 35506)	Linuron	0.48	07 (PSII)	7	1196	0.1
SURVEY	1998	YEAR	PROGRAM STATES	SOYBEANS	APPLICATIONS, MEASURED IN LB	(METOLACHLOR = 108801)	Metolachlor	4437000	15 (VLFCA)	15	3877	15
SURVEY	1998	YEAR	PROGRAM STATES	SOYBEANS	APPLICATIONS, MEASURED IN LB / ACRE / APPLICATION, AVG	(METOLACHLOR = 108801)	Metolachlor	1.72	15 (VLFCA)	15	3877	15
SURVEY	1998	YEAR	PROGRAM STATES	SOYBEANS	APPLICATIONS, MEASURED IN LB	(METRIBUZIN = 101101)	Metribuzin	827000	05 (PSII)	5	1090	5
SURVEY	1998	YEAR	PROGRAM STATES	SOYBEANS	APPLICATIONS, MEASURED IN LB / ACRE / APPLICATION, AVG	(METRIBUZIN = 101101)	Metribuzin	0.22	05 (PSII)	5	1090	5
SURVEY	1998	YEAR	PROGRAM STATES	SOYBEANS	APPLICATIONS, MEASURED IN LB	(PARAQUAT = 61601)	Paraquat	390000	22 (PSI)	22	112	1.3
SURVEY	1998	YEAR	PROGRAM STATES	SOYBEANS	APPLICATIONS, MEASURED IN LB / ACRE / APPLICATION, AVG	(PARAQUAT = 61601)	Paraquat	0.45	22 (PSI)	22	112	1.3
SURVEY	1998	YEAR	PROGRAM STATES	SOYBEANS	APPLICATIONS, MEASURED IN LB	(PENDIMETHALIN = 108501)	Pendimethalin	11733000	03 (Mitosis)	3	5000	12.5
SURVEY	1998	YEAR	PROGRAM STATES	SOYBEANS	APPLICATIONS, MEASURED IN LB / ACRE / APPLICATION, AVG	(PENDIMETHALIN = 108501)	Pendimethalin	0.97	03 (Mitosis)	3	5000	12.5
SURVEY	1998	YEAR	PROGRAM STATES	SOYBEANS	APPLICATIONS, MEASURED IN LB	(QUIZALOFOP-ETHYL = 128711)	Quizalofop	85000	01 (ACCase)	1	1480	0.9
SURVEY	1998	YEAR	PROGRAM STATES	SOYBEANS	APPLICATIONS, MEASURED IN LB / ACRE / APPLICATION, AVG	(QUIZALOFOP-ETHYL = 128711)	Quizalofop	0.05	01 (ACCase)	1	1480	0.9
SURVEY	1998	YEAR	PROGRAM STATES	SOYBEANS	APPLICATIONS, MEASURED IN LB	(SETHOXYDIM = 121001)	Sethoxydim	739000	01 (ACCase)	1	2676	18
SURVEY	1998	YEAR	PROGRAM STATES	SOYBEANS	APPLICATIONS, MEASURED IN LB / ACRE / APPLICATION, AVG	(SETHOXYDIM = 121001)	Sethoxydim	0.24	01 (ACCase)	1	2676	18
SURVEY	1998	YEAR	PROGRAM STATES	SOYBEANS	APPLICATIONS, MEASURED IN LB	(SULFENTRAZONE = 129081)	Sulfentrazone	270000	14 (PPO)	14	2689	36.4
SURVEY	1998	YEAR	PROGRAM STATES	SOYBEANS	APPLICATIONS, MEASURED IN LB / ACRE / APPLICATION, AVG	(SULFENTRAZONE = 129081)	Sulfentrazone	0.12	14 (PPO)	14	2689	36.4
SURVEY	1998	YEAR	PROGRAM STATES	SOYBEANS	APPLICATIONS, MEASURED IN LB	(SULFOSATE = 128501)	Glyphosate	518000	09 (EPSPS)	9	748	118
SURVEY	1998	YEAR	PROGRAM STATES	SOYBEANS	APPLICATIONS, MEASURED IN LB / ACRE / APPLICATION, AVG	(SULFOSATE = 128501)	Glyphosate	1.01	09 (EPSPS)	9	748	118
SURVEY	1998	YEAR	PROGRAM STATES	SOYBEANS	APPLICATIONS, MEASURED IN LB	(THIFENSULFURON = 128845)	Thifensulfuron	8000	02 (ALS)	2	5000	20
SURVEY	1998	YEAR	PROGRAM STATES	SOYBEANS	APPLICATIONS, MEASURED IN LB / ACRE / APPLICATION, AVG	(THIFENSULFURON = 128845)	Thifensulfuron	0.002	02 (ALS)	2	5000	20
SURVEY	1998	YEAR	PROGRAM STATES	SOYBEANS	APPLICATIONS, MEASURED IN LB	(TRIFLURALIN = 36101)	Trifluralin	9823000	03 (Mitosis)	3	5000	40
SURVEY	1998	YEAR	PROGRAM STATES	SOYBEANS	APPLICATIONS, MEASURED IN LB / ACRE / APPLICATION, AVG	(TRIFLURALIN = 36101)	Trifluralin	0.91	03 (Mitosis)	3	5000	40
SURVEY	1998	YEAR	PROGRAM STATES	WHEAT, SPRING	APPLICATIONS, MEASURED IN LB	(2,4-D = 30001)	2,4-D	2539000	04 (Auxin)	4	699	5
SURVEY	1998	YEAR	PROGRAM STATES	WHEAT, SPRING	APPLICATIONS, MEASURED IN LB / ACRE / APPLICATION, AVG	(2,4-D = 30001)	2,4-D	0.29	04 (Auxin)	4	699	5
SURVEY	1998	YEAR	PROGRAM STATES	WHEAT, SPRING	APPLICATIONS, MEASURED IN LB	(BROMOXYNIL = 35301)	Bromoxynil	508000	06 (PSII)	6	440	5
SURVEY	1998	YEAR	PROGRAM STATES	WHEAT, SPRING	APPLICATIONS, MEASURED IN LB / ACRE / APPLICATION, AVG	(BROMOXYNIL = 35301)	Bromoxynil	0.23	06 (PSII)	6	440	5
SURVEY	1998	YEAR	PROGRAM STATES	WHEAT, SPRING	APPLICATIONS, MEASURED IN LB	(CHLORSULFURON = 118601)	Chlorsulfuron	1000	02 (ALS)	2	5545	5
SURVEY	1998	YEAR	PROGRAM STATES	WHEAT, SPRING	APPLICATIONS, MEASURED IN LB / ACRE / APPLICATION, AVG	(CHLORSULFURON = 118601)	Chlorsulfuron	0.009	02 (ALS)	2	5545	5
SURVEY	1998	YEAR	PROGRAM STATES	WHEAT, SPRING	APPLICATIONS, MEASURED IN LB	(CLOPYRALID = 117403)	Clopyralid	64000	04 (Auxin)	4	5000	50
SURVEY	1998	YEAR	PROGRAM STATES	WHEAT, SPRING	APPLICATIONS, MEASURED IN LB / ACRE / APPLICATION, AVG	(CLOPYRALID = 117403)	Clopyralid	0.08	04 (Auxin)	4	5000	50
SURVEY	1998	YEAR	PROGRAM STATES	WHEAT, SPRING	APPLICATIONS, MEASURED IN LB	(DICAMBA = 29801)	Dicamba	271000	04 (Auxin)	4	1707	125
SURVEY	1998	YEAR	PROGRAM STATES	WHEAT, SPRING	APPLICATIONS, MEASURED IN LB / ACRE / APPLICATION, AVG	(DICAMBA = 29801)	Dicamba	0.07	04 (Auxin)	4	1707	125
SURVEY	1998	YEAR	PROGRAM STATES	WHEAT, SPRING	APPLICATIONS, MEASURED IN LB	(DICLOFOP-METHYL = 110902)	Diclofop	605000	01 (ACCase)	1	557	20
SURVEY	1998	YEAR	PROGRAM STATES	WHEAT, SPRING	APPLICATIONS, MEASURED IN LB / ACRE / APPLICATION, AVG	(DICLOFOP-METHYL = 110902)	Diclofop	0.88	01 (ACCase)	1	557	20
SURVEY	1998	YEAR	PROGRAM STATES	WHEAT, SPRING	APPLICATIONS, MEASURED IN LB	(DIFENZOQUAT = 106401)	Difenzoquat	187000	26 (Lipid)	26	373	25
SURVEY	1998	YEAR	PROGRAM STATES	WHEAT, SPRING	APPLICATIONS, MEASURED IN LB / ACRE / APPLICATION, AVG	(DIFENZOQUAT = 106401)	Difenzoquat	0.72	26 (Lipid)	26	373	25
SURVEY	1998	YEAR	PROGRAM STATES	WHEAT, SPRING	APPLICATIONS, MEASURED IN LB	(FENOXAPROP = 128701)	Fenoxaprop	268000	01 (ACCase)	1	3310	5.7
SURVEY	1998	YEAR	PROGRAM STATES	WHEAT, SPRING	APPLICATIONS, MEASURED IN LB / ACRE / APPLICATION, AVG	(FENOXAPROP = 128701)	Fenoxaprop	0.07	01 (ACCase)	1	3310	5.7
SURVEY	1998	YEAR	PROGRAM STATES	WHEAT, SPRING	APPLICATIONS, MEASURED IN LB	(GLYPHOSATE = 417300)	Glyphosate	767000	09 (EPSPS)	9	5600	400
SURVEY	1998	YEAR	PROGRAM STATES	WHEAT, SPRING	APPLICATIONS, MEASURED IN LB / ACRE / APPLICATION, AVG	(GLYPHOSATE = 417300)	Glyphosate	0.37	09 (EPSPS)	9	5600	400
SURVEY	1998	YEAR	PROGRAM STATES	WHEAT, SPRING	APPLICATIONS, MEASURED IN LB	(IMAZAMETHABENZ = 128842)	Imazethabenz	113000	02 (ALS)	2	5000	12.5
SURVEY	1998	YEAR	PROGRAM STATES	WHEAT, SPRING	APPLICATIONS, MEASURED IN LB / ACRE / APPLICATION, AVG	(IMAZAMETHABENZ = 128842)	Imazethabenz	0.42	02 (ALS)	2	5000	12.5
SURVEY	1998	YEAR	PROGRAM STATES	WHEAT, SPRING	APPLICATIONS, MEASURED IN LB	(MCPA = 30501)	MCPA	2489000	04 (Auxin)	4	1160	1
SURVEY	1998	YEAR	PROGRAM STATES	WHEAT, SPRING	APPLICATIONS, MEASURED IN LB / ACRE / APPLICATION, AVG	(MCPA = 30501)	MCPA	0.34	04 (Auxin)	4	1160	1
SURVEY	1998	YEAR	PROGRAM STATES	WHEAT, SPRING	APPLICATIONS, MEASURED IN LB	(METSULFURON-METHYL = 122010)	Metsulfuron	4000	02 (ALS)	2	5000	25
SURVEY	1998	YEAR	PROGRAM STATES	WHEAT, SPRING	APPLICATIONS, MEASURED IN LB / ACRE / APPLICATION, AVG	(METSULFURON-METHYL = 122010)	Metsulfuron	0.01	02 (ALS)	2	5000	25
SURVEY	1998	YEAR	PROGRAM STATES	WHEAT, SPRING	APPLICATIONS, MEASURED IN LB	(THIFENSULFURON = 128845)	Thifensulfuron	14000	02 (ALS)	2	5000	20
SURVEY	1998	YEAR	PROGRAM STATES	WHEAT, SPRING	APPLICATIONS, MEASURED IN LB / ACRE / APPLICATION, AVG	(THIFENSULFURON = 128845)	Thifensulfuron	0.009	02 (ALS)	2	5000	20
SURVEY	1998	YEAR	PROGRAM STATES	WHEAT, SPRING	APPLICATIONS, MEASURED IN LB	(TRIALLATE = 78802)	Triallate	787000	08 (Lipid)	8	3612	1.3
SURVEY	1998	YEAR	PROGRAM STATES	WHEAT, SPRING	APPLICATIONS, MEASURED IN LB / ACRE / APPLICATION, AVG	(TRIALLATE = 78802)	Triallate	1.1	08 (Lipid)	8	3612	1.3
SURVEY	1998	YEAR	PROGRAM STATES	WHEAT, SPRING	APPLICATIONS, MEASURED IN LB	(TRIASULFURON = 128969)	Triasulfuron	4000	02 (ALS)	2	5000	32.1
SURVEY	1998	YEAR	PROGRAM STATES	WHEAT, SPRING	APPLICATIONS, MEASURED IN LB / ACRE / APPLICATION, AVG	(TRIASULFURON = 128969)	Triasulfuron	0.02	02 (ALS)	2	5000	32.1
SURVEY	1998	YEAR	PROGRAM STATES	WHEAT, SPRING	APPLICATIONS, MEASURED IN LB	(TRIBENURON-METHYL = 128887)	Tribenuron	19000	02 (ALS)	2	5000	0.95
SURVEY	1998	YEAR	PROGRAM STATES	WHEAT, SPRING	APPLICATIONS, MEASURED IN LB / ACRE / APPLICATION, AVG	(TRIBENURON-METHYL = 128887)	Tribenuron	0.006	02 (ALS)	2	5000	0.95
SURVEY	1998	YEAR	PROGRAM STATES	WHEAT, SPRING	APPLICATIONS, MEASURED IN LB	(TRIFLURALIN = 36101)	Trifluralin	352000	03 (Mitosis)	3	5000	40
SURVEY	1998	YEAR	PROGRAM STATES	WHEAT, SPRING	APPLICATIONS, MEASURED IN LB / ACRE / APPLICATION, AVG	(TRIFLURALIN = 36101)	Trifluralin	0.4	03 (Mitosis)	3	5000	40
SURVEY	1998	YEAR	PROGRAM STATES	WHEAT, WINTER	APPLICATIONS, MEASURED IN LB	(2,4-D = 30001)	2,4-D	4442000	04 (Auxin)	4	699	5
SURVEY	1998	YEAR	PROGRAM STATES	WHEAT, WINTER	APPLICATIONS, MEASURED IN LB / ACRE / APPLICATION, AVG	(2,4-D = 30001)	2,4-D	0.43	04 (Auxin)	4	699	5
SURVEY	1998	YEAR	PROGRAM STATES	WHEAT, WINTER	APPLICATIONS, MEASURED IN LB	(BROMOXYNIL = 35301)	Bromoxynil	217000	06 (PSII)	6	440	5
SURVEY	1998	YEAR	PROGRAM STATES	WHEAT, WINTER	APPLICATIONS, MEASURED IN LB / ACRE / APPLICATION, AVG	(BROMOXYNIL = 35301)	Bromoxynil	0.25	06 (PSII)	6	440	5
SURVEY	1998	YEAR	PROGRAM STATES	WHEAT, WINTER	APPLICATIONS, MEASURED IN LB	(CHLORSULFURON = 118601)	Chlorsulfuron	61000	02 (ALS)	2	5545	5
SURVEY	1998	YEAR	PROGRAM STATES	WHEAT, WINTER	APPLICATIONS, MEASURED IN LB / ACRE / APPLICATION, AVG	(CHLORSULFURON = 118601)	Chlorsulfuron	0.01	02 (ALS)	2	5545	5
SURVEY	1998	YEAR	PROGRAM STATES	WHEAT, WINTER	APPLICATIONS, MEASURED IN LB	(CLOPYRALID = 117403)	Clopyralid	7000	04 (Auxin)	4	5000	50
SURVEY	1998	YEAR	PROGRAM STATES	WHEAT, WINTER	APPLICATIONS, MEASURED IN LB / ACRE / APPLICATION, AVG	(CLOPYRALID = 117403)	Clopyralid	0.08	04 (Auxin)	4	5000	50
SURVEY	1998	YEAR	PROGRAM STATES	WHEAT, WINTER	APPLICATIONS, MEASURED IN LB	(DICAMBA = 29801)	Dicamba	297000	04 (Auxin)	4	1707	125
SURVEY	1998	YEAR	PROGRAM STATES	WHEAT, WINTER	APPLICATIONS, MEASURED IN LB / ACRE / APPLICATION, AVG	(DICAMBA = 29801)	Dicamba	0.1	04 (Auxin)	4	1707	125
SURVEY	1998	YEAR	PROGRAM STATES	WHEAT, WINTER	APPLICATIONS, MEASURED IN LB	(DICLOFOP-METHYL = 110902)	Diclofop	266000	01 (ACCase)	1	557	20
SURVEY	1998	YEAR	PROGRAM STATES	WHEAT, WINTER	APPLICATIONS, MEASURED IN LB / ACRE / APPLICATION, AVG	(DICLOFOP-METHYL = 110902)	Diclofop	0.7	01 (ACCase)	1	557	20
SURVEY	1998	YEAR	PROGRAM STATES	WHEAT, WINTER	APPLICATIONS, MEASURED IN LB	(DIFENZOQUAT = 106401)	Difenzoquat	56000	26 (Lipid)	26	373	25
SURVEY	1998	YEAR	PROGRAM STATES	WHEAT, WINTER	APPLICATIONS, MEASURED IN LB / ACRE / APPLICATION, AVG	(DIFENZOQUAT = 106401)	Difenzoquat	0.5	26 (Lipid)	26	373	25
SURVEY	1998	YEAR	PROGRAM STATES	WHEAT, WINTER	APPLICATIONS, MEASURED IN LB	(DIURON = 35505)	Diuron	73000	07 (PSII)	7	3400	0.1
SURVEY	1998	YEAR	PROGRAM STATES	WHEAT, WINTER	APPLICATIONS, MEASURED IN LB / ACRE / APPLICATION, AVG	(DIURON = 35505)	Diuron	0.98	07 (PSII)	7	3400	0.1
SURVEY	1998	YEAR	PROGRAM STATES	WHEAT, WINTER	APPLICATIONS, MEASURED IN LB	(FENOXAPROP = 128701)	Fenoxaprop	7000	01 (ACCase)	1	3310	5.7
SURVEY	1998	YEAR	PROGRAM STATES	WHEAT, WINTER	APPLICATIONS, MEASURED IN LB / ACRE / APPLICATION, AVG	(FENOXAPROP = 128701)	Fenoxaprop	0.08	01 (ACCase)	1	3310	5.7
SURVEY	1998	YEAR	PROGRAM STATES	WHEAT, WINTER	APPLICATIONS, MEASURED IN LB	(GLYPHOSATE = 417300)	Glyphosate	1423000	09 (EPSPS)	9	5600	400
SURVEY	1998	YEAR	PROGRAM STATES	WHEAT, WINTER	APPLICATIONS, MEASURED IN LB / ACRE / APPLICATION, AVG	(GLYPHOSATE = 417300)	Glyphosate	0.34	09 (EPSPS)	9	5600	400
SURVEY	1998	YEAR	PROGRAM STATES	WHEAT, WINTER	APPLICATIONS, MEASURED IN LB	(IMAZAMETHABENZ = 128842)	Imazethabenz	71000	02 (ALS)	2	5000	12.5
SURVEY	1998	YEAR	PROGRAM STATES	WHEAT, WINTER	APPLICATIONS, MEASURED IN LB / ACRE / APPLICATION, AVG	(IMAZAMETHABENZ = 128842)	Imazethabenz	0.33	02 (ALS)	2	5000	12.5
SURVEY	1998	YEAR	PROGRAM STATES	WHEAT, WINTER	APPLICATIONS, MEASURED IN LB	(MCPA = 30501)	MCPA	784000	04 (Auxin)	4	1160	1
SURVEY	1998	YEAR	PROGRAM STATES	WHEAT, WINTER	APPLICATIONS, MEASURED IN LB / ACRE / APPLICATION, AVG	(MCPA = 30501)	MCPA	0.33	04 (Auxin)	4	1160	1
SURVEY	1998	YEAR	PROGRAM STATES	WHEAT, WINTER	APPLICATIONS, MEASURED IN LB	(METRIBUZIN = 101101)	Metribuzin	299000	05 (PSII)	5	1090	5
SURVEY	1998	YEAR	PROGRAM STATES	WHEAT, WINTER	APPLICATIONS, MEASURED IN LB / ACRE / APPLICATION, AVG	(METRIBUZIN = 101101)	Metribuzin	0.15	05 (PSII)	5	1090	5
SURVEY	1998	YEAR	PROGRAM STATES	WHEAT, WINTER	APPLICATIONS, MEASURED IN LB	(METSULFURON-METHYL = 122010)	Metsulfuron	21000	02 (ALS)	2	5000	25
SURVEY	1998	YEAR	PROGRAM STATES	WHEAT, WINTER	APPLICATIONS, MEASURED IN LB / ACRE / APPLICATION, AVG	(METSULFURON-METHYL = 122010)	Metsulfuron	0.003	02 (ALS)	2	5000	25
SURVEY	1998	YEAR	PROGRAM STATES	WHEAT, WINTER	APPLICATIONS, MEASURED IN LB	(PICLORAM, K SALT = 5104)	Picloram	11000	04 (Auxin)	4	4012	20
SURVEY	1998	YEAR	PROGRAM STATES	WHEAT, WINTER	APPLICATIONS, MEASURED IN LB / ACRE / APPLICATION, AVG	(PICLORAM, K SALT = 5104)	Picloram	0.02	04 (Auxin)	4	4012	20
SURVEY	1998	YEAR	PROGRAM STATES	WHEAT, WINTER	APPLICATIONS, MEASURED IN LB	(PROSULFURON = 129031)	Prosulfuron	2000	02 (ALS)	2	986	7.9
SURVEY	1998	YEAR	PROGRAM STATES	WHEAT, WINTER	APPLICATIONS, MEASURED IN LB / ACRE / APPLICATION, AVG	(PROSULFURON = 129031)	Prosulfuron	0.01	02 (ALS)	2	986	7.9
SURVEY	1998	YEAR	PROGRAM STATES	WHEAT, WINTER	APPLICATIONS, MEASURED IN LB	(THIFENSULFURON = 128845)	Thifensulfuron	30000	02 (ALS)	2	5000	20
SURVEY	1998	YEAR	PROGRAM STATES	WHEAT, WINTER	APPLICATIONS, MEASURED IN LB / ACRE / APPLICATION, AVG	(THIFENSULFURON = 128845)	Thifensulfuron	0.01	02 (ALS)	2	5000	20
SURVEY	1998	YEAR	PROGRAM STATES	WHEAT, WINTER	APPLICATIONS, MEASURED IN LB	(TRIALLATE = 78802)	Triallate	310000	08 (Lipid)	8	3612	1.3
SURVEY	1998	YEAR	PROGRAM STATES	WHEAT, WINTER	APPLICATIONS, MEASURED IN LB / ACRE / APPLICATION, AVG	(TRIALLATE = 78802)	Triallate	1.07	08 (Lipid)	8	3612	1.3
SURVEY	1998	YEAR	PROGRAM STATES	WHEAT, WINTER	APPLICATIONS, MEASURED IN LB	(TRIASULFURON = 128969)	Triasulfuron	28000	02 (ALS)	2	5000	32.1
SURVEY	1998	YEAR	PROGRAM STATES	WHEAT, WINTER	APPLICATIONS, MEASURED IN LB / ACRE / APPLICATION, AVG	(TRIASULFURON = 128969)	Triasulfuron	0.01	02 (ALS)	2	5000	32.1
SURVEY	1998	YEAR	PROGRAM STATES	WHEAT, WINTER	APPLICATIONS, MEASURED IN LB	(TRIBENURON-METHYL = 128887)	Tribenuron	18000	02 (ALS)	2	5000	0.95
SURVEY	1998	YEAR	PROGRAM STATES	WHEAT, WINTER	APPLICATIONS, MEASURED IN LB / ACRE / APPLICATION, AVG	(TRIBENURON-METHYL = 128887)	Tribenuron	0.007	02 (ALS)	2	5000	0.95
SURVEY	1999	YEAR	PROGRAM STATES	CORN	APPLICATIONS, MEASURED IN LB	(2,4-D = 30001)	2,4-D	2536000	04 (Auxin)	4	699	5
SURVEY	1999	YEAR	PROGRAM STATES	CORN	APPLICATIONS, MEASURED IN LB / ACRE / APPLICATION, AVG	(2,4-D = 30001)	2,4-D	0.43	04 (Auxin)	4	699	5
SURVEY	1999	YEAR	PROGRAM STATES	CORN	APPLICATIONS, MEASURED IN LB	(ACETOCHLOR = 121601)	Acetochlor	31824000	15 (VLFCA)	15	2148	7.9
SURVEY	1999	YEAR	PROGRAM STATES	CORN	APPLICATIONS, MEASURED IN LB / ACRE / APPLICATION, AVG	(ACETOCHLOR = 121601)	Acetochlor	1.7	15 (VLFCA)	15	2148	7.9
SURVEY	1999	YEAR	PROGRAM STATES	CORN	APPLICATIONS, MEASURED IN LB	(ALACHLOR = 90501)	Alachlor	4573000	15 (VLFCA)	15	150	25
SURVEY	1999	YEAR	PROGRAM STATES	CORN	APPLICATIONS, MEASURED IN LB / ACRE / APPLICATION, AVG	(ALACHLOR = 90501)	Alachlor	1.87	15 (VLFCA)	15	150	25
SURVEY	1999	YEAR	PROGRAM STATES	CORN	APPLICATIONS, MEASURED IN LB	(AMETRYN = 80801)	Ametryn	25000	05 (PSII)	5	1160	2.5
SURVEY	1999	YEAR	PROGRAM STATES	CORN	APPLICATIONS, MEASURED IN LB / ACRE / APPLICATION, AVG	(AMETRYN = 80801)	Ametryn	1.18	05 (PSII)	5	1160	2.5
SURVEY	1999	YEAR	PROGRAM STATES	CORN	APPLICATIONS, MEASURED IN LB	(ATRAZINE = 80803)	Atrazine	54780000	05 (PSII)	5	3090	0.7
SURVEY	1999	YEAR	PROGRAM STATES	CORN	APPLICATIONS, MEASURED IN LB / ACRE / APPLICATION, AVG	(ATRAZINE = 80803)	Atrazine	1.02	05 (PSII)	5	3090	0.7
SURVEY	1999	YEAR	PROGRAM STATES	CORN	APPLICATIONS, MEASURED IN LB	(BENTAZON = 103901)	Bentazon	1033000	06 (PSII)	6	1100	17.5
SURVEY	1999	YEAR	PROGRAM STATES	CORN	APPLICATIONS, MEASURED IN LB / ACRE / APPLICATION, AVG	(BENTAZON = 103901)	Bentazon	0.49	06 (PSII)	6	1100	17.5
SURVEY	1999	YEAR	PROGRAM STATES	CORN	APPLICATIONS, MEASURED IN LB	(BROMOXYNIL = 35301)	Bromoxynil	844000	06 (PSII)	6	440	5
SURVEY	1999	YEAR	PROGRAM STATES	CORN	APPLICATIONS, MEASURED IN LB / ACRE / APPLICATION, AVG	(BROMOXYNIL = 35301)	Bromoxynil	0.29	06 (PSII)	6	440	5
SURVEY	1999	YEAR	PROGRAM STATES	CORN	APPLICATIONS, MEASURED IN LB	(CARFENTRAZONE-ETHYL = 128712)	Carfentrazone	32000	14 (PPO)	14	5000	3
SURVEY	1999	YEAR	PROGRAM STATES	CORN	APPLICATIONS, MEASURED IN LB / ACRE / APPLICATION, AVG	(CARFENTRAZONE-ETHYL = 128712)	Carfentrazone	0.25	14 (PPO)	14	5000	3
SURVEY	1999	YEAR	PROGRAM STATES	CORN	APPLICATIONS, MEASURED IN LB	(CLOPYRALID = 117403)	Clopyralid	607000	04 (Auxin)	4	5000	50
SURVEY	1999	YEAR	PROGRAM STATES	CORN	APPLICATIONS, MEASURED IN LB / ACRE / APPLICATION, AVG	(CLOPYRALID = 117403)	Clopyralid	0.08	04 (Auxin)	4	5000	50
SURVEY	1999	YEAR	PROGRAM STATES	CORN	APPLICATIONS, MEASURED IN LB	(CYANAZINE = 100101)	Cyanazine	3378000	05 (PSII)	5	182	12
SURVEY	1999	YEAR	PROGRAM STATES	CORN	APPLICATIONS, MEASURED IN LB / ACRE / APPLICATION, AVG	(CYANAZINE = 100101)	Cyanazine	1.4	05 (PSII)	5	182	12
SURVEY	1999	YEAR	PROGRAM STATES	CORN	APPLICATIONS, MEASURED IN LB	(DICAMBA = 29801)	Dicamba	2029000	04 (Auxin)	4	1707	125
SURVEY	1999	YEAR	PROGRAM STATES	CORN	APPLICATIONS, MEASURED IN LB / ACRE / APPLICATION, AVG	(DICAMBA = 29801)	Dicamba	0.21	04 (Auxin)	4	1707	125
SURVEY	1999	YEAR	PROGRAM STATES	CORN	APPLICATIONS, MEASURED IN LB	(DICAMBA, DIMET. SALT = 29802)	Dicamba	1446000	04 (Auxin)	4	1707	125
SURVEY	1999	YEAR	PROGRAM STATES	CORN	APPLICATIONS, MEASURED IN LB / ACRE / APPLICATION, AVG	(DICAMBA, DIMET. SALT = 29802)	Dicamba	1.98	04 (Auxin)	4	1707	125
SURVEY	1999	YEAR	PROGRAM STATES	CORN	APPLICATIONS, MEASURED IN LB	(DICAMBA, POT. SALT = 129043)	Dicamba	1997000	04 (Auxin)	4	1707	125
SURVEY	1999	YEAR	PROGRAM STATES	CORN	APPLICATIONS, MEASURED IN LB / ACRE / APPLICATION, AVG	(DICAMBA, POT. SALT = 129043)	Dicamba	0.37	04 (Auxin)	4	1707	125
SURVEY	1999	YEAR	PROGRAM STATES	CORN	APPLICATIONS, MEASURED IN LB	(DIFLUFENZOPYR-SODIUM = 5107)	Diflufenzopyr	578000	19 (IAAtr)	19	5000	26
SURVEY	1999	YEAR	PROGRAM STATES	CORN	APPLICATIONS, MEASURED IN LB / ACRE / APPLICATION, AVG	(DIFLUFENZOPYR-SODIUM = 5107)	Diflufenzopyr	0.79	19 (IAAtr)	19	5000	26
SURVEY	1999	YEAR	PROGRAM STATES	CORN	APPLICATIONS, MEASURED IN LB	(DIMETHENAMID = 129051)	Dimethenamid	6185000	15 (VLFCA)	15	1570	5
SURVEY	1999	YEAR	PROGRAM STATES	CORN	APPLICATIONS, MEASURED IN LB / ACRE / APPLICATION, AVG	(DIMETHENAMID = 129051)	Dimethenamid	1.16	15 (VLFCA)	15	1570	5
SURVEY	1999	YEAR	PROGRAM STATES	CORN	APPLICATIONS, MEASURED IN LB	(EPTC = 41401)	EPTC	1470000	08 (Lipid)	8	1465	5
SURVEY	1999	YEAR	PROGRAM STATES	CORN	APPLICATIONS, MEASURED IN LB / ACRE / APPLICATION, AVG	(EPTC = 41401)	EPTC	3.4	08 (Lipid)	8	1465	5
SURVEY	1999	YEAR	PROGRAM STATES	CORN	APPLICATIONS, MEASURED IN LB	(FLUFENACET = 121903)	Flufenacet	185000	15 (VLFCA)	15	589	0.1
SURVEY	1999	YEAR	PROGRAM STATES	CORN	APPLICATIONS, MEASURED IN LB / ACRE / APPLICATION, AVG	(FLUFENACET = 121903)	Flufenacet	0.49	15 (VLFCA)	15	589	0.1
SURVEY	1999	YEAR	PROGRAM STATES	CORN	APPLICATIONS, MEASURED IN LB	(FLUMETSULAM = 129016)	Flumetsulam	291000	02 (ALS)	2	5000	500
SURVEY	1999	YEAR	PROGRAM STATES	CORN	APPLICATIONS, MEASURED IN LB / ACRE / APPLICATION, AVG	(FLUMETSULAM = 129016)	Flumetsulam	0.04	02 (ALS)	2	5000	500
SURVEY	1999	YEAR	PROGRAM STATES	CORN	APPLICATIONS, MEASURED IN LB	(GLUFOSINATE-AMMONIUM = 128850)	Glufosinate	424000	10 (Glut synth)	10	1910	2
SURVEY	1999	YEAR	PROGRAM STATES	CORN	APPLICATIONS, MEASURED IN LB / ACRE / APPLICATION, AVG	(GLUFOSINATE-AMMONIUM = 128850)	Glufosinate	0.28	10 (Glut synth)	10	1910	2
SURVEY	1999	YEAR	PROGRAM STATES	CORN	APPLICATIONS, MEASURED IN LB	(GLYPHOSATE = 417300)	Glyphosate	4162000	09 (EPSPS)	9	5600	400
SURVEY	1999	YEAR	PROGRAM STATES	CORN	APPLICATIONS, MEASURED IN LB / ACRE / APPLICATION, AVG	(GLYPHOSATE = 417300)	Glyphosate	0.59	09 (EPSPS)	9	5600	400
SURVEY	1999	YEAR	PROGRAM STATES	CORN	APPLICATIONS, MEASURED IN LB	(HALOSULFURON = 128721)	Halosulfuron	75000	02 (ALS)	2	8866	56
SURVEY	1999	YEAR	PROGRAM STATES	CORN	APPLICATIONS, MEASURED IN LB / ACRE / APPLICATION, AVG	(HALOSULFURON = 128721)	Halosulfuron	0.06	02 (ALS)	2	8866	56
SURVEY	1999	YEAR	PROGRAM STATES	CORN	APPLICATIONS, MEASURED IN LB / ACRE / APPLICATION, AVG	(IMAZAPYR = 128821)	Imazapyr	0.002	02 (ALS)	2	5000	500
SURVEY	1999	YEAR	PROGRAM STATES	CORN	APPLICATIONS, MEASURED IN LB	(IMAZETHAPYR = 128922)	Imazethapyr	32000	02 (ALS)	2	5000	500
SURVEY	1999	YEAR	PROGRAM STATES	CORN	APPLICATIONS, MEASURED IN LB / ACRE / APPLICATION, AVG	(IMAZETHAPYR = 128922)	Imazethapyr	0.02	02 (ALS)	2	5000	500
SURVEY	1999	YEAR	PROGRAM STATES	CORN	APPLICATIONS, MEASURED IN LB	(ISOXAFLUTOLE = 123000)	Isoxaflutole	213000	27 (HPPD)	27	5000	2
SURVEY	1999	YEAR	PROGRAM STATES	CORN	APPLICATIONS, MEASURED IN LB / ACRE / APPLICATION, AVG	(ISOXAFLUTOLE = 123000)	Isoxaflutole	0.08	27 (HPPD)	27	5000	2
SURVEY	1999	YEAR	PROGRAM STATES	CORN	APPLICATIONS, MEASURED IN LB	(METOLACHLOR = 108801)	Metolachlor	29554000	15 (VLFCA)	15	3877	15
SURVEY	1999	YEAR	PROGRAM STATES	CORN	APPLICATIONS, MEASURED IN LB / ACRE / APPLICATION, AVG	(METOLACHLOR = 108801)	Metolachlor	1.42	15 (VLFCA)	15	3877	15
SURVEY	1999	YEAR	PROGRAM STATES	CORN	APPLICATIONS, MEASURED IN LB	(METRIBUZIN = 101101)	Metribuzin	54000	05 (PSII)	5	1090	5
SURVEY	1999	YEAR	PROGRAM STATES	CORN	APPLICATIONS, MEASURED IN LB / ACRE / APPLICATION, AVG	(METRIBUZIN = 101101)	Metribuzin	0.12	05 (PSII)	5	1090	5
SURVEY	1999	YEAR	PROGRAM STATES	CORN	APPLICATIONS, MEASURED IN LB	(NICOSULFURON = 129008)	Nicosulfuron	150000	02 (ALS)	2	5000	20000
SURVEY	1999	YEAR	PROGRAM STATES	CORN	APPLICATIONS, MEASURED IN LB / ACRE / APPLICATION, AVG	(NICOSULFURON = 129008)	Nicosulfuron	0.01	02 (ALS)	2	5000	20000
SURVEY	1999	YEAR	PROGRAM STATES	CORN	APPLICATIONS, MEASURED IN LB	(PARAQUAT = 61601)	Paraquat	369000	22 (PSI)	22	112	1.3
SURVEY	1999	YEAR	PROGRAM STATES	CORN	APPLICATIONS, MEASURED IN LB / ACRE / APPLICATION, AVG	(PARAQUAT = 61601)	Paraquat	0.59	22 (PSI)	22	112	1.3
SURVEY	1999	YEAR	PROGRAM STATES	CORN	APPLICATIONS, MEASURED IN LB	(PENDIMETHALIN = 108501)	Pendimethalin	776000	03 (Mitosis)	3	5000	12.5
SURVEY	1999	YEAR	PROGRAM STATES	CORN	APPLICATIONS, MEASURED IN LB / ACRE / APPLICATION, AVG	(PENDIMETHALIN = 108501)	Pendimethalin	0.84	03 (Mitosis)	3	5000	12.5
SURVEY	1999	YEAR	PROGRAM STATES	CORN	APPLICATIONS, MEASURED IN LB	(PRIMISULFURON = 128973)	Primisulfuron	100000	02 (ALS)	2	5050	15
SURVEY	1999	YEAR	PROGRAM STATES	CORN	APPLICATIONS, MEASURED IN LB / ACRE / APPLICATION, AVG	(PRIMISULFURON = 128973)	Primisulfuron	0.02	02 (ALS)	2	5050	15
SURVEY	1999	YEAR	PROGRAM STATES	CORN	APPLICATIONS, MEASURED IN LB	(PROSULFURON = 129031)	Prosulfuron	21000	02 (ALS)	2	986	7.9
SURVEY	1999	YEAR	PROGRAM STATES	CORN	APPLICATIONS, MEASURED IN LB / ACRE / APPLICATION, AVG	(PROSULFURON = 129031)	Prosulfuron	0.01	02 (ALS)	2	986	7.9
SURVEY	1999	YEAR	PROGRAM STATES	CORN	APPLICATIONS, MEASURED IN LB	(PYRIDATE = 128834)	Pyridate	2150000	06 (PSII)	6	4690	20
SURVEY	1999	YEAR	PROGRAM STATES	CORN	APPLICATIONS, MEASURED IN LB / ACRE / APPLICATION, AVG	(PYRIDATE = 128834)	Pyridate	0.77	06 (PSII)	6	4690	20
SURVEY	1999	YEAR	PROGRAM STATES	CORN	APPLICATIONS, MEASURED IN LB	(RIMSULFURON = 129009)	Rimsulfuron	74000	02 (ALS)	2	5000	15
SURVEY	1999	YEAR	PROGRAM STATES	CORN	APPLICATIONS, MEASURED IN LB / ACRE / APPLICATION, AVG	(RIMSULFURON = 129009)	Rimsulfuron	0.009	02 (ALS)	2	5000	15
SURVEY	1999	YEAR	PROGRAM STATES	CORN	APPLICATIONS, MEASURED IN LB	(SIMAZINE = 80807)	Simazine	1555000	05 (PSII)	5	5000	0.5
SURVEY	1999	YEAR	PROGRAM STATES	CORN	APPLICATIONS, MEASURED IN LB / ACRE / APPLICATION, AVG	(SIMAZINE = 80807)	Simazine	1	05 (PSII)	5	5000	0.5
SURVEY	1999	YEAR	PROGRAM STATES	CORN	APPLICATIONS, MEASURED IN LB	(SULFOSATE = 128501)	Glyphosate	77000	09 (EPSPS)	9	748	118
SURVEY	1999	YEAR	PROGRAM STATES	CORN	APPLICATIONS, MEASURED IN LB / ACRE / APPLICATION, AVG	(SULFOSATE = 128501)	Glyphosate	0.85	09 (EPSPS)	9	748	118
SURVEY	1999	YEAR	PROGRAM STATES	CORN	APPLICATIONS, MEASURED IN LB / ACRE / APPLICATION, AVG	(THIFENSULFURON = 128845)	Thifensulfuron	0.003	02 (ALS)	2	5000	20
SURVEY	1999	YEAR	PROGRAM STATES	CORN	APPLICATIONS, MEASURED IN LB	(TRIFLURALIN = 36101)	Trifluralin	41000	03 (Mitosis)	3	5000	40
SURVEY	1999	YEAR	PROGRAM STATES	CORN	APPLICATIONS, MEASURED IN LB / ACRE / APPLICATION, AVG	(TRIFLURALIN = 36101)	Trifluralin	0.93	03 (Mitosis)	3	5000	40
SURVEY	1999	YEAR	PROGRAM STATES	COTTON	APPLICATIONS, MEASURED IN LB	(2,4-D = 30001)	2,4-D	83000	04 (Auxin)	4	699	5
SURVEY	1999	YEAR	PROGRAM STATES	COTTON	APPLICATIONS, MEASURED IN LB / ACRE / APPLICATION, AVG	(2,4-D = 30001)	2,4-D	0.47	04 (Auxin)	4	699	5
SURVEY	1999	YEAR	PROGRAM STATES	COTTON	APPLICATIONS, MEASURED IN LB	(BROMOXYNIL = 35301)	Bromoxynil	541000	06 (PSII)	6	440	5
SURVEY	1999	YEAR	PROGRAM STATES	COTTON	APPLICATIONS, MEASURED IN LB / ACRE / APPLICATION, AVG	(BROMOXYNIL = 35301)	Bromoxynil	0.34	06 (PSII)	6	440	5
SURVEY	1999	YEAR	PROGRAM STATES	COTTON	APPLICATIONS, MEASURED IN LB	(CLETHODIM = 121011)	Clethodim	49000	01 (ACCase)	1	1630	19
SURVEY	1999	YEAR	PROGRAM STATES	COTTON	APPLICATIONS, MEASURED IN LB / ACRE / APPLICATION, AVG	(CLETHODIM = 121011)	Clethodim	0.12	01 (ACCase)	1	1630	19
SURVEY	1999	YEAR	PROGRAM STATES	COTTON	APPLICATIONS, MEASURED IN LB	(CLOMAZONE = 125401)	Clomazone	132000	13 (DOXP)	13	1369	4.3
SURVEY	1999	YEAR	PROGRAM STATES	COTTON	APPLICATIONS, MEASURED IN LB / ACRE / APPLICATION, AVG	(CLOMAZONE = 125401)	Clomazone	0.33	13 (DOXP)	13	1369	4.3
SURVEY	1999	YEAR	PROGRAM STATES	COTTON	APPLICATIONS, MEASURED IN LB	(CYANAZINE = 100101)	Cyanazine	1555000	05 (PSII)	5	182	12
SURVEY	1999	YEAR	PROGRAM STATES	COTTON	APPLICATIONS, MEASURED IN LB / ACRE / APPLICATION, AVG	(CYANAZINE = 100101)	Cyanazine	0.72	05 (PSII)	5	182	12
SURVEY	1999	YEAR	PROGRAM STATES	COTTON	APPLICATIONS, MEASURED IN LB	(DICAMBA = 29801)	Dicamba	6000	04 (Auxin)	4	1707	125
SURVEY	1999	YEAR	PROGRAM STATES	COTTON	APPLICATIONS, MEASURED IN LB / ACRE / APPLICATION, AVG	(DICAMBA = 29801)	Dicamba	0.29	04 (Auxin)	4	1707	125
SURVEY	1999	YEAR	PROGRAM STATES	COTTON	APPLICATIONS, MEASURED IN LB	(DIURON = 35505)	Diuron	1130000	07 (PSII)	7	3400	0.1
SURVEY	1999	YEAR	PROGRAM STATES	COTTON	APPLICATIONS, MEASURED IN LB / ACRE / APPLICATION, AVG	(DIURON = 35505)	Diuron	0.31	07 (PSII)	7	3400	0.1
SURVEY	1999	YEAR	PROGRAM STATES	COTTON	APPLICATIONS, MEASURED IN LB	(DSMA = 13802)	DSMA	235000	17 (Org As)	17	1935	50
SURVEY	1999	YEAR	PROGRAM STATES	COTTON	APPLICATIONS, MEASURED IN LB / ACRE / APPLICATION, AVG	(DSMA = 13802)	DSMA	1.04	17 (Org As)	17	1935	50
SURVEY	1999	YEAR	PROGRAM STATES	COTTON	APPLICATIONS, MEASURED IN LB	(FENOXAPROP = 128701)	Fenoxaprop	5000	01 (ACCase)	1	3310	5.7
SURVEY	1999	YEAR	PROGRAM STATES	COTTON	APPLICATIONS, MEASURED IN LB / ACRE / APPLICATION, AVG	(FENOXAPROP = 128701)	Fenoxaprop	0.18	01 (ACCase)	1	3310	5.7
SURVEY	1999	YEAR	PROGRAM STATES	COTTON	APPLICATIONS, MEASURED IN LB	(FLUAZIFOP-P-BUTYL = 122809)	Fluazifop	34000	01 (ACCase)	1	2721	0.8
SURVEY	1999	YEAR	PROGRAM STATES	COTTON	APPLICATIONS, MEASURED IN LB / ACRE / APPLICATION, AVG	(FLUAZIFOP-P-BUTYL = 122809)	Fluazifop	0.16	01 (ACCase)	1	2721	0.8
SURVEY	1999	YEAR	PROGRAM STATES	COTTON	APPLICATIONS, MEASURED IN LB	(FLUOMETURON = 35503)	Fluometuron	2670000	07 (PSII)	7	6416	19
SURVEY	1999	YEAR	PROGRAM STATES	COTTON	APPLICATIONS, MEASURED IN LB / ACRE / APPLICATION, AVG	(FLUOMETURON = 35503)	Fluometuron	0.62	07 (PSII)	7	6416	19
SURVEY	1999	YEAR	PROGRAM STATES	COTTON	APPLICATIONS, MEASURED IN LB	(GLYPHOSATE = 417300)	Glyphosate	5122000	09 (EPSPS)	9	5600	400
SURVEY	1999	YEAR	PROGRAM STATES	COTTON	APPLICATIONS, MEASURED IN LB / ACRE / APPLICATION, AVG	(GLYPHOSATE = 417300)	Glyphosate	0.65	09 (EPSPS)	9	5600	400
SURVEY	1999	YEAR	PROGRAM STATES	COTTON	APPLICATIONS, MEASURED IN LB	(LACTOFEN = 128888)	Lactofen	10000	14 (PPO)	14	5960	25
SURVEY	1999	YEAR	PROGRAM STATES	COTTON	APPLICATIONS, MEASURED IN LB / ACRE / APPLICATION, AVG	(LACTOFEN = 128888)	Lactofen	0.07	14 (PPO)	14	5960	25
SURVEY	1999	YEAR	PROGRAM STATES	COTTON	APPLICATIONS, MEASURED IN LB	(METOLACHLOR = 108801)	Metolachlor	676000	15 (VLFCA)	15	3877	15
SURVEY	1999	YEAR	PROGRAM STATES	COTTON	APPLICATIONS, MEASURED IN LB / ACRE / APPLICATION, AVG	(METOLACHLOR = 108801)	Metolachlor	1.04	15 (VLFCA)	15	3877	15
SURVEY	1999	YEAR	PROGRAM STATES	COTTON	APPLICATIONS, MEASURED IN LB	(MSMA = 13803)	MSMA	2851000	17 (Org As)	17	2833	50
SURVEY	1999	YEAR	PROGRAM STATES	COTTON	APPLICATIONS, MEASURED IN LB / ACRE / APPLICATION, AVG	(MSMA = 13803)	MSMA	0.91	17 (Org As)	17	2833	50
SURVEY	1999	YEAR	PROGRAM STATES	COTTON	APPLICATIONS, MEASURED IN LB	(NORFLURAZON = 105801)	Norflurazon	519000	12 (PhytoeneD)	12	9000	19
SURVEY	1999	YEAR	PROGRAM STATES	COTTON	APPLICATIONS, MEASURED IN LB / ACRE / APPLICATION, AVG	(NORFLURAZON = 105801)	Norflurazon	0.61	12 (PhytoeneD)	12	9000	19
SURVEY	1999	YEAR	PROGRAM STATES	COTTON	APPLICATIONS, MEASURED IN LB	(OXYFLUORFEN = 111601)	Oxyfluorfen	9000	14 (PPO)	14	5000	2
SURVEY	1999	YEAR	PROGRAM STATES	COTTON	APPLICATIONS, MEASURED IN LB / ACRE / APPLICATION, AVG	(OXYFLUORFEN = 111601)	Oxyfluorfen	0.21	14 (PPO)	14	5000	2
SURVEY	1999	YEAR	PROGRAM STATES	COTTON	APPLICATIONS, MEASURED IN LB	(PENDIMETHALIN = 108501)	Pendimethalin	2515000	03 (Mitosis)	3	5000	12.5
SURVEY	1999	YEAR	PROGRAM STATES	COTTON	APPLICATIONS, MEASURED IN LB / ACRE / APPLICATION, AVG	(PENDIMETHALIN = 108501)	Pendimethalin	0.74	03 (Mitosis)	3	5000	12.5
SURVEY	1999	YEAR	PROGRAM STATES	COTTON	APPLICATIONS, MEASURED IN LB	(PROMETRYN = 80805)	Prometryn	1416000	05 (PSII)	5	4550	62.5
SURVEY	1999	YEAR	PROGRAM STATES	COTTON	APPLICATIONS, MEASURED IN LB / ACRE / APPLICATION, AVG	(PROMETRYN = 80805)	Prometryn	0.67	05 (PSII)	5	4550	62.5
SURVEY	1999	YEAR	PROGRAM STATES	COTTON	APPLICATIONS, MEASURED IN LB	(PYRITHIOBAC-SODIUM = 78905)	Pyrithiobac	97000	02 (ALS)	2	1000	58.7
SURVEY	1999	YEAR	PROGRAM STATES	COTTON	APPLICATIONS, MEASURED IN LB / ACRE / APPLICATION, AVG	(PYRITHIOBAC-SODIUM = 78905)	Pyrithiobac	0.04	02 (ALS)	2	1000	58.7
SURVEY	1999	YEAR	PROGRAM STATES	COTTON	APPLICATIONS, MEASURED IN LB	(QUIZALOFOP-ETHYL = 128711)	Quizalofop	10000	01 (ACCase)	1	1480	0.9
SURVEY	1999	YEAR	PROGRAM STATES	COTTON	APPLICATIONS, MEASURED IN LB / ACRE / APPLICATION, AVG	(QUIZALOFOP-ETHYL = 128711)	Quizalofop	0.05	01 (ACCase)	1	1480	0.9
SURVEY	1999	YEAR	PROGRAM STATES	COTTON	APPLICATIONS, MEASURED IN LB	(SETHOXYDIM = 121001)	Sethoxydim	19000	01 (ACCase)	1	2676	18
SURVEY	1999	YEAR	PROGRAM STATES	COTTON	APPLICATIONS, MEASURED IN LB / ACRE / APPLICATION, AVG	(SETHOXYDIM = 121001)	Sethoxydim	0.22	01 (ACCase)	1	2676	18
SURVEY	1999	YEAR	PROGRAM STATES	COTTON	APPLICATIONS, MEASURED IN LB	(TRIFLURALIN = 36101)	Trifluralin	5308000	03 (Mitosis)	3	5000	40
SURVEY	1999	YEAR	PROGRAM STATES	COTTON	APPLICATIONS, MEASURED IN LB / ACRE / APPLICATION, AVG	(TRIFLURALIN = 36101)	Trifluralin	0.7	03 (Mitosis)	3	5000	40
SURVEY	1999	YEAR	PROGRAM STATES	SOYBEANS	APPLICATIONS, MEASURED IN LB	(2,4-D = 30001)	2,4-D	1521000	04 (Auxin)	4	699	5
SURVEY	1999	YEAR	PROGRAM STATES	SOYBEANS	APPLICATIONS, MEASURED IN LB / ACRE / APPLICATION, AVG	(2,4-D = 30001)	2,4-D	0.46	04 (Auxin)	4	699	5
SURVEY	1999	YEAR	PROGRAM STATES	SOYBEANS	APPLICATIONS, MEASURED IN LB	(2,4-DB, DIMETH. SALT = 30819)	2,4-DB	20000	04 (Auxin)	4	1960	3
SURVEY	1999	YEAR	PROGRAM STATES	SOYBEANS	APPLICATIONS, MEASURED IN LB / ACRE / APPLICATION, AVG	(2,4-DB, DIMETH. SALT = 30819)	2,4-DB	0.06	04 (Auxin)	4	1960	3
SURVEY	1999	YEAR	PROGRAM STATES	SOYBEANS	APPLICATIONS, MEASURED IN LB	(ACIFLUORFEN, SODIUM = 114402)	Acifluorfen	495000	14 (PPO)	14	1540	180
SURVEY	1999	YEAR	PROGRAM STATES	SOYBEANS	APPLICATIONS, MEASURED IN LB / ACRE / APPLICATION, AVG	(ACIFLUORFEN, SODIUM = 114402)	Acifluorfen	0.22	14 (PPO)	14	1540	180
SURVEY	1999	YEAR	PROGRAM STATES	SOYBEANS	APPLICATIONS, MEASURED IN LB	(ALACHLOR = 90501)	Alachlor	1769000	15 (VLFCA)	15	150	25
SURVEY	1999	YEAR	PROGRAM STATES	SOYBEANS	APPLICATIONS, MEASURED IN LB / ACRE / APPLICATION, AVG	(ALACHLOR = 90501)	Alachlor	1.7	15 (VLFCA)	15	150	25
SURVEY	1999	YEAR	PROGRAM STATES	SOYBEANS	APPLICATIONS, MEASURED IN LB	(ATRAZINE = 80803)	Atrazine	177000	05 (PSII)	5	3090	0.7
SURVEY	1999	YEAR	PROGRAM STATES	SOYBEANS	APPLICATIONS, MEASURED IN LB / ACRE / APPLICATION, AVG	(ATRAZINE = 80803)	Atrazine	1.13	05 (PSII)	5	3090	0.7
SURVEY	1999	YEAR	PROGRAM STATES	SOYBEANS	APPLICATIONS, MEASURED IN LB	(BENTAZON = 103901)	Bentazon	1855000	06 (PSII)	6	1100	17.5
SURVEY	1999	YEAR	PROGRAM STATES	SOYBEANS	APPLICATIONS, MEASURED IN LB / ACRE / APPLICATION, AVG	(BENTAZON = 103901)	Bentazon	0.73	06 (PSII)	6	1100	17.5
SURVEY	1999	YEAR	PROGRAM STATES	SOYBEANS	APPLICATIONS, MEASURED IN LB	(CHLORIMURON-ETHYL = 128901)	Chlorimuron	130000	02 (ALS)	2	4102	12.5
SURVEY	1999	YEAR	PROGRAM STATES	SOYBEANS	APPLICATIONS, MEASURED IN LB / ACRE / APPLICATION, AVG	(CHLORIMURON-ETHYL = 128901)	Chlorimuron	0.02	02 (ALS)	2	4102	12.5
SURVEY	1999	YEAR	PROGRAM STATES	SOYBEANS	APPLICATIONS, MEASURED IN LB	(CLETHODIM = 121011)	Clethodim	368000	01 (ACCase)	1	1630	19
SURVEY	1999	YEAR	PROGRAM STATES	SOYBEANS	APPLICATIONS, MEASURED IN LB / ACRE / APPLICATION, AVG	(CLETHODIM = 121011)	Clethodim	0.11	01 (ACCase)	1	1630	19
SURVEY	1999	YEAR	PROGRAM STATES	SOYBEANS	APPLICATIONS, MEASURED IN LB	(CLOMAZONE = 125401)	Clomazone	598000	13 (DOXP)	13	1369	4.3
SURVEY	1999	YEAR	PROGRAM STATES	SOYBEANS	APPLICATIONS, MEASURED IN LB / ACRE / APPLICATION, AVG	(CLOMAZONE = 125401)	Clomazone	0.65	13 (DOXP)	13	1369	4.3
SURVEY	1999	YEAR	PROGRAM STATES	SOYBEANS	APPLICATIONS, MEASURED IN LB	(CLORANSULAM-METHYL = 129116)	Cloransulam	55000	02 (ALS)	2	5000	10
SURVEY	1999	YEAR	PROGRAM STATES	SOYBEANS	APPLICATIONS, MEASURED IN LB / ACRE / APPLICATION, AVG	(CLORANSULAM-METHYL = 129116)	Cloransulam	0.02	02 (ALS)	2	5000	10
SURVEY	1999	YEAR	PROGRAM STATES	SOYBEANS	APPLICATIONS, MEASURED IN LB	(DIMETHENAMID = 129051)	Dimethenamid	280000	15 (VLFCA)	15	1570	5
SURVEY	1999	YEAR	PROGRAM STATES	SOYBEANS	APPLICATIONS, MEASURED IN LB / ACRE / APPLICATION, AVG	(DIMETHENAMID = 129051)	Dimethenamid	0.94	15 (VLFCA)	15	1570	5
SURVEY	1999	YEAR	PROGRAM STATES	SOYBEANS	APPLICATIONS, MEASURED IN LB	(ETHALFLURALIN = 113101)	Ethalfluralin	93000	03 (Mitosis)	3	5000	32.2
SURVEY	1999	YEAR	PROGRAM STATES	SOYBEANS	APPLICATIONS, MEASURED IN LB / ACRE / APPLICATION, AVG	(ETHALFLURALIN = 113101)	Ethalfluralin	1.04	03 (Mitosis)	3	5000	32.2
SURVEY	1999	YEAR	PROGRAM STATES	SOYBEANS	APPLICATIONS, MEASURED IN LB	(FENOXAPROP = 128701)	Fenoxaprop	364000	01 (ACCase)	1	3310	5.7
SURVEY	1999	YEAR	PROGRAM STATES	SOYBEANS	APPLICATIONS, MEASURED IN LB / ACRE / APPLICATION, AVG	(FENOXAPROP = 128701)	Fenoxaprop	0.14	01 (ACCase)	1	3310	5.7
SURVEY	1999	YEAR	PROGRAM STATES	SOYBEANS	APPLICATIONS, MEASURED IN LB	(FLUAZIFOP-P-BUTYL = 122809)	Fluazifop	157000	01 (ACCase)	1	2721	0.8
SURVEY	1999	YEAR	PROGRAM STATES	SOYBEANS	APPLICATIONS, MEASURED IN LB / ACRE / APPLICATION, AVG	(FLUAZIFOP-P-BUTYL = 122809)	Fluazifop	0.06	01 (ACCase)	1	2721	0.8
SURVEY	1999	YEAR	PROGRAM STATES	SOYBEANS	APPLICATIONS, MEASURED IN LB	(FLUMETSULAM = 129016)	Flumetsulam	64000	02 (ALS)	2	5000	500
SURVEY	1999	YEAR	PROGRAM STATES	SOYBEANS	APPLICATIONS, MEASURED IN LB / ACRE / APPLICATION, AVG	(FLUMETSULAM = 129016)	Flumetsulam	0.05	02 (ALS)	2	5000	500
SURVEY	1999	YEAR	PROGRAM STATES	SOYBEANS	APPLICATIONS, MEASURED IN LB	(FLUMICLORAC-PENTYL = 128724)	Flumiclorac	16000	14 (PPO)	14	5000	35
SURVEY	1999	YEAR	PROGRAM STATES	SOYBEANS	APPLICATIONS, MEASURED IN LB / ACRE / APPLICATION, AVG	(FLUMICLORAC-PENTYL = 128724)	Flumiclorac	0.04	14 (PPO)	14	5000	35
SURVEY	1999	YEAR	PROGRAM STATES	SOYBEANS	APPLICATIONS, MEASURED IN LB	(FOMESAFEN SODIUM = 123802)	Fomesafen	741000	14 (PPO)	14	1250	100
SURVEY	1999	YEAR	PROGRAM STATES	SOYBEANS	APPLICATIONS, MEASURED IN LB / ACRE / APPLICATION, AVG	(FOMESAFEN SODIUM = 123802)	Fomesafen	0.25	14 (PPO)	14	1250	100
SURVEY	1999	YEAR	PROGRAM STATES	SOYBEANS	APPLICATIONS, MEASURED IN LB	(GLYPHOSATE = 417300)	Glyphosate	38477000	09 (EPSPS)	9	5600	400
SURVEY	1999	YEAR	PROGRAM STATES	SOYBEANS	APPLICATIONS, MEASURED IN LB / ACRE / APPLICATION, AVG	(GLYPHOSATE = 417300)	Glyphosate	0.69	09 (EPSPS)	9	5600	400
SURVEY	1999	YEAR	PROGRAM STATES	SOYBEANS	APPLICATIONS, MEASURED IN LB	(IMAZAMOX = 129171)	Imazamox	71000	02 (ALS)	2	5000	1165
SURVEY	1999	YEAR	PROGRAM STATES	SOYBEANS	APPLICATIONS, MEASURED IN LB / ACRE / APPLICATION, AVG	(IMAZAMOX = 129171)	Imazamox	0.03	02 (ALS)	2	5000	1165
SURVEY	1999	YEAR	PROGRAM STATES	SOYBEANS	APPLICATIONS, MEASURED IN LB	(IMAZAQUIN = 128848)	Imazaquin	288000	02 (ALS)	2	5000	500
SURVEY	1999	YEAR	PROGRAM STATES	SOYBEANS	APPLICATIONS, MEASURED IN LB / ACRE / APPLICATION, AVG	(IMAZAQUIN = 128848)	Imazaquin	0.08	02 (ALS)	2	5000	500
SURVEY	1999	YEAR	PROGRAM STATES	SOYBEANS	APPLICATIONS, MEASURED IN LB	(IMAZETHAPYR = 128922)	Imazethapyr	451000	02 (ALS)	2	5000	500
SURVEY	1999	YEAR	PROGRAM STATES	SOYBEANS	APPLICATIONS, MEASURED IN LB / ACRE / APPLICATION, AVG	(IMAZETHAPYR = 128922)	Imazethapyr	0.04	02 (ALS)	2	5000	500
SURVEY	1999	YEAR	PROGRAM STATES	SOYBEANS	APPLICATIONS, MEASURED IN LB	(LACTOFEN = 128888)	Lactofen	87000	14 (PPO)	14	5960	25
SURVEY	1999	YEAR	PROGRAM STATES	SOYBEANS	APPLICATIONS, MEASURED IN LB / ACRE / APPLICATION, AVG	(LACTOFEN = 128888)	Lactofen	0.07	14 (PPO)	14	5960	25
SURVEY	1999	YEAR	PROGRAM STATES	SOYBEANS	APPLICATIONS, MEASURED IN LB	(LINURON = 35506)	Linuron	44000	07 (PSII)	7	1196	0.1
SURVEY	1999	YEAR	PROGRAM STATES	SOYBEANS	APPLICATIONS, MEASURED IN LB / ACRE / APPLICATION, AVG	(LINURON = 35506)	Linuron	0.42	07 (PSII)	7	1196	0.1
SURVEY	1999	YEAR	PROGRAM STATES	SOYBEANS	APPLICATIONS, MEASURED IN LB	(METOLACHLOR = 108801)	Metolachlor	3633000	15 (VLFCA)	15	3877	15
SURVEY	1999	YEAR	PROGRAM STATES	SOYBEANS	APPLICATIONS, MEASURED IN LB / ACRE / APPLICATION, AVG	(METOLACHLOR = 108801)	Metolachlor	1.51	15 (VLFCA)	15	3877	15
SURVEY	1999	YEAR	PROGRAM STATES	SOYBEANS	APPLICATIONS, MEASURED IN LB	(METRIBUZIN = 101101)	Metribuzin	794000	05 (PSII)	5	1090	5
SURVEY	1999	YEAR	PROGRAM STATES	SOYBEANS	APPLICATIONS, MEASURED IN LB / ACRE / APPLICATION, AVG	(METRIBUZIN = 101101)	Metribuzin	0.23	05 (PSII)	5	1090	5
SURVEY	1999	YEAR	PROGRAM STATES	SOYBEANS	APPLICATIONS, MEASURED IN LB	(PARAQUAT = 61601)	Paraquat	270000	22 (PSI)	22	112	1.3
SURVEY	1999	YEAR	PROGRAM STATES	SOYBEANS	APPLICATIONS, MEASURED IN LB / ACRE / APPLICATION, AVG	(PARAQUAT = 61601)	Paraquat	0.37	22 (PSI)	22	112	1.3
SURVEY	1999	YEAR	PROGRAM STATES	SOYBEANS	APPLICATIONS, MEASURED IN LB	(PENDIMETHALIN = 108501)	Pendimethalin	8725000	03 (Mitosis)	3	5000	12.5
SURVEY	1999	YEAR	PROGRAM STATES	SOYBEANS	APPLICATIONS, MEASURED IN LB / ACRE / APPLICATION, AVG	(PENDIMETHALIN = 108501)	Pendimethalin	0.85	03 (Mitosis)	3	5000	12.5
SURVEY	1999	YEAR	PROGRAM STATES	SOYBEANS	APPLICATIONS, MEASURED IN LB	(QUIZALOFOP-ETHYL = 128711)	Quizalofop	44000	01 (ACCase)	1	1480	0.9
SURVEY	1999	YEAR	PROGRAM STATES	SOYBEANS	APPLICATIONS, MEASURED IN LB / ACRE / APPLICATION, AVG	(QUIZALOFOP-ETHYL = 128711)	Quizalofop	0.06	01 (ACCase)	1	1480	0.9
SURVEY	1999	YEAR	PROGRAM STATES	SOYBEANS	APPLICATIONS, MEASURED IN LB	(SETHOXYDIM = 121001)	Sethoxydim	453000	01 (ACCase)	1	2676	18
SURVEY	1999	YEAR	PROGRAM STATES	SOYBEANS	APPLICATIONS, MEASURED IN LB / ACRE / APPLICATION, AVG	(SETHOXYDIM = 121001)	Sethoxydim	0.21	01 (ACCase)	1	2676	18
SURVEY	1999	YEAR	PROGRAM STATES	SOYBEANS	APPLICATIONS, MEASURED IN LB	(SULFENTRAZONE = 129081)	Sulfentrazone	298000	14 (PPO)	14	2689	36.4
SURVEY	1999	YEAR	PROGRAM STATES	SOYBEANS	APPLICATIONS, MEASURED IN LB / ACRE / APPLICATION, AVG	(SULFENTRAZONE = 129081)	Sulfentrazone	0.12	14 (PPO)	14	2689	36.4
SURVEY	1999	YEAR	PROGRAM STATES	SOYBEANS	APPLICATIONS, MEASURED IN LB	(SULFOSATE = 128501)	Glyphosate	567000	09 (EPSPS)	9	748	118
SURVEY	1999	YEAR	PROGRAM STATES	SOYBEANS	APPLICATIONS, MEASURED IN LB / ACRE / APPLICATION, AVG	(SULFOSATE = 128501)	Glyphosate	1	09 (EPSPS)	9	748	118
SURVEY	1999	YEAR	PROGRAM STATES	SOYBEANS	APPLICATIONS, MEASURED IN LB	(THIFENSULFURON = 128845)	Thifensulfuron	6000	02 (ALS)	2	5000	20
SURVEY	1999	YEAR	PROGRAM STATES	SOYBEANS	APPLICATIONS, MEASURED IN LB / ACRE / APPLICATION, AVG	(THIFENSULFURON = 128845)	Thifensulfuron	0.002	02 (ALS)	2	5000	20
SURVEY	1999	YEAR	PROGRAM STATES	SOYBEANS	APPLICATIONS, MEASURED IN LB / ACRE / APPLICATION, AVG	(TRIBENURON-METHYL = 128887)	Tribenuron	0.007	02 (ALS)	2	5000	0.95
SURVEY	1999	YEAR	PROGRAM STATES	SOYBEANS	APPLICATIONS, MEASURED IN LB	(TRIFLURALIN = 36101)	Trifluralin	7651000	03 (Mitosis)	3	5000	40
SURVEY	1999	YEAR	PROGRAM STATES	SOYBEANS	APPLICATIONS, MEASURED IN LB / ACRE / APPLICATION, AVG	(TRIFLURALIN = 36101)	Trifluralin	0.82	03 (Mitosis)	3	5000	40
SURVEY	2000	YEAR	PROGRAM STATES	CORN	APPLICATIONS, MEASURED IN LB	(2,4-D = 30001)	2,4-D	2359000	04 (Auxin)	4	699	5
SURVEY	2000	YEAR	PROGRAM STATES	CORN	APPLICATIONS, MEASURED IN LB / ACRE / APPLICATION, AVG	(2,4-D = 30001)	2,4-D	0.39	04 (Auxin)	4	699	5
SURVEY	2000	YEAR	PROGRAM STATES	CORN	APPLICATIONS, MEASURED IN LB	(ACETOCHLOR = 121601)	Acetochlor	31442000	15 (VLFCA)	15	2148	7.9
SURVEY	2000	YEAR	PROGRAM STATES	CORN	APPLICATIONS, MEASURED IN LB / ACRE / APPLICATION, AVG	(ACETOCHLOR = 121601)	Acetochlor	1.7	15 (VLFCA)	15	2148	7.9
SURVEY	2000	YEAR	PROGRAM STATES	CORN	APPLICATIONS, MEASURED IN LB	(ALACHLOR = 90501)	Alachlor	4748000	15 (VLFCA)	15	150	25
SURVEY	2000	YEAR	PROGRAM STATES	CORN	APPLICATIONS, MEASURED IN LB / ACRE / APPLICATION, AVG	(ALACHLOR = 90501)	Alachlor	1.73	15 (VLFCA)	15	150	25
SURVEY	2000	YEAR	PROGRAM STATES	CORN	APPLICATIONS, MEASURED IN LB	(AMETRYN = 80801)	Ametryn	114000	05 (PSII)	5	1160	2.5
SURVEY	2000	YEAR	PROGRAM STATES	CORN	APPLICATIONS, MEASURED IN LB / ACRE / APPLICATION, AVG	(AMETRYN = 80801)	Ametryn	1.14	05 (PSII)	5	1160	2.5
SURVEY	2000	YEAR	PROGRAM STATES	CORN	APPLICATIONS, MEASURED IN LB	(ATRAZINE = 80803)	Atrazine	53954000	05 (PSII)	5	3090	0.7
SURVEY	2000	YEAR	PROGRAM STATES	CORN	APPLICATIONS, MEASURED IN LB / ACRE / APPLICATION, AVG	(ATRAZINE = 80803)	Atrazine	1	05 (PSII)	5	3090	0.7
SURVEY	2000	YEAR	PROGRAM STATES	CORN	APPLICATIONS, MEASURED IN LB	(BENTAZON = 103901)	Bentazon	327000	06 (PSII)	6	1100	17.5
SURVEY	2000	YEAR	PROGRAM STATES	CORN	APPLICATIONS, MEASURED IN LB / ACRE / APPLICATION, AVG	(BENTAZON = 103901)	Bentazon	0.26	06 (PSII)	6	1100	17.5
SURVEY	2000	YEAR	PROGRAM STATES	CORN	APPLICATIONS, MEASURED IN LB	(BROMOXYNIL = 35301)	Bromoxynil	884000	06 (PSII)	6	440	5
SURVEY	2000	YEAR	PROGRAM STATES	CORN	APPLICATIONS, MEASURED IN LB / ACRE / APPLICATION, AVG	(BROMOXYNIL = 35301)	Bromoxynil	0.29	06 (PSII)	6	440	5
SURVEY	2000	YEAR	PROGRAM STATES	CORN	APPLICATIONS, MEASURED IN LB	(CARFENTRAZONE-ETHYL = 128712)	Carfentrazone	54000	14 (PPO)	14	5000	3
SURVEY	2000	YEAR	PROGRAM STATES	CORN	APPLICATIONS, MEASURED IN LB / ACRE / APPLICATION, AVG	(CARFENTRAZONE-ETHYL = 128712)	Carfentrazone	0.06	14 (PPO)	14	5000	3
SURVEY	2000	YEAR	PROGRAM STATES	CORN	APPLICATIONS, MEASURED IN LB	(CLOPYRALID = 117403)	Clopyralid	640000	04 (Auxin)	4	5000	50
SURVEY	2000	YEAR	PROGRAM STATES	CORN	APPLICATIONS, MEASURED IN LB / ACRE / APPLICATION, AVG	(CLOPYRALID = 117403)	Clopyralid	0.1	04 (Auxin)	4	5000	50
SURVEY	2000	YEAR	PROGRAM STATES	CORN	APPLICATIONS, MEASURED IN LB	(CYANAZINE = 100101)	Cyanazine	865000	05 (PSII)	5	182	12
SURVEY	2000	YEAR	PROGRAM STATES	CORN	APPLICATIONS, MEASURED IN LB / ACRE / APPLICATION, AVG	(CYANAZINE = 100101)	Cyanazine	1.36	05 (PSII)	5	182	12
SURVEY	2000	YEAR	PROGRAM STATES	CORN	APPLICATIONS, MEASURED IN LB	(DICAMBA = 29801)	Dicamba	3132000	04 (Auxin)	4	1707	125
SURVEY	2000	YEAR	PROGRAM STATES	CORN	APPLICATIONS, MEASURED IN LB / ACRE / APPLICATION, AVG	(DICAMBA = 29801)	Dicamba	0.2	04 (Auxin)	4	1707	125
SURVEY	2000	YEAR	PROGRAM STATES	CORN	APPLICATIONS, MEASURED IN LB	(DICAMBA, DIMET. SALT = 29802)	Dicamba	394000	04 (Auxin)	4	1707	125
SURVEY	2000	YEAR	PROGRAM STATES	CORN	APPLICATIONS, MEASURED IN LB / ACRE / APPLICATION, AVG	(DICAMBA, DIMET. SALT = 29802)	Dicamba	0.18	04 (Auxin)	4	1707	125
SURVEY	2000	YEAR	PROGRAM STATES	CORN	APPLICATIONS, MEASURED IN LB	(DICAMBA, POT. SALT = 129043)	Dicamba	1407000	04 (Auxin)	4	1707	125
SURVEY	2000	YEAR	PROGRAM STATES	CORN	APPLICATIONS, MEASURED IN LB / ACRE / APPLICATION, AVG	(DICAMBA, POT. SALT = 129043)	Dicamba	0.37	04 (Auxin)	4	1707	125
SURVEY	2000	YEAR	PROGRAM STATES	CORN	APPLICATIONS, MEASURED IN LB	(DICHLORPROP = 31401)	Dichlorprop	10000	04 (Auxin)	4	800	0.2
SURVEY	2000	YEAR	PROGRAM STATES	CORN	APPLICATIONS, MEASURED IN LB / ACRE / APPLICATION, AVG	(DICHLORPROP = 31401)	Dichlorprop	0.2	04 (Auxin)	4	800	0.2
SURVEY	2000	YEAR	PROGRAM STATES	CORN	APPLICATIONS, MEASURED IN LB	(DIFLUFENZOPYR-SODIUM = 5107)	Diflufenzopyr	157000	19 (IAAtr)	19	5000	26
SURVEY	2000	YEAR	PROGRAM STATES	CORN	APPLICATIONS, MEASURED IN LB / ACRE / APPLICATION, AVG	(DIFLUFENZOPYR-SODIUM = 5107)	Diflufenzopyr	0.07	19 (IAAtr)	19	5000	26
SURVEY	2000	YEAR	PROGRAM STATES	CORN	APPLICATIONS, MEASURED IN LB	(DIMETHENAMID = 129051)	Dimethenamid	5738000	15 (VLFCA)	15	1570	5
SURVEY	2000	YEAR	PROGRAM STATES	CORN	APPLICATIONS, MEASURED IN LB / ACRE / APPLICATION, AVG	(DIMETHENAMID = 129051)	Dimethenamid	1.06	15 (VLFCA)	15	1570	5
SURVEY	2000	YEAR	PROGRAM STATES	CORN	APPLICATIONS, MEASURED IN LB	(EPTC = 41401)	EPTC	2884000	08 (Lipid)	8	1465	5
SURVEY	2000	YEAR	PROGRAM STATES	CORN	APPLICATIONS, MEASURED IN LB / ACRE / APPLICATION, AVG	(EPTC = 41401)	EPTC	3.51	08 (Lipid)	8	1465	5
SURVEY	2000	YEAR	PROGRAM STATES	CORN	APPLICATIONS, MEASURED IN LB	(FLUFENACET = 121903)	Flufenacet	792000	15 (VLFCA)	15	589	0.1
SURVEY	2000	YEAR	PROGRAM STATES	CORN	APPLICATIONS, MEASURED IN LB / ACRE / APPLICATION, AVG	(FLUFENACET = 121903)	Flufenacet	0.5	15 (VLFCA)	15	589	0.1
SURVEY	2000	YEAR	PROGRAM STATES	CORN	APPLICATIONS, MEASURED IN LB	(FLUMETSULAM = 129016)	Flumetsulam	301000	02 (ALS)	2	5000	500
SURVEY	2000	YEAR	PROGRAM STATES	CORN	APPLICATIONS, MEASURED IN LB / ACRE / APPLICATION, AVG	(FLUMETSULAM = 129016)	Flumetsulam	0.04	02 (ALS)	2	5000	500
SURVEY	2000	YEAR	PROGRAM STATES	CORN	APPLICATIONS, MEASURED IN LB	(GLUFOSINATE-AMMONIUM = 128850)	Glufosinate	585000	10 (Glut synth)	10	1910	2
SURVEY	2000	YEAR	PROGRAM STATES	CORN	APPLICATIONS, MEASURED IN LB / ACRE / APPLICATION, AVG	(GLUFOSINATE-AMMONIUM = 128850)	Glufosinate	0.33	10 (Glut synth)	10	1910	2
SURVEY	2000	YEAR	PROGRAM STATES	CORN	APPLICATIONS, MEASURED IN LB	(GLYPHOSATE = 417300)	Glyphosate	4438000	09 (EPSPS)	9	5600	400
SURVEY	2000	YEAR	PROGRAM STATES	CORN	APPLICATIONS, MEASURED IN LB / ACRE / APPLICATION, AVG	(GLYPHOSATE = 417300)	Glyphosate	0.59	09 (EPSPS)	9	5600	400
SURVEY	2000	YEAR	PROGRAM STATES	CORN	APPLICATIONS, MEASURED IN LB	(HALOSULFURON = 128721)	Halosulfuron	15000	02 (ALS)	2	8866	56
SURVEY	2000	YEAR	PROGRAM STATES	CORN	APPLICATIONS, MEASURED IN LB / ACRE / APPLICATION, AVG	(HALOSULFURON = 128721)	Halosulfuron	0.03	02 (ALS)	2	8866	56
SURVEY	2000	YEAR	PROGRAM STATES	CORN	APPLICATIONS, MEASURED IN LB	(IMAZAPYR = 128821)	Imazapyr	3000	02 (ALS)	2	5000	500
SURVEY	2000	YEAR	PROGRAM STATES	CORN	APPLICATIONS, MEASURED IN LB / ACRE / APPLICATION, AVG	(IMAZAPYR = 128821)	Imazapyr	0.002	02 (ALS)	2	5000	500
SURVEY	2000	YEAR	PROGRAM STATES	CORN	APPLICATIONS, MEASURED IN LB	(IMAZETHAPYR = 128922)	Imazethapyr	22000	02 (ALS)	2	5000	500
SURVEY	2000	YEAR	PROGRAM STATES	CORN	APPLICATIONS, MEASURED IN LB / ACRE / APPLICATION, AVG	(IMAZETHAPYR = 128922)	Imazethapyr	0.01	02 (ALS)	2	5000	500
SURVEY	2000	YEAR	PROGRAM STATES	CORN	APPLICATIONS, MEASURED IN LB	(ISOXAFLUTOLE = 123000)	Isoxaflutole	171000	27 (HPPD)	27	5000	2
SURVEY	2000	YEAR	PROGRAM STATES	CORN	APPLICATIONS, MEASURED IN LB / ACRE / APPLICATION, AVG	(ISOXAFLUTOLE = 123000)	Isoxaflutole	0.07	27 (HPPD)	27	5000	2
SURVEY	2000	YEAR	PROGRAM STATES	CORN	APPLICATIONS, MEASURED IN LB	(METOLACHLOR = 108801)	Metolachlor	14232000	15 (VLFCA)	15	3877	15
SURVEY	2000	YEAR	PROGRAM STATES	CORN	APPLICATIONS, MEASURED IN LB / ACRE / APPLICATION, AVG	(METOLACHLOR = 108801)	Metolachlor	1.65	15 (VLFCA)	15	3877	15
SURVEY	2000	YEAR	PROGRAM STATES	CORN	APPLICATIONS, MEASURED IN LB	(METRIBUZIN = 101101)	Metribuzin	190000	05 (PSII)	5	1090	5
[truncated: 2,906 more rows]
