# Supplementary material for: Long-term trends in the intensity and relative toxicity of herbicide use
Source: Nat Commun. 2017 Apr 10;8:14865. doi: 10.1038/ncomms14865 (PMC5394230; doi:10.1038/ncomms14865)
Supplement: Supplementary Data 2 — Maize area estimates [file ncomms14865-s3.csv]

Program	Year	Period	Geo Level	State	State ANSI	watershed_code	Commodity	Data Item	Domain	Domain Category	Value	CV (%)
SURVEY	1990	YEAR	STATE	COLORADO	8	0	CORN	CORN - ACRES PLANTED	TOTAL	NOT SPECIFIED	950000
SURVEY	1990	YEAR	STATE	ILLINOIS	17	0	CORN	CORN - ACRES PLANTED	TOTAL	NOT SPECIFIED	10600000
SURVEY	1990	YEAR	STATE	INDIANA	18	0	CORN	CORN - ACRES PLANTED	TOTAL	NOT SPECIFIED	5600000
SURVEY	1990	YEAR	STATE	IOWA	19	0	CORN	CORN - ACRES PLANTED	TOTAL	NOT SPECIFIED	12800000
SURVEY	1990	YEAR	STATE	KANSAS	20	0	CORN	CORN - ACRES PLANTED	TOTAL	NOT SPECIFIED	1600000
SURVEY	1990	YEAR	STATE	KENTUCKY	21	0	CORN	CORN - ACRES PLANTED	TOTAL	NOT SPECIFIED	1350000
SURVEY	1990	YEAR	STATE	MICHIGAN	26	0	CORN	CORN - ACRES PLANTED	TOTAL	NOT SPECIFIED	2400000
SURVEY	1990	YEAR	STATE	MINNESOTA	27	0	CORN	CORN - ACRES PLANTED	TOTAL	NOT SPECIFIED	6700000
SURVEY	1990	YEAR	STATE	MISSOURI	29	0	CORN	CORN - ACRES PLANTED	TOTAL	NOT SPECIFIED	2100000
SURVEY	1990	YEAR	STATE	NEBRASKA	31	0	CORN	CORN - ACRES PLANTED	TOTAL	NOT SPECIFIED	7700000
SURVEY	1990	YEAR	STATE	NEW YORK	36	0	CORN	CORN - ACRES PLANTED	TOTAL	NOT SPECIFIED	1210000
SURVEY	1990	YEAR	STATE	NORTH CAROLINA	37	0	CORN	CORN - ACRES PLANTED	TOTAL	NOT SPECIFIED	1200000
SURVEY	1990	YEAR	STATE	NORTH DAKOTA	38	0	CORN	CORN - ACRES PLANTED	TOTAL	NOT SPECIFIED	850000
SURVEY	1990	YEAR	STATE	OHIO	39	0	CORN	CORN - ACRES PLANTED	TOTAL	NOT SPECIFIED	3700000
SURVEY	1990	YEAR	STATE	PENNSYLVANIA	42	0	CORN	CORN - ACRES PLANTED	TOTAL	NOT SPECIFIED	1380000
SURVEY	1990	YEAR	STATE	SOUTH CAROLINA	45	0	CORN	CORN - ACRES PLANTED	TOTAL	NOT SPECIFIED	390000
SURVEY	1990	YEAR	STATE	SOUTH DAKOTA	46	0	CORN	CORN - ACRES PLANTED	TOTAL	NOT SPECIFIED	3400000
SURVEY	1990	YEAR	STATE	TENNESSEE	47	0	CORN	CORN - ACRES PLANTED	TOTAL	NOT SPECIFIED	620000
SURVEY	1990	YEAR	STATE	VIRGINIA	51	0	CORN	CORN - ACRES PLANTED	TOTAL	NOT SPECIFIED	530000
SURVEY	1990	YEAR	STATE	WEST VIRGINIA	54	0	CORN	CORN - ACRES PLANTED	TOTAL	NOT SPECIFIED	90000
SURVEY	1990	YEAR	STATE	WISCONSIN	55	0	CORN	CORN - ACRES PLANTED	TOTAL	NOT SPECIFIED	3700000
SURVEY	1991	YEAR	STATE	GEORGIA	13	0	CORN	CORN - ACRES PLANTED	TOTAL	NOT SPECIFIED	600000
SURVEY	1991	YEAR	STATE	ILLINOIS	17	0	CORN	CORN - ACRES PLANTED	TOTAL	NOT SPECIFIED	11200000
SURVEY	1991	YEAR	STATE	INDIANA	18	0	CORN	CORN - ACRES PLANTED	TOTAL	NOT SPECIFIED	5700000
SURVEY	1991	YEAR	STATE	IOWA	19	0	CORN	CORN - ACRES PLANTED	TOTAL	NOT SPECIFIED	12500000
SURVEY	1991	YEAR	STATE	KANSAS	20	0	CORN	CORN - ACRES PLANTED	TOTAL	NOT SPECIFIED	1800000
SURVEY	1991	YEAR	STATE	KENTUCKY	21	0	CORN	CORN - ACRES PLANTED	TOTAL	NOT SPECIFIED	1400000
SURVEY	1991	YEAR	STATE	MICHIGAN	26	0	CORN	CORN - ACRES PLANTED	TOTAL	NOT SPECIFIED	2600000
SURVEY	1991	YEAR	STATE	MINNESOTA	27	0	CORN	CORN - ACRES PLANTED	TOTAL	NOT SPECIFIED	6600000
SURVEY	1991	YEAR	STATE	MISSOURI	29	0	CORN	CORN - ACRES PLANTED	TOTAL	NOT SPECIFIED	2300000
SURVEY	1991	YEAR	STATE	NEBRASKA	31	0	CORN	CORN - ACRES PLANTED	TOTAL	NOT SPECIFIED	8200000
SURVEY	1991	YEAR	STATE	NORTH CAROLINA	37	0	CORN	CORN - ACRES PLANTED	TOTAL	NOT SPECIFIED	1050000
SURVEY	1991	YEAR	STATE	OHIO	39	0	CORN	CORN - ACRES PLANTED	TOTAL	NOT SPECIFIED	3700000
SURVEY	1991	YEAR	STATE	PENNSYLVANIA	42	0	CORN	CORN - ACRES PLANTED	TOTAL	NOT SPECIFIED	1400000
SURVEY	1991	YEAR	STATE	SOUTH CAROLINA	45	0	CORN	CORN - ACRES PLANTED	TOTAL	NOT SPECIFIED	280000
SURVEY	1991	YEAR	STATE	SOUTH DAKOTA	46	0	CORN	CORN - ACRES PLANTED	TOTAL	NOT SPECIFIED	3750000
SURVEY	1991	YEAR	STATE	TEXAS	48	0	CORN	CORN - ACRES PLANTED	TOTAL	NOT SPECIFIED	1700000
SURVEY	1991	YEAR	STATE	WISCONSIN	55	0	CORN	CORN - ACRES PLANTED	TOTAL	NOT SPECIFIED	3800000
SURVEY	1992	YEAR	STATE	GEORGIA	13	0	CORN	CORN - ACRES PLANTED	TOTAL	NOT SPECIFIED	750000
SURVEY	1992	YEAR	STATE	ILLINOIS	17	0	CORN	CORN - ACRES PLANTED	TOTAL	NOT SPECIFIED	11200000
SURVEY	1992	YEAR	STATE	INDIANA	18	0	CORN	CORN - ACRES PLANTED	TOTAL	NOT SPECIFIED	6100000
SURVEY	1992	YEAR	STATE	IOWA	19	0	CORN	CORN - ACRES PLANTED	TOTAL	NOT SPECIFIED	13200000
SURVEY	1992	YEAR	STATE	KANSAS	20	0	CORN	CORN - ACRES PLANTED	TOTAL	NOT SPECIFIED	1850000
SURVEY	1992	YEAR	STATE	KENTUCKY	21	0	CORN	CORN - ACRES PLANTED	TOTAL	NOT SPECIFIED	1420000
SURVEY	1992	YEAR	STATE	MICHIGAN	26	0	CORN	CORN - ACRES PLANTED	TOTAL	NOT SPECIFIED	2700000
SURVEY	1992	YEAR	STATE	MINNESOTA	27	0	CORN	CORN - ACRES PLANTED	TOTAL	NOT SPECIFIED	7200000
SURVEY	1992	YEAR	STATE	MISSOURI	29	0	CORN	CORN - ACRES PLANTED	TOTAL	NOT SPECIFIED	2500000
SURVEY	1992	YEAR	STATE	NEBRASKA	31	0	CORN	CORN - ACRES PLANTED	TOTAL	NOT SPECIFIED	8300000
SURVEY	1992	YEAR	STATE	NORTH CAROLINA	37	0	CORN	CORN - ACRES PLANTED	TOTAL	NOT SPECIFIED	1150000
SURVEY	1992	YEAR	STATE	OHIO	39	0	CORN	CORN - ACRES PLANTED	TOTAL	NOT SPECIFIED	3800000
SURVEY	1992	YEAR	STATE	PENNSYLVANIA	42	0	CORN	CORN - ACRES PLANTED	TOTAL	NOT SPECIFIED	1380000
SURVEY	1992	YEAR	STATE	SOUTH CAROLINA	45	0	CORN	CORN - ACRES PLANTED	TOTAL	NOT SPECIFIED	375000
SURVEY	1992	YEAR	STATE	SOUTH DAKOTA	46	0	CORN	CORN - ACRES PLANTED	TOTAL	NOT SPECIFIED	3800000
SURVEY	1992	YEAR	STATE	TEXAS	48	0	CORN	CORN - ACRES PLANTED	TOTAL	NOT SPECIFIED	1750000
SURVEY	1992	YEAR	STATE	WISCONSIN	55	0	CORN	CORN - ACRES PLANTED	TOTAL	NOT SPECIFIED	3900000
SURVEY	1993	YEAR	STATE	GEORGIA	13	0	CORN	CORN - ACRES PLANTED	TOTAL	NOT SPECIFIED	650000
SURVEY	1993	YEAR	STATE	ILLINOIS	17	0	CORN	CORN - ACRES PLANTED	TOTAL	NOT SPECIFIED	10500000
SURVEY	1993	YEAR	STATE	INDIANA	18	0	CORN	CORN - ACRES PLANTED	TOTAL	NOT SPECIFIED	5550000
SURVEY	1993	YEAR	STATE	IOWA	19	0	CORN	CORN - ACRES PLANTED	TOTAL	NOT SPECIFIED	12000000
SURVEY	1993	YEAR	STATE	KANSAS	20	0	CORN	CORN - ACRES PLANTED	TOTAL	NOT SPECIFIED	2000000
SURVEY	1993	YEAR	STATE	KENTUCKY	21	0	CORN	CORN - ACRES PLANTED	TOTAL	NOT SPECIFIED	1370000
SURVEY	1993	YEAR	STATE	MICHIGAN	26	0	CORN	CORN - ACRES PLANTED	TOTAL	NOT SPECIFIED	2400000
SURVEY	1993	YEAR	STATE	MINNESOTA	27	0	CORN	CORN - ACRES PLANTED	TOTAL	NOT SPECIFIED	6300000
SURVEY	1993	YEAR	STATE	MISSOURI	29	0	CORN	CORN - ACRES PLANTED	TOTAL	NOT SPECIFIED	2200000
SURVEY	1993	YEAR	STATE	NEBRASKA	31	0	CORN	CORN - ACRES PLANTED	TOTAL	NOT SPECIFIED	8000000
SURVEY	1993	YEAR	STATE	NORTH CAROLINA	37	0	CORN	CORN - ACRES PLANTED	TOTAL	NOT SPECIFIED	1000000
SURVEY	1993	YEAR	STATE	OHIO	39	0	CORN	CORN - ACRES PLANTED	TOTAL	NOT SPECIFIED	3500000
SURVEY	1993	YEAR	STATE	PENNSYLVANIA	42	0	CORN	CORN - ACRES PLANTED	TOTAL	NOT SPECIFIED	1370000
SURVEY	1993	YEAR	STATE	SOUTH DAKOTA	46	0	CORN	CORN - ACRES PLANTED	TOTAL	NOT SPECIFIED	3350000
SURVEY	1993	YEAR	STATE	TEXAS	48	0	CORN	CORN - ACRES PLANTED	TOTAL	NOT SPECIFIED	2000000
SURVEY	1993	YEAR	STATE	WISCONSIN	55	0	CORN	CORN - ACRES PLANTED	TOTAL	NOT SPECIFIED	3400000
SURVEY	1994	YEAR	STATE	ILLINOIS	17	0	CORN	CORN - ACRES PLANTED	TOTAL	NOT SPECIFIED	11600000
SURVEY	1994	YEAR	STATE	INDIANA	18	0	CORN	CORN - ACRES PLANTED	TOTAL	NOT SPECIFIED	6100000
SURVEY	1994	YEAR	STATE	IOWA	19	0	CORN	CORN - ACRES PLANTED	TOTAL	NOT SPECIFIED	12900000
SURVEY	1994	YEAR	STATE	MICHIGAN	26	0	CORN	CORN - ACRES PLANTED	TOTAL	NOT SPECIFIED	2500000
SURVEY	1994	YEAR	STATE	MINNESOTA	27	0	CORN	CORN - ACRES PLANTED	TOTAL	NOT SPECIFIED	7000000
SURVEY	1994	YEAR	STATE	MISSOURI	29	0	CORN	CORN - ACRES PLANTED	TOTAL	NOT SPECIFIED	2400000
SURVEY	1994	YEAR	STATE	NEBRASKA	31	0	CORN	CORN - ACRES PLANTED	TOTAL	NOT SPECIFIED	8600000
SURVEY	1994	YEAR	STATE	OHIO	39	0	CORN	CORN - ACRES PLANTED	TOTAL	NOT SPECIFIED	3700000
SURVEY	1994	YEAR	STATE	SOUTH DAKOTA	46	0	CORN	CORN - ACRES PLANTED	TOTAL	NOT SPECIFIED	3800000
SURVEY	1994	YEAR	STATE	WISCONSIN	55	0	CORN	CORN - ACRES PLANTED	TOTAL	NOT SPECIFIED	3750000
SURVEY	1995	YEAR	STATE	DELAWARE	10	0	CORN	CORN - ACRES PLANTED	TOTAL	NOT SPECIFIED	150000
SURVEY	1995	YEAR	STATE	GEORGIA	13	0	CORN	CORN - ACRES PLANTED	TOTAL	NOT SPECIFIED	400000
SURVEY	1995	YEAR	STATE	ILLINOIS	17	0	CORN	CORN - ACRES PLANTED	TOTAL	NOT SPECIFIED	10200000
SURVEY	1995	YEAR	STATE	INDIANA	18	0	CORN	CORN - ACRES PLANTED	TOTAL	NOT SPECIFIED	5400000
SURVEY	1995	YEAR	STATE	IOWA	19	0	CORN	CORN - ACRES PLANTED	TOTAL	NOT SPECIFIED	11900000
SURVEY	1995	YEAR	STATE	KANSAS	20	0	CORN	CORN - ACRES PLANTED	TOTAL	NOT SPECIFIED	2150000
SURVEY	1995	YEAR	STATE	KENTUCKY	21	0	CORN	CORN - ACRES PLANTED	TOTAL	NOT SPECIFIED	1280000
SURVEY	1995	YEAR	STATE	MICHIGAN	26	0	CORN	CORN - ACRES PLANTED	TOTAL	NOT SPECIFIED	2450000
SURVEY	1995	YEAR	STATE	MINNESOTA	27	0	CORN	CORN - ACRES PLANTED	TOTAL	NOT SPECIFIED	6700000
SURVEY	1995	YEAR	STATE	MISSOURI	29	0	CORN	CORN - ACRES PLANTED	TOTAL	NOT SPECIFIED	1650000
SURVEY	1995	YEAR	STATE	NEBRASKA	31	0	CORN	CORN - ACRES PLANTED	TOTAL	NOT SPECIFIED	8000000
SURVEY	1995	YEAR	STATE	NORTH CAROLINA	37	0	CORN	CORN - ACRES PLANTED	TOTAL	NOT SPECIFIED	800000
SURVEY	1995	YEAR	STATE	OHIO	39	0	CORN	CORN - ACRES PLANTED	TOTAL	NOT SPECIFIED	3300000
SURVEY	1995	YEAR	STATE	PENNSYLVANIA	42	0	CORN	CORN - ACRES PLANTED	TOTAL	NOT SPECIFIED	1380000
SURVEY	1995	YEAR	STATE	SOUTH DAKOTA	46	0	CORN	CORN - ACRES PLANTED	TOTAL	NOT SPECIFIED	2800000
SURVEY	1995	YEAR	STATE	TEXAS	48	0	CORN	CORN - ACRES PLANTED	TOTAL	NOT SPECIFIED	2100000
SURVEY	1995	YEAR	STATE	WISCONSIN	55	0	CORN	CORN - ACRES PLANTED	TOTAL	NOT SPECIFIED	3650000
SURVEY	1996	YEAR	STATE	ILLINOIS	17	0	CORN	CORN - ACRES PLANTED	TOTAL	NOT SPECIFIED	11000000
SURVEY	1996	YEAR	STATE	INDIANA	18	0	CORN	CORN - ACRES PLANTED	TOTAL	NOT SPECIFIED	5600000
SURVEY	1996	YEAR	STATE	IOWA	19	0	CORN	CORN - ACRES PLANTED	TOTAL	NOT SPECIFIED	12700000
SURVEY	1996	YEAR	STATE	KANSAS	20	0	CORN	CORN - ACRES PLANTED	TOTAL	NOT SPECIFIED	2500000
SURVEY	1996	YEAR	STATE	KENTUCKY	21	0	CORN	CORN - ACRES PLANTED	TOTAL	NOT SPECIFIED	1300000
SURVEY	1996	YEAR	STATE	MICHIGAN	26	0	CORN	CORN - ACRES PLANTED	TOTAL	NOT SPECIFIED	2600000
SURVEY	1996	YEAR	STATE	MINNESOTA	27	0	CORN	CORN - ACRES PLANTED	TOTAL	NOT SPECIFIED	7500000
SURVEY	1996	YEAR	STATE	MISSOURI	29	0	CORN	CORN - ACRES PLANTED	TOTAL	NOT SPECIFIED	2650000
SURVEY	1996	YEAR	STATE	NEBRASKA	31	0	CORN	CORN - ACRES PLANTED	TOTAL	NOT SPECIFIED	8500000
SURVEY	1996	YEAR	STATE	NORTH CAROLINA	37	0	CORN	CORN - ACRES PLANTED	TOTAL	NOT SPECIFIED	1000000
SURVEY	1996	YEAR	STATE	OHIO	39	0	CORN	CORN - ACRES PLANTED	TOTAL	NOT SPECIFIED	3000000
SURVEY	1996	YEAR	STATE	PENNSYLVANIA	42	0	CORN	CORN - ACRES PLANTED	TOTAL	NOT SPECIFIED	1450000
SURVEY	1996	YEAR	STATE	SOUTH CAROLINA	45	0	CORN	CORN - ACRES PLANTED	TOTAL	NOT SPECIFIED	400000
SURVEY	1996	YEAR	STATE	SOUTH DAKOTA	46	0	CORN	CORN - ACRES PLANTED	TOTAL	NOT SPECIFIED	4000000
SURVEY	1996	YEAR	STATE	TEXAS	48	0	CORN	CORN - ACRES PLANTED	TOTAL	NOT SPECIFIED	2100000
SURVEY	1996	YEAR	STATE	WISCONSIN	55	0	CORN	CORN - ACRES PLANTED	TOTAL	NOT SPECIFIED	3900000
SURVEY	1997	YEAR	STATE	ILLINOIS	17	0	CORN	CORN - ACRES PLANTED	TOTAL	NOT SPECIFIED	11200000
SURVEY	1997	YEAR	STATE	INDIANA	18	0	CORN	CORN - ACRES PLANTED	TOTAL	NOT SPECIFIED	5900000
SURVEY	1997	YEAR	STATE	IOWA	19	0	CORN	CORN - ACRES PLANTED	TOTAL	NOT SPECIFIED	12200000
SURVEY	1997	YEAR	STATE	MICHIGAN	26	0	CORN	CORN - ACRES PLANTED	TOTAL	NOT SPECIFIED	2500000
SURVEY	1997	YEAR	STATE	MINNESOTA	27	0	CORN	CORN - ACRES PLANTED	TOTAL	NOT SPECIFIED	7000000
SURVEY	1997	YEAR	STATE	MISSOURI	29	0	CORN	CORN - ACRES PLANTED	TOTAL	NOT SPECIFIED	2700000
SURVEY	1997	YEAR	STATE	NEBRASKA	31	0	CORN	CORN - ACRES PLANTED	TOTAL	NOT SPECIFIED	8900000
SURVEY	1997	YEAR	STATE	OHIO	39	0	CORN	CORN - ACRES PLANTED	TOTAL	NOT SPECIFIED	3800000
SURVEY	1997	YEAR	STATE	SOUTH DAKOTA	46	0	CORN	CORN - ACRES PLANTED	TOTAL	NOT SPECIFIED	3800000
SURVEY	1997	YEAR	STATE	WISCONSIN	55	0	CORN	CORN - ACRES PLANTED	TOTAL	NOT SPECIFIED	3850000
SURVEY	1998	YEAR	STATE	COLORADO	8	0	CORN	CORN - ACRES PLANTED	TOTAL	NOT SPECIFIED	1180000
SURVEY	1998	YEAR	STATE	ILLINOIS	17	0	CORN	CORN - ACRES PLANTED	TOTAL	NOT SPECIFIED	10600000
SURVEY	1998	YEAR	STATE	INDIANA	18	0	CORN	CORN - ACRES PLANTED	TOTAL	NOT SPECIFIED	5800000
SURVEY	1998	YEAR	STATE	IOWA	19	0	CORN	CORN - ACRES PLANTED	TOTAL	NOT SPECIFIED	12500000
SURVEY	1998	YEAR	STATE	KANSAS	20	0	CORN	CORN - ACRES PLANTED	TOTAL	NOT SPECIFIED	3000000
SURVEY	1998	YEAR	STATE	KENTUCKY	21	0	CORN	CORN - ACRES PLANTED	TOTAL	NOT SPECIFIED	1300000
SURVEY	1998	YEAR	STATE	MICHIGAN	26	0	CORN	CORN - ACRES PLANTED	TOTAL	NOT SPECIFIED	2300000
SURVEY	1998	YEAR	STATE	MINNESOTA	27	0	CORN	CORN - ACRES PLANTED	TOTAL	NOT SPECIFIED	7300000
SURVEY	1998	YEAR	STATE	MISSOURI	29	0	CORN	CORN - ACRES PLANTED	TOTAL	NOT SPECIFIED	2650000
SURVEY	1998	YEAR	STATE	NEBRASKA	31	0	CORN	CORN - ACRES PLANTED	TOTAL	NOT SPECIFIED	8800000
SURVEY	1998	YEAR	STATE	NORTH CAROLINA	37	0	CORN	CORN - ACRES PLANTED	TOTAL	NOT SPECIFIED	860000
SURVEY	1998	YEAR	STATE	OHIO	39	0	CORN	CORN - ACRES PLANTED	TOTAL	NOT SPECIFIED	3550000
SURVEY	1998	YEAR	STATE	PENNSYLVANIA	42	0	CORN	CORN - ACRES PLANTED	TOTAL	NOT SPECIFIED	1550000
SURVEY	1998	YEAR	STATE	SOUTH DAKOTA	46	0	CORN	CORN - ACRES PLANTED	TOTAL	NOT SPECIFIED	3900000
SURVEY	1998	YEAR	STATE	TEXAS	48	0	CORN	CORN - ACRES PLANTED	TOTAL	NOT SPECIFIED	2400000
SURVEY	1998	YEAR	STATE	WISCONSIN	55	0	CORN	CORN - ACRES PLANTED	TOTAL	NOT SPECIFIED	3700000
SURVEY	1999	YEAR	STATE	COLORADO	8	0	CORN	CORN - ACRES PLANTED	TOTAL	NOT SPECIFIED	1230000
SURVEY	1999	YEAR	STATE	ILLINOIS	17	0	CORN	CORN - ACRES PLANTED	TOTAL	NOT SPECIFIED	10800000
SURVEY	1999	YEAR	STATE	INDIANA	18	0	CORN	CORN - ACRES PLANTED	TOTAL	NOT SPECIFIED	5800000
SURVEY	1999	YEAR	STATE	IOWA	19	0	CORN	CORN - ACRES PLANTED	TOTAL	NOT SPECIFIED	12100000
SURVEY	1999	YEAR	STATE	KANSAS	20	0	CORN	CORN - ACRES PLANTED	TOTAL	NOT SPECIFIED	3150000
SURVEY	1999	YEAR	STATE	KENTUCKY	21	0	CORN	CORN - ACRES PLANTED	TOTAL	NOT SPECIFIED	1320000
SURVEY	1999	YEAR	STATE	MICHIGAN	26	0	CORN	CORN - ACRES PLANTED	TOTAL	NOT SPECIFIED	2200000
SURVEY	1999	YEAR	STATE	MINNESOTA	27	0	CORN	CORN - ACRES PLANTED	TOTAL	NOT SPECIFIED	7100000
SURVEY	1999	YEAR	STATE	MISSOURI	29	0	CORN	CORN - ACRES PLANTED	TOTAL	NOT SPECIFIED	2650000
SURVEY	1999	YEAR	STATE	NEBRASKA	31	0	CORN	CORN - ACRES PLANTED	TOTAL	NOT SPECIFIED	8600000
SURVEY	1999	YEAR	STATE	NORTH CAROLINA	37	0	CORN	CORN - ACRES PLANTED	TOTAL	NOT SPECIFIED	750000
SURVEY	1999	YEAR	STATE	OHIO	39	0	CORN	CORN - ACRES PLANTED	TOTAL	NOT SPECIFIED	3450000
SURVEY	1999	YEAR	STATE	SOUTH DAKOTA	46	0	CORN	CORN - ACRES PLANTED	TOTAL	NOT SPECIFIED	3600000
SURVEY	1999	YEAR	STATE	TEXAS	48	0	CORN	CORN - ACRES PLANTED	TOTAL	NOT SPECIFIED	1950000
SURVEY	1999	YEAR	STATE	WISCONSIN	55	0	CORN	CORN - ACRES PLANTED	TOTAL	NOT SPECIFIED	3600000
SURVEY	2000	YEAR	STATE	COLORADO	8	0	CORN	CORN - ACRES PLANTED	TOTAL	NOT SPECIFIED	1350000
SURVEY	2000	YEAR	STATE	ILLINOIS	17	0	CORN	CORN - ACRES PLANTED	TOTAL	NOT SPECIFIED	11200000
SURVEY	2000	YEAR	STATE	INDIANA	18	0	CORN	CORN - ACRES PLANTED	TOTAL	NOT SPECIFIED	5700000
SURVEY	2000	YEAR	STATE	IOWA	19	0	CORN	CORN - ACRES PLANTED	TOTAL	NOT SPECIFIED	12300000
SURVEY	2000	YEAR	STATE	KANSAS	20	0	CORN	CORN - ACRES PLANTED	TOTAL	NOT SPECIFIED	3450000
SURVEY	2000	YEAR	STATE	KENTUCKY	21	0	CORN	CORN - ACRES PLANTED	TOTAL	NOT SPECIFIED	1330000
SURVEY	2000	YEAR	STATE	MICHIGAN	26	0	CORN	CORN - ACRES PLANTED	TOTAL	NOT SPECIFIED	2200000
SURVEY	2000	YEAR	STATE	MINNESOTA	27	0	CORN	CORN - ACRES PLANTED	TOTAL	NOT SPECIFIED	7200000
SURVEY	2000	YEAR	STATE	MISSOURI	29	0	CORN	CORN - ACRES PLANTED	TOTAL	NOT SPECIFIED	2850000
SURVEY	2000	YEAR	STATE	NEBRASKA	31	0	CORN	CORN - ACRES PLANTED	TOTAL	NOT SPECIFIED	8500000
SURVEY	2000	YEAR	STATE	NEW YORK	36	0	CORN	CORN - ACRES PLANTED	TOTAL	NOT SPECIFIED	980000
SURVEY	2000	YEAR	STATE	NORTH CAROLINA	37	0	CORN	CORN - ACRES PLANTED	TOTAL	NOT SPECIFIED	730000
SURVEY	2000	YEAR	STATE	NORTH DAKOTA	38	0	CORN	CORN - ACRES PLANTED	TOTAL	NOT SPECIFIED	1080000
SURVEY	2000	YEAR	STATE	OHIO	39	0	CORN	CORN - ACRES PLANTED	TOTAL	NOT SPECIFIED	3550000
SURVEY	2000	YEAR	STATE	PENNSYLVANIA	42	0	CORN	CORN - ACRES PLANTED	TOTAL	NOT SPECIFIED	1550000
SURVEY	2000	YEAR	STATE	SOUTH DAKOTA	46	0	CORN	CORN - ACRES PLANTED	TOTAL	NOT SPECIFIED	4300000
SURVEY	2000	YEAR	STATE	TEXAS	48	0	CORN	CORN - ACRES PLANTED	TOTAL	NOT SPECIFIED	2100000
SURVEY	2000	YEAR	STATE	WISCONSIN	55	0	CORN	CORN - ACRES PLANTED	TOTAL	NOT SPECIFIED	3500000
SURVEY	2001	YEAR	STATE	COLORADO	8	0	CORN	CORN - ACRES PLANTED	TOTAL	NOT SPECIFIED	1220000
SURVEY	2001	YEAR	STATE	GEORGIA	13	0	CORN	CORN - ACRES PLANTED	TOTAL	NOT SPECIFIED	265000
SURVEY	2001	YEAR	STATE	ILLINOIS	17	0	CORN	CORN - ACRES PLANTED	TOTAL	NOT SPECIFIED	11000000
SURVEY	2001	YEAR	STATE	INDIANA	18	0	CORN	CORN - ACRES PLANTED	TOTAL	NOT SPECIFIED	5800000
SURVEY	2001	YEAR	STATE	IOWA	19	0	CORN	CORN - ACRES PLANTED	TOTAL	NOT SPECIFIED	11700000
SURVEY	2001	YEAR	STATE	KANSAS	20	0	CORN	CORN - ACRES PLANTED	TOTAL	NOT SPECIFIED	3450000
SURVEY	2001	YEAR	STATE	KENTUCKY	21	0	CORN	CORN - ACRES PLANTED	TOTAL	NOT SPECIFIED	1200000
SURVEY	2001	YEAR	STATE	MICHIGAN	26	0	CORN	CORN - ACRES PLANTED	TOTAL	NOT SPECIFIED	2200000
SURVEY	2001	YEAR	STATE	MINNESOTA	27	0	CORN	CORN - ACRES PLANTED	TOTAL	NOT SPECIFIED	6800000
SURVEY	2001	YEAR	STATE	MISSOURI	29	0	CORN	CORN - ACRES PLANTED	TOTAL	NOT SPECIFIED	2700000
SURVEY	2001	YEAR	STATE	NEBRASKA	31	0	CORN	CORN - ACRES PLANTED	TOTAL	NOT SPECIFIED	8100000
SURVEY	2001	YEAR	STATE	NEW YORK	36	0	CORN	CORN - ACRES PLANTED	TOTAL	NOT SPECIFIED	1030000
SURVEY	2001	YEAR	STATE	NORTH CAROLINA	37	0	CORN	CORN - ACRES PLANTED	TOTAL	NOT SPECIFIED	700000
SURVEY	2001	YEAR	STATE	NORTH DAKOTA	38	0	CORN	CORN - ACRES PLANTED	TOTAL	NOT SPECIFIED	880000
SURVEY	2001	YEAR	STATE	OHIO	39	0	CORN	CORN - ACRES PLANTED	TOTAL	NOT SPECIFIED	3400000
SURVEY	2001	YEAR	STATE	PENNSYLVANIA	42	0	CORN	CORN - ACRES PLANTED	TOTAL	NOT SPECIFIED	1450000
SURVEY	2001	YEAR	STATE	SOUTH DAKOTA	46	0	CORN	CORN - ACRES PLANTED	TOTAL	NOT SPECIFIED	3800000
SURVEY	2001	YEAR	STATE	TEXAS	48	0	CORN	CORN - ACRES PLANTED	TOTAL	NOT SPECIFIED	1600000
SURVEY	2001	YEAR	STATE	WISCONSIN	55	0	CORN	CORN - ACRES PLANTED	TOTAL	NOT SPECIFIED	3400000
SURVEY	2002	YEAR	STATE	ILLINOIS	17	0	CORN	CORN - ACRES PLANTED	TOTAL	NOT SPECIFIED	11100000
SURVEY	2002	YEAR	STATE	INDIANA	18	0	CORN	CORN - ACRES PLANTED	TOTAL	NOT SPECIFIED	5400000
SURVEY	2002	YEAR	STATE	IOWA	19	0	CORN	CORN - ACRES PLANTED	TOTAL	NOT SPECIFIED	12200000
SURVEY	2002	YEAR	STATE	MINNESOTA	27	0	CORN	CORN - ACRES PLANTED	TOTAL	NOT SPECIFIED	7200000
SURVEY	2002	YEAR	STATE	NEBRASKA	31	0	CORN	CORN - ACRES PLANTED	TOTAL	NOT SPECIFIED	8400000
SURVEY	2002	YEAR	STATE	OHIO	39	0	CORN	CORN - ACRES PLANTED	TOTAL	NOT SPECIFIED	3250000
SURVEY	2002	YEAR	STATE	WISCONSIN	55	0	CORN	CORN - ACRES PLANTED	TOTAL	NOT SPECIFIED	3650000
SURVEY	2003	YEAR	STATE	COLORADO	8	0	CORN	CORN - ACRES PLANTED	TOTAL	NOT SPECIFIED	1080000
SURVEY	2003	YEAR	STATE	ILLINOIS	17	0	CORN	CORN - ACRES PLANTED	TOTAL	NOT SPECIFIED	11200000
SURVEY	2003	YEAR	STATE	INDIANA	18	0	CORN	CORN - ACRES PLANTED	TOTAL	NOT SPECIFIED	5600000
SURVEY	2003	YEAR	STATE	IOWA	19	0	CORN	CORN - ACRES PLANTED	TOTAL	NOT SPECIFIED	12300000
SURVEY	2003	YEAR	STATE	KANSAS	20	0	CORN	CORN - ACRES PLANTED	TOTAL	NOT SPECIFIED	2900000
SURVEY	2003	YEAR	STATE	KENTUCKY	21	0	CORN	CORN - ACRES PLANTED	TOTAL	NOT SPECIFIED	1170000
SURVEY	2003	YEAR	STATE	MICHIGAN	26	0	CORN	CORN - ACRES PLANTED	TOTAL	NOT SPECIFIED	2250000
SURVEY	2003	YEAR	STATE	MINNESOTA	27	0	CORN	CORN - ACRES PLANTED	TOTAL	NOT SPECIFIED	7200000
SURVEY	2003	YEAR	STATE	MISSOURI	29	0	CORN	CORN - ACRES PLANTED	TOTAL	NOT SPECIFIED	2900000
SURVEY	2003	YEAR	STATE	NEBRASKA	31	0	CORN	CORN - ACRES PLANTED	TOTAL	NOT SPECIFIED	8100000
SURVEY	2003	YEAR	STATE	NEW YORK	36	0	CORN	CORN - ACRES PLANTED	TOTAL	NOT SPECIFIED	1000000
SURVEY	2003	YEAR	STATE	NORTH CAROLINA	37	0	CORN	CORN - ACRES PLANTED	TOTAL	NOT SPECIFIED	740000
SURVEY	2003	YEAR	STATE	NORTH DAKOTA	38	0	CORN	CORN - ACRES PLANTED	TOTAL	NOT SPECIFIED	1450000
SURVEY	2003	YEAR	STATE	OHIO	39	0	CORN	CORN - ACRES PLANTED	TOTAL	NOT SPECIFIED	3300000
SURVEY	2003	YEAR	STATE	PENNSYLVANIA	42	0	CORN	CORN - ACRES PLANTED	TOTAL	NOT SPECIFIED	1450000
SURVEY	2003	YEAR	STATE	SOUTH DAKOTA	46	0	CORN	CORN - ACRES PLANTED	TOTAL	NOT SPECIFIED	4400000
SURVEY	2003	YEAR	STATE	TEXAS	48	0	CORN	CORN - ACRES PLANTED	TOTAL	NOT SPECIFIED	1830000
SURVEY	2003	YEAR	STATE	WISCONSIN	55	0	CORN	CORN - ACRES PLANTED	TOTAL	NOT SPECIFIED	3750000
SURVEY	2005	YEAR	STATE	COLORADO	8	0	CORN	CORN - ACRES PLANTED	TOTAL	NOT SPECIFIED	1100000
SURVEY	2005	YEAR	STATE	GEORGIA	13	0	CORN	CORN - ACRES PLANTED	TOTAL	NOT SPECIFIED	270000
SURVEY	2005	YEAR	STATE	ILLINOIS	17	0	CORN	CORN - ACRES PLANTED	TOTAL	NOT SPECIFIED	12100000
SURVEY	2005	YEAR	STATE	INDIANA	18	0	CORN	CORN - ACRES PLANTED	TOTAL	NOT SPECIFIED	5900000
SURVEY	2005	YEAR	STATE	IOWA	19	0	CORN	CORN - ACRES PLANTED	TOTAL	NOT SPECIFIED	12800000
SURVEY	2005	YEAR	STATE	KANSAS	20	0	CORN	CORN - ACRES PLANTED	TOTAL	NOT SPECIFIED	3650000
SURVEY	2005	YEAR	STATE	KENTUCKY	21	0	CORN	CORN - ACRES PLANTED	TOTAL	NOT SPECIFIED	1250000
SURVEY	2005	YEAR	STATE	MICHIGAN	26	0	CORN	CORN - ACRES PLANTED	TOTAL	NOT SPECIFIED	2250000
SURVEY	2005	YEAR	STATE	MINNESOTA	27	0	CORN	CORN - ACRES PLANTED	TOTAL	NOT SPECIFIED	7300000
SURVEY	2005	YEAR	STATE	MISSOURI	29	0	CORN	CORN - ACRES PLANTED	TOTAL	NOT SPECIFIED	3100000
SURVEY	2005	YEAR	STATE	NEBRASKA	31	0	CORN	CORN - ACRES PLANTED	TOTAL	NOT SPECIFIED	8500000
SURVEY	2005	YEAR	STATE	NEW YORK	36	0	CORN	CORN - ACRES PLANTED	TOTAL	NOT SPECIFIED	990000
SURVEY	2005	YEAR	STATE	NORTH CAROLINA	37	0	CORN	CORN - ACRES PLANTED	TOTAL	NOT SPECIFIED	750000
SURVEY	2005	YEAR	STATE	NORTH DAKOTA	38	0	CORN	CORN - ACRES PLANTED	TOTAL	NOT SPECIFIED	1410000
SURVEY	2005	YEAR	STATE	OHIO	39	0	CORN	CORN - ACRES PLANTED	TOTAL	NOT SPECIFIED	3450000
SURVEY	2005	YEAR	STATE	PENNSYLVANIA	42	0	CORN	CORN - ACRES PLANTED	TOTAL	NOT SPECIFIED	1350000
SURVEY	2005	YEAR	STATE	SOUTH DAKOTA	46	0	CORN	CORN - ACRES PLANTED	TOTAL	NOT SPECIFIED	4450000
SURVEY	2005	YEAR	STATE	TEXAS	48	0	CORN	CORN - ACRES PLANTED	TOTAL	NOT SPECIFIED	2050000
SURVEY	2005	YEAR	STATE	WISCONSIN	55	0	CORN	CORN - ACRES PLANTED	TOTAL	NOT SPECIFIED	3800000
SURVEY	2010	YEAR	STATE	COLORADO	8	0	CORN	CORN - ACRES PLANTED	TOTAL	NOT SPECIFIED	1330000
SURVEY	2010	YEAR	STATE	GEORGIA	13	0	CORN	CORN - ACRES PLANTED	TOTAL	NOT SPECIFIED	295000
SURVEY	2010	YEAR	STATE	ILLINOIS	17	0	CORN	CORN - ACRES PLANTED	TOTAL	NOT SPECIFIED	12600000
SURVEY	2010	YEAR	STATE	INDIANA	18	0	CORN	CORN - ACRES PLANTED	TOTAL	NOT SPECIFIED	5900000
SURVEY	2010	YEAR	STATE	IOWA	19	0	CORN	CORN - ACRES PLANTED	TOTAL	NOT SPECIFIED	13400000
SURVEY	2010	YEAR	STATE	KANSAS	20	0	CORN	CORN - ACRES PLANTED	TOTAL	NOT SPECIFIED	4850000
SURVEY	2010	YEAR	STATE	KENTUCKY	21	0	CORN	CORN - ACRES PLANTED	TOTAL	NOT SPECIFIED	1340000
SURVEY	2010	YEAR	STATE	MICHIGAN	26	0	CORN	CORN - ACRES PLANTED	TOTAL	NOT SPECIFIED	2400000
SURVEY	2010	YEAR	STATE	MINNESOTA	27	0	CORN	CORN - ACRES PLANTED	TOTAL	NOT SPECIFIED	7700000
SURVEY	2010	YEAR	STATE	MISSOURI	29	0	CORN	CORN - ACRES PLANTED	TOTAL	NOT SPECIFIED	3150000
SURVEY	2010	YEAR	STATE	NEBRASKA	31	0	CORN	CORN - ACRES PLANTED	TOTAL	NOT SPECIFIED	9150000
SURVEY	2010	YEAR	STATE	NEW YORK	36	0	CORN	CORN - ACRES PLANTED	TOTAL	NOT SPECIFIED	1050000
SURVEY	2010	YEAR	STATE	NORTH CAROLINA	37	0	CORN	CORN - ACRES PLANTED	TOTAL	NOT SPECIFIED	910000
SURVEY	2010	YEAR	STATE	NORTH DAKOTA	38	0	CORN	CORN - ACRES PLANTED	TOTAL	NOT SPECIFIED	2050000
SURVEY	2010	YEAR	STATE	OHIO	39	0	CORN	CORN - ACRES PLANTED	TOTAL	NOT SPECIFIED	3450000
SURVEY	2010	YEAR	STATE	PENNSYLVANIA	42	0	CORN	CORN - ACRES PLANTED	TOTAL	NOT SPECIFIED	1350000
SURVEY	2010	YEAR	STATE	SOUTH DAKOTA	46	0	CORN	CORN - ACRES PLANTED	TOTAL	NOT SPECIFIED	4550000
SURVEY	2010	YEAR	STATE	TEXAS	48	0	CORN	CORN - ACRES PLANTED	TOTAL	NOT SPECIFIED	2300000
SURVEY	2010	YEAR	STATE	WISCONSIN	55	0	CORN	CORN - ACRES PLANTED	TOTAL	NOT SPECIFIED	3900000
SURVEY	2014	YEAR	STATE	ILLINOIS	17	0	CORN	CORN - ACRES PLANTED	TOTAL	NOT SPECIFIED	11900000
SURVEY	2014	YEAR	STATE	INDIANA	18	0	CORN	CORN - ACRES PLANTED	TOTAL	NOT SPECIFIED	5900000
SURVEY	2014	YEAR	STATE	IOWA	19	0	CORN	CORN - ACRES PLANTED	TOTAL	NOT SPECIFIED	13700000
SURVEY	2014	YEAR	STATE	KANSAS	20	0	CORN	CORN - ACRES PLANTED	TOTAL	NOT SPECIFIED	4050000
SURVEY	2014	YEAR	STATE	KENTUCKY	21	0	CORN	CORN - ACRES PLANTED	TOTAL	NOT SPECIFIED	1520000
SURVEY	2014	YEAR	STATE	MICHIGAN	26	0	CORN	CORN - ACRES PLANTED	TOTAL	NOT SPECIFIED	2550000
SURVEY	2014	YEAR	STATE	MINNESOTA	27	0	CORN	CORN - ACRES PLANTED	TOTAL	NOT SPECIFIED	8200000
SURVEY	2014	YEAR	STATE	MISSOURI	29	0	CORN	CORN - ACRES PLANTED	TOTAL	NOT SPECIFIED	3500000
SURVEY	2014	YEAR	STATE	NEBRASKA	31	0	CORN	CORN - ACRES PLANTED	TOTAL	NOT SPECIFIED	9300000
SURVEY	2014	YEAR	STATE	NORTH DAKOTA	38	0	CORN	CORN - ACRES PLANTED	TOTAL	NOT SPECIFIED	2800000
SURVEY	2014	YEAR	STATE	OHIO	39	0	CORN	CORN - ACRES PLANTED	TOTAL	NOT SPECIFIED	3700000
SURVEY	2014	YEAR	STATE	PENNSYLVANIA	42	0	CORN	CORN - ACRES PLANTED	TOTAL	NOT SPECIFIED	1460000
SURVEY	2014	YEAR	STATE	SOUTH DAKOTA	46	0	CORN	CORN - ACRES PLANTED	TOTAL	NOT SPECIFIED	5800000
SURVEY	2014	YEAR	STATE	TEXAS	48	0	CORN	CORN - ACRES PLANTED	TOTAL	NOT SPECIFIED	2250000
SURVEY	2014	YEAR	STATE	WISCONSIN	55	0	CORN	CORN - ACRES PLANTED	TOTAL	NOT SPECIFIED	4000000
