# Supplementary material for: Long-term trends in the intensity and relative toxicity of herbicide use
Source: Nat Commun. 2017 Apr 10;8:14865. doi: 10.1038/ncomms14865 (PMC5394230; doi:10.1038/ncomms14865)
Supplement: Supplementary Data 3 — Soybean area estimates [file ncomms14865-s4.csv]

Program	Year	Period	Geo Level	State	State ANSI	Commodity	Data Item	Domain	Domain Category	Value
SURVEY	1990	YEAR	STATE	ALABAMA	1	SOYBEANS	SOYBEANS - ACRES PLANTED	TOTAL	NOT SPECIFIED	470000
SURVEY	1990	YEAR	STATE	ARKANSAS	5	SOYBEANS	SOYBEANS - ACRES PLANTED	TOTAL	NOT SPECIFIED	3400000
SURVEY	1990	YEAR	STATE	DELAWARE	10	SOYBEANS	SOYBEANS - ACRES PLANTED	TOTAL	NOT SPECIFIED	200000
SURVEY	1990	YEAR	STATE	FLORIDA	12	SOYBEANS	SOYBEANS - ACRES PLANTED	TOTAL	NOT SPECIFIED	80000
SURVEY	1990	YEAR	STATE	GEORGIA	13	SOYBEANS	SOYBEANS - ACRES PLANTED	TOTAL	NOT SPECIFIED	900000
SURVEY	1990	YEAR	STATE	ILLINOIS	17	SOYBEANS	SOYBEANS - ACRES PLANTED	TOTAL	NOT SPECIFIED	9200000
SURVEY	1990	YEAR	STATE	INDIANA	18	SOYBEANS	SOYBEANS - ACRES PLANTED	TOTAL	NOT SPECIFIED	4200000
SURVEY	1990	YEAR	STATE	IOWA	19	SOYBEANS	SOYBEANS - ACRES PLANTED	TOTAL	NOT SPECIFIED	8000000
SURVEY	1990	YEAR	STATE	KANSAS	20	SOYBEANS	SOYBEANS - ACRES PLANTED	TOTAL	NOT SPECIFIED	2000000
SURVEY	1990	YEAR	STATE	KENTUCKY	21	SOYBEANS	SOYBEANS - ACRES PLANTED	TOTAL	NOT SPECIFIED	1250000
SURVEY	1990	YEAR	STATE	LOUISIANA	22	SOYBEANS	SOYBEANS - ACRES PLANTED	TOTAL	NOT SPECIFIED	1800000
SURVEY	1990	YEAR	STATE	MARYLAND	24	SOYBEANS	SOYBEANS - ACRES PLANTED	TOTAL	NOT SPECIFIED	505000
SURVEY	1990	YEAR	STATE	MICHIGAN	26	SOYBEANS	SOYBEANS - ACRES PLANTED	TOTAL	NOT SPECIFIED	1150000
SURVEY	1990	YEAR	STATE	MINNESOTA	27	SOYBEANS	SOYBEANS - ACRES PLANTED	TOTAL	NOT SPECIFIED	4700000
SURVEY	1990	YEAR	STATE	MISSISSIPPI	28	SOYBEANS	SOYBEANS - ACRES PLANTED	TOTAL	NOT SPECIFIED	2050000
SURVEY	1990	YEAR	STATE	MISSOURI	29	SOYBEANS	SOYBEANS - ACRES PLANTED	TOTAL	NOT SPECIFIED	4200000
SURVEY	1990	YEAR	STATE	NEBRASKA	31	SOYBEANS	SOYBEANS - ACRES PLANTED	TOTAL	NOT SPECIFIED	2400000
SURVEY	1990	YEAR	STATE	NEW JERSEY	34	SOYBEANS	SOYBEANS - ACRES PLANTED	TOTAL	NOT SPECIFIED	110000
SURVEY	1990	YEAR	STATE	NORTH CAROLINA	37	SOYBEANS	SOYBEANS - ACRES PLANTED	TOTAL	NOT SPECIFIED	1400000
SURVEY	1990	YEAR	STATE	NORTH DAKOTA	38	SOYBEANS	SOYBEANS - ACRES PLANTED	TOTAL	NOT SPECIFIED	500000
SURVEY	1990	YEAR	STATE	OHIO	39	SOYBEANS	SOYBEANS - ACRES PLANTED	TOTAL	NOT SPECIFIED	3500000
SURVEY	1990	YEAR	STATE	OKLAHOMA	40	SOYBEANS	SOYBEANS - ACRES PLANTED	TOTAL	NOT SPECIFIED	250000
SURVEY	1990	YEAR	STATE	PENNSYLVANIA	42	SOYBEANS	SOYBEANS - ACRES PLANTED	TOTAL	NOT SPECIFIED	280000
SURVEY	1990	YEAR	STATE	SOUTH CAROLINA	45	SOYBEANS	SOYBEANS - ACRES PLANTED	TOTAL	NOT SPECIFIED	800000
SURVEY	1990	YEAR	STATE	SOUTH DAKOTA	46	SOYBEANS	SOYBEANS - ACRES PLANTED	TOTAL	NOT SPECIFIED	1950000
SURVEY	1990	YEAR	STATE	TENNESSEE	47	SOYBEANS	SOYBEANS - ACRES PLANTED	TOTAL	NOT SPECIFIED	1300000
SURVEY	1990	YEAR	STATE	TEXAS	48	SOYBEANS	SOYBEANS - ACRES PLANTED	TOTAL	NOT SPECIFIED	220000
SURVEY	1990	YEAR	STATE	VIRGINIA	51	SOYBEANS	SOYBEANS - ACRES PLANTED	TOTAL	NOT SPECIFIED	540000
SURVEY	1990	YEAR	STATE	WISCONSIN	55	SOYBEANS	SOYBEANS - ACRES PLANTED	TOTAL	NOT SPECIFIED	440000
SURVEY	1991	YEAR	STATE	ARKANSAS	5	SOYBEANS	SOYBEANS - ACRES PLANTED	TOTAL	NOT SPECIFIED	3250000
SURVEY	1991	YEAR	STATE	GEORGIA	13	SOYBEANS	SOYBEANS - ACRES PLANTED	TOTAL	NOT SPECIFIED	600000
SURVEY	1991	YEAR	STATE	ILLINOIS	17	SOYBEANS	SOYBEANS - ACRES PLANTED	TOTAL	NOT SPECIFIED	9200000
SURVEY	1991	YEAR	STATE	INDIANA	18	SOYBEANS	SOYBEANS - ACRES PLANTED	TOTAL	NOT SPECIFIED	4450000
SURVEY	1991	YEAR	STATE	IOWA	19	SOYBEANS	SOYBEANS - ACRES PLANTED	TOTAL	NOT SPECIFIED	8700000
SURVEY	1991	YEAR	STATE	KANSAS	20	SOYBEANS	SOYBEANS - ACRES PLANTED	TOTAL	NOT SPECIFIED	2000000
SURVEY	1991	YEAR	STATE	KENTUCKY	21	SOYBEANS	SOYBEANS - ACRES PLANTED	TOTAL	NOT SPECIFIED	1150000
SURVEY	1991	YEAR	STATE	LOUISIANA	22	SOYBEANS	SOYBEANS - ACRES PLANTED	TOTAL	NOT SPECIFIED	1150000
SURVEY	1991	YEAR	STATE	MINNESOTA	27	SOYBEANS	SOYBEANS - ACRES PLANTED	TOTAL	NOT SPECIFIED	5500000
SURVEY	1991	YEAR	STATE	MISSOURI	29	SOYBEANS	SOYBEANS - ACRES PLANTED	TOTAL	NOT SPECIFIED	4500000
SURVEY	1991	YEAR	STATE	NEBRASKA	31	SOYBEANS	SOYBEANS - ACRES PLANTED	TOTAL	NOT SPECIFIED	2500000
SURVEY	1991	YEAR	STATE	NORTH CAROLINA	37	SOYBEANS	SOYBEANS - ACRES PLANTED	TOTAL	NOT SPECIFIED	1350000
SURVEY	1991	YEAR	STATE	OHIO	39	SOYBEANS	SOYBEANS - ACRES PLANTED	TOTAL	NOT SPECIFIED	3800000
SURVEY	1991	YEAR	STATE	SOUTH DAKOTA	46	SOYBEANS	SOYBEANS - ACRES PLANTED	TOTAL	NOT SPECIFIED	2200000
SURVEY	1991	YEAR	STATE	TENNESSEE	47	SOYBEANS	SOYBEANS - ACRES PLANTED	TOTAL	NOT SPECIFIED	1100000
SURVEY	1992	YEAR	STATE	ARKANSAS	5	SOYBEANS	SOYBEANS - ACRES PLANTED	TOTAL	NOT SPECIFIED	3200000
SURVEY	1992	YEAR	STATE	GEORGIA	13	SOYBEANS	SOYBEANS - ACRES PLANTED	TOTAL	NOT SPECIFIED	650000
SURVEY	1992	YEAR	STATE	ILLINOIS	17	SOYBEANS	SOYBEANS - ACRES PLANTED	TOTAL	NOT SPECIFIED	9500000
SURVEY	1992	YEAR	STATE	INDIANA	18	SOYBEANS	SOYBEANS - ACRES PLANTED	TOTAL	NOT SPECIFIED	4550000
SURVEY	1992	YEAR	STATE	IOWA	19	SOYBEANS	SOYBEANS - ACRES PLANTED	TOTAL	NOT SPECIFIED	8200000
SURVEY	1992	YEAR	STATE	KANSAS	20	SOYBEANS	SOYBEANS - ACRES PLANTED	TOTAL	NOT SPECIFIED	1900000
SURVEY	1992	YEAR	STATE	KENTUCKY	21	SOYBEANS	SOYBEANS - ACRES PLANTED	TOTAL	NOT SPECIFIED	1130000
SURVEY	1992	YEAR	STATE	LOUISIANA	22	SOYBEANS	SOYBEANS - ACRES PLANTED	TOTAL	NOT SPECIFIED	1220000
SURVEY	1992	YEAR	STATE	MINNESOTA	27	SOYBEANS	SOYBEANS - ACRES PLANTED	TOTAL	NOT SPECIFIED	5500000
SURVEY	1992	YEAR	STATE	MISSISSIPPI	28	SOYBEANS	SOYBEANS - ACRES PLANTED	TOTAL	NOT SPECIFIED	1800000
SURVEY	1992	YEAR	STATE	MISSOURI	29	SOYBEANS	SOYBEANS - ACRES PLANTED	TOTAL	NOT SPECIFIED	4300000
SURVEY	1992	YEAR	STATE	NEBRASKA	31	SOYBEANS	SOYBEANS - ACRES PLANTED	TOTAL	NOT SPECIFIED	2500000
SURVEY	1992	YEAR	STATE	NORTH CAROLINA	37	SOYBEANS	SOYBEANS - ACRES PLANTED	TOTAL	NOT SPECIFIED	1400000
SURVEY	1992	YEAR	STATE	OHIO	39	SOYBEANS	SOYBEANS - ACRES PLANTED	TOTAL	NOT SPECIFIED	3750000
SURVEY	1992	YEAR	STATE	SOUTH DAKOTA	46	SOYBEANS	SOYBEANS - ACRES PLANTED	TOTAL	NOT SPECIFIED	2300000
SURVEY	1992	YEAR	STATE	TENNESSEE	47	SOYBEANS	SOYBEANS - ACRES PLANTED	TOTAL	NOT SPECIFIED	1000000
SURVEY	1993	YEAR	STATE	ARKANSAS	5	SOYBEANS	SOYBEANS - ACRES PLANTED	TOTAL	NOT SPECIFIED	3600000
SURVEY	1993	YEAR	STATE	GEORGIA	13	SOYBEANS	SOYBEANS - ACRES PLANTED	TOTAL	NOT SPECIFIED	600000
SURVEY	1993	YEAR	STATE	ILLINOIS	17	SOYBEANS	SOYBEANS - ACRES PLANTED	TOTAL	NOT SPECIFIED	9300000
SURVEY	1993	YEAR	STATE	INDIANA	18	SOYBEANS	SOYBEANS - ACRES PLANTED	TOTAL	NOT SPECIFIED	4900000
SURVEY	1993	YEAR	STATE	IOWA	19	SOYBEANS	SOYBEANS - ACRES PLANTED	TOTAL	NOT SPECIFIED	8600000
SURVEY	1993	YEAR	STATE	KANSAS	20	SOYBEANS	SOYBEANS - ACRES PLANTED	TOTAL	NOT SPECIFIED	2000000
SURVEY	1993	YEAR	STATE	KENTUCKY	21	SOYBEANS	SOYBEANS - ACRES PLANTED	TOTAL	NOT SPECIFIED	1180000
SURVEY	1993	YEAR	STATE	LOUISIANA	22	SOYBEANS	SOYBEANS - ACRES PLANTED	TOTAL	NOT SPECIFIED	1350000
SURVEY	1993	YEAR	STATE	MINNESOTA	27	SOYBEANS	SOYBEANS - ACRES PLANTED	TOTAL	NOT SPECIFIED	5400000
SURVEY	1993	YEAR	STATE	MISSISSIPPI	28	SOYBEANS	SOYBEANS - ACRES PLANTED	TOTAL	NOT SPECIFIED	2000000
SURVEY	1993	YEAR	STATE	MISSOURI	29	SOYBEANS	SOYBEANS - ACRES PLANTED	TOTAL	NOT SPECIFIED	4250000
SURVEY	1993	YEAR	STATE	NEBRASKA	31	SOYBEANS	SOYBEANS - ACRES PLANTED	TOTAL	NOT SPECIFIED	2600000
SURVEY	1993	YEAR	STATE	NORTH CAROLINA	37	SOYBEANS	SOYBEANS - ACRES PLANTED	TOTAL	NOT SPECIFIED	1350000
SURVEY	1993	YEAR	STATE	OHIO	39	SOYBEANS	SOYBEANS - ACRES PLANTED	TOTAL	NOT SPECIFIED	4150000
SURVEY	1993	YEAR	STATE	SOUTH DAKOTA	46	SOYBEANS	SOYBEANS - ACRES PLANTED	TOTAL	NOT SPECIFIED	1850000
SURVEY	1993	YEAR	STATE	TENNESSEE	47	SOYBEANS	SOYBEANS - ACRES PLANTED	TOTAL	NOT SPECIFIED	1050000
SURVEY	1994	YEAR	STATE	ARKANSAS	5	SOYBEANS	SOYBEANS - ACRES PLANTED	TOTAL	NOT SPECIFIED	3450000
SURVEY	1994	YEAR	STATE	DELAWARE	10	SOYBEANS	SOYBEANS - ACRES PLANTED	TOTAL	NOT SPECIFIED	225000
SURVEY	1994	YEAR	STATE	ILLINOIS	17	SOYBEANS	SOYBEANS - ACRES PLANTED	TOTAL	NOT SPECIFIED	9500000
SURVEY	1994	YEAR	STATE	INDIANA	18	SOYBEANS	SOYBEANS - ACRES PLANTED	TOTAL	NOT SPECIFIED	4600000
SURVEY	1994	YEAR	STATE	IOWA	19	SOYBEANS	SOYBEANS - ACRES PLANTED	TOTAL	NOT SPECIFIED	8800000
SURVEY	1994	YEAR	STATE	MISSOURI	29	SOYBEANS	SOYBEANS - ACRES PLANTED	TOTAL	NOT SPECIFIED	4600000
SURVEY	1994	YEAR	STATE	NEBRASKA	31	SOYBEANS	SOYBEANS - ACRES PLANTED	TOTAL	NOT SPECIFIED	2900000
SURVEY	1994	YEAR	STATE	OHIO	39	SOYBEANS	SOYBEANS - ACRES PLANTED	TOTAL	NOT SPECIFIED	4000000
SURVEY	1995	YEAR	STATE	ARKANSAS	5	SOYBEANS	SOYBEANS - ACRES PLANTED	TOTAL	NOT SPECIFIED	3450000
SURVEY	1995	YEAR	STATE	GEORGIA	13	SOYBEANS	SOYBEANS - ACRES PLANTED	TOTAL	NOT SPECIFIED	320000
SURVEY	1995	YEAR	STATE	ILLINOIS	17	SOYBEANS	SOYBEANS - ACRES PLANTED	TOTAL	NOT SPECIFIED	9750000
SURVEY	1995	YEAR	STATE	INDIANA	18	SOYBEANS	SOYBEANS - ACRES PLANTED	TOTAL	NOT SPECIFIED	5000000
SURVEY	1995	YEAR	STATE	IOWA	19	SOYBEANS	SOYBEANS - ACRES PLANTED	TOTAL	NOT SPECIFIED	9300000
SURVEY	1995	YEAR	STATE	KENTUCKY	21	SOYBEANS	SOYBEANS - ACRES PLANTED	TOTAL	NOT SPECIFIED	1170000
SURVEY	1995	YEAR	STATE	LOUISIANA	22	SOYBEANS	SOYBEANS - ACRES PLANTED	TOTAL	NOT SPECIFIED	1070000
SURVEY	1995	YEAR	STATE	MINNESOTA	27	SOYBEANS	SOYBEANS - ACRES PLANTED	TOTAL	NOT SPECIFIED	5900000
SURVEY	1995	YEAR	STATE	MISSISSIPPI	28	SOYBEANS	SOYBEANS - ACRES PLANTED	TOTAL	NOT SPECIFIED	1850000
SURVEY	1995	YEAR	STATE	MISSOURI	29	SOYBEANS	SOYBEANS - ACRES PLANTED	TOTAL	NOT SPECIFIED	4600000
SURVEY	1995	YEAR	STATE	NEBRASKA	31	SOYBEANS	SOYBEANS - ACRES PLANTED	TOTAL	NOT SPECIFIED	3100000
SURVEY	1995	YEAR	STATE	NORTH CAROLINA	37	SOYBEANS	SOYBEANS - ACRES PLANTED	TOTAL	NOT SPECIFIED	1150000
SURVEY	1995	YEAR	STATE	OHIO	39	SOYBEANS	SOYBEANS - ACRES PLANTED	TOTAL	NOT SPECIFIED	4050000
SURVEY	1995	YEAR	STATE	TENNESSEE	47	SOYBEANS	SOYBEANS - ACRES PLANTED	TOTAL	NOT SPECIFIED	1050000
SURVEY	1996	YEAR	STATE	ARKANSAS	5	SOYBEANS	SOYBEANS - ACRES PLANTED	TOTAL	NOT SPECIFIED	3550000
SURVEY	1996	YEAR	STATE	ILLINOIS	17	SOYBEANS	SOYBEANS - ACRES PLANTED	TOTAL	NOT SPECIFIED	9900000
SURVEY	1996	YEAR	STATE	INDIANA	18	SOYBEANS	SOYBEANS - ACRES PLANTED	TOTAL	NOT SPECIFIED	5400000
SURVEY	1996	YEAR	STATE	IOWA	19	SOYBEANS	SOYBEANS - ACRES PLANTED	TOTAL	NOT SPECIFIED	9500000
SURVEY	1996	YEAR	STATE	LOUISIANA	22	SOYBEANS	SOYBEANS - ACRES PLANTED	TOTAL	NOT SPECIFIED	1100000
SURVEY	1996	YEAR	STATE	MINNESOTA	27	SOYBEANS	SOYBEANS - ACRES PLANTED	TOTAL	NOT SPECIFIED	6000000
SURVEY	1996	YEAR	STATE	MISSISSIPPI	28	SOYBEANS	SOYBEANS - ACRES PLANTED	TOTAL	NOT SPECIFIED	1800000
SURVEY	1996	YEAR	STATE	MISSOURI	29	SOYBEANS	SOYBEANS - ACRES PLANTED	TOTAL	NOT SPECIFIED	4100000
SURVEY	1996	YEAR	STATE	NEBRASKA	31	SOYBEANS	SOYBEANS - ACRES PLANTED	TOTAL	NOT SPECIFIED	3050000
SURVEY	1996	YEAR	STATE	OHIO	39	SOYBEANS	SOYBEANS - ACRES PLANTED	TOTAL	NOT SPECIFIED	4500000
SURVEY	1996	YEAR	STATE	TENNESSEE	47	SOYBEANS	SOYBEANS - ACRES PLANTED	TOTAL	NOT SPECIFIED	1150000
SURVEY	1996	YEAR	STATE	WISCONSIN	55	SOYBEANS	SOYBEANS - ACRES PLANTED	TOTAL	NOT SPECIFIED	920000
SURVEY	1997	YEAR	STATE	ARKANSAS	5	SOYBEANS	SOYBEANS - ACRES PLANTED	TOTAL	NOT SPECIFIED	3650000
SURVEY	1997	YEAR	STATE	DELAWARE	10	SOYBEANS	SOYBEANS - ACRES PLANTED	TOTAL	NOT SPECIFIED	230000
SURVEY	1997	YEAR	STATE	ILLINOIS	17	SOYBEANS	SOYBEANS - ACRES PLANTED	TOTAL	NOT SPECIFIED	10000000
SURVEY	1997	YEAR	STATE	INDIANA	18	SOYBEANS	SOYBEANS - ACRES PLANTED	TOTAL	NOT SPECIFIED	5350000
SURVEY	1997	YEAR	STATE	IOWA	19	SOYBEANS	SOYBEANS - ACRES PLANTED	TOTAL	NOT SPECIFIED	10500000
SURVEY	1997	YEAR	STATE	KANSAS	20	SOYBEANS	SOYBEANS - ACRES PLANTED	TOTAL	NOT SPECIFIED	2400000
SURVEY	1997	YEAR	STATE	KENTUCKY	21	SOYBEANS	SOYBEANS - ACRES PLANTED	TOTAL	NOT SPECIFIED	1240000
SURVEY	1997	YEAR	STATE	LOUISIANA	22	SOYBEANS	SOYBEANS - ACRES PLANTED	TOTAL	NOT SPECIFIED	1400000
SURVEY	1997	YEAR	STATE	MICHIGAN	26	SOYBEANS	SOYBEANS - ACRES PLANTED	TOTAL	NOT SPECIFIED	1870000
SURVEY	1997	YEAR	STATE	MINNESOTA	27	SOYBEANS	SOYBEANS - ACRES PLANTED	TOTAL	NOT SPECIFIED	6600000
SURVEY	1997	YEAR	STATE	MISSISSIPPI	28	SOYBEANS	SOYBEANS - ACRES PLANTED	TOTAL	NOT SPECIFIED	2100000
SURVEY	1997	YEAR	STATE	MISSOURI	29	SOYBEANS	SOYBEANS - ACRES PLANTED	TOTAL	NOT SPECIFIED	4900000
SURVEY	1997	YEAR	STATE	NEBRASKA	31	SOYBEANS	SOYBEANS - ACRES PLANTED	TOTAL	NOT SPECIFIED	3600000
SURVEY	1997	YEAR	STATE	NORTH CAROLINA	37	SOYBEANS	SOYBEANS - ACRES PLANTED	TOTAL	NOT SPECIFIED	1400000
SURVEY	1997	YEAR	STATE	OHIO	39	SOYBEANS	SOYBEANS - ACRES PLANTED	TOTAL	NOT SPECIFIED	4350000
SURVEY	1997	YEAR	STATE	PENNSYLVANIA	42	SOYBEANS	SOYBEANS - ACRES PLANTED	TOTAL	NOT SPECIFIED	375000
SURVEY	1997	YEAR	STATE	SOUTH DAKOTA	46	SOYBEANS	SOYBEANS - ACRES PLANTED	TOTAL	NOT SPECIFIED	3300000
SURVEY	1997	YEAR	STATE	TENNESSEE	47	SOYBEANS	SOYBEANS - ACRES PLANTED	TOTAL	NOT SPECIFIED	1240000
SURVEY	1997	YEAR	STATE	WISCONSIN	55	SOYBEANS	SOYBEANS - ACRES PLANTED	TOTAL	NOT SPECIFIED	1040000
SURVEY	1998	YEAR	STATE	ARKANSAS	5	SOYBEANS	SOYBEANS - ACRES PLANTED	TOTAL	NOT SPECIFIED	3550000
SURVEY	1998	YEAR	STATE	ILLINOIS	17	SOYBEANS	SOYBEANS - ACRES PLANTED	TOTAL	NOT SPECIFIED	10600000
SURVEY	1998	YEAR	STATE	INDIANA	18	SOYBEANS	SOYBEANS - ACRES PLANTED	TOTAL	NOT SPECIFIED	5600000
SURVEY	1998	YEAR	STATE	IOWA	19	SOYBEANS	SOYBEANS - ACRES PLANTED	TOTAL	NOT SPECIFIED	10400000
SURVEY	1998	YEAR	STATE	KANSAS	20	SOYBEANS	SOYBEANS - ACRES PLANTED	TOTAL	NOT SPECIFIED	2550000
SURVEY	1998	YEAR	STATE	KENTUCKY	21	SOYBEANS	SOYBEANS - ACRES PLANTED	TOTAL	NOT SPECIFIED	1220000
SURVEY	1998	YEAR	STATE	LOUISIANA	22	SOYBEANS	SOYBEANS - ACRES PLANTED	TOTAL	NOT SPECIFIED	1200000
SURVEY	1998	YEAR	STATE	MICHIGAN	26	SOYBEANS	SOYBEANS - ACRES PLANTED	TOTAL	NOT SPECIFIED	1900000
SURVEY	1998	YEAR	STATE	MINNESOTA	27	SOYBEANS	SOYBEANS - ACRES PLANTED	TOTAL	NOT SPECIFIED	6900000
SURVEY	1998	YEAR	STATE	MISSISSIPPI	28	SOYBEANS	SOYBEANS - ACRES PLANTED	TOTAL	NOT SPECIFIED	2050000
SURVEY	1998	YEAR	STATE	MISSOURI	29	SOYBEANS	SOYBEANS - ACRES PLANTED	TOTAL	NOT SPECIFIED	5100000
SURVEY	1998	YEAR	STATE	NEBRASKA	31	SOYBEANS	SOYBEANS - ACRES PLANTED	TOTAL	NOT SPECIFIED	3800000
SURVEY	1998	YEAR	STATE	NORTH CAROLINA	37	SOYBEANS	SOYBEANS - ACRES PLANTED	TOTAL	NOT SPECIFIED	1475000
SURVEY	1998	YEAR	STATE	OHIO	39	SOYBEANS	SOYBEANS - ACRES PLANTED	TOTAL	NOT SPECIFIED	4400000
SURVEY	1998	YEAR	STATE	SOUTH DAKOTA	46	SOYBEANS	SOYBEANS - ACRES PLANTED	TOTAL	NOT SPECIFIED	3450000
SURVEY	1998	YEAR	STATE	TENNESSEE	47	SOYBEANS	SOYBEANS - ACRES PLANTED	TOTAL	NOT SPECIFIED	1250000
SURVEY	1999	YEAR	STATE	ARKANSAS	5	SOYBEANS	SOYBEANS - ACRES PLANTED	TOTAL	NOT SPECIFIED	3400000
SURVEY	1999	YEAR	STATE	ILLINOIS	17	SOYBEANS	SOYBEANS - ACRES PLANTED	TOTAL	NOT SPECIFIED	10600000
SURVEY	1999	YEAR	STATE	INDIANA	18	SOYBEANS	SOYBEANS - ACRES PLANTED	TOTAL	NOT SPECIFIED	5600000
SURVEY	1999	YEAR	STATE	IOWA	19	SOYBEANS	SOYBEANS - ACRES PLANTED	TOTAL	NOT SPECIFIED	10800000
SURVEY	1999	YEAR	STATE	KANSAS	20	SOYBEANS	SOYBEANS - ACRES PLANTED	TOTAL	NOT SPECIFIED	2850000
SURVEY	1999	YEAR	STATE	KENTUCKY	21	SOYBEANS	SOYBEANS - ACRES PLANTED	TOTAL	NOT SPECIFIED	1200000
SURVEY	1999	YEAR	STATE	LOUISIANA	22	SOYBEANS	SOYBEANS - ACRES PLANTED	TOTAL	NOT SPECIFIED	1020000
SURVEY	1999	YEAR	STATE	MICHIGAN	26	SOYBEANS	SOYBEANS - ACRES PLANTED	TOTAL	NOT SPECIFIED	1950000
SURVEY	1999	YEAR	STATE	MINNESOTA	27	SOYBEANS	SOYBEANS - ACRES PLANTED	TOTAL	NOT SPECIFIED	7000000
SURVEY	1999	YEAR	STATE	MISSISSIPPI	28	SOYBEANS	SOYBEANS - ACRES PLANTED	TOTAL	NOT SPECIFIED	1950000
SURVEY	1999	YEAR	STATE	MISSOURI	29	SOYBEANS	SOYBEANS - ACRES PLANTED	TOTAL	NOT SPECIFIED	5400000
SURVEY	1999	YEAR	STATE	NEBRASKA	31	SOYBEANS	SOYBEANS - ACRES PLANTED	TOTAL	NOT SPECIFIED	4300000
SURVEY	1999	YEAR	STATE	NORTH CAROLINA	37	SOYBEANS	SOYBEANS - ACRES PLANTED	TOTAL	NOT SPECIFIED	1400000
SURVEY	1999	YEAR	STATE	OHIO	39	SOYBEANS	SOYBEANS - ACRES PLANTED	TOTAL	NOT SPECIFIED	4600000
SURVEY	1999	YEAR	STATE	PENNSYLVANIA	42	SOYBEANS	SOYBEANS - ACRES PLANTED	TOTAL	NOT SPECIFIED	370000
SURVEY	1999	YEAR	STATE	SOUTH DAKOTA	46	SOYBEANS	SOYBEANS - ACRES PLANTED	TOTAL	NOT SPECIFIED	4100000
SURVEY	1999	YEAR	STATE	TENNESSEE	47	SOYBEANS	SOYBEANS - ACRES PLANTED	TOTAL	NOT SPECIFIED	1250000
SURVEY	2000	YEAR	STATE	ARKANSAS	5	SOYBEANS	SOYBEANS - ACRES PLANTED	TOTAL	NOT SPECIFIED	3350000
SURVEY	2000	YEAR	STATE	ILLINOIS	17	SOYBEANS	SOYBEANS - ACRES PLANTED	TOTAL	NOT SPECIFIED	10500000
SURVEY	2000	YEAR	STATE	INDIANA	18	SOYBEANS	SOYBEANS - ACRES PLANTED	TOTAL	NOT SPECIFIED	5500000
SURVEY	2000	YEAR	STATE	IOWA	19	SOYBEANS	SOYBEANS - ACRES PLANTED	TOTAL	NOT SPECIFIED	10700000
SURVEY	2000	YEAR	STATE	KANSAS	20	SOYBEANS	SOYBEANS - ACRES PLANTED	TOTAL	NOT SPECIFIED	2950000
SURVEY	2000	YEAR	STATE	KENTUCKY	21	SOYBEANS	SOYBEANS - ACRES PLANTED	TOTAL	NOT SPECIFIED	1180000
SURVEY	2000	YEAR	STATE	LOUISIANA	22	SOYBEANS	SOYBEANS - ACRES PLANTED	TOTAL	NOT SPECIFIED	930000
SURVEY	2000	YEAR	STATE	MICHIGAN	26	SOYBEANS	SOYBEANS - ACRES PLANTED	TOTAL	NOT SPECIFIED	2050000
SURVEY	2000	YEAR	STATE	MINNESOTA	27	SOYBEANS	SOYBEANS - ACRES PLANTED	TOTAL	NOT SPECIFIED	7300000
SURVEY	2000	YEAR	STATE	MISSISSIPPI	28	SOYBEANS	SOYBEANS - ACRES PLANTED	TOTAL	NOT SPECIFIED	1700000
SURVEY	2000	YEAR	STATE	MISSOURI	29	SOYBEANS	SOYBEANS - ACRES PLANTED	TOTAL	NOT SPECIFIED	5150000
SURVEY	2000	YEAR	STATE	NEBRASKA	31	SOYBEANS	SOYBEANS - ACRES PLANTED	TOTAL	NOT SPECIFIED	4650000
SURVEY	2000	YEAR	STATE	NORTH CAROLINA	37	SOYBEANS	SOYBEANS - ACRES PLANTED	TOTAL	NOT SPECIFIED	1400000
SURVEY	2000	YEAR	STATE	NORTH DAKOTA	38	SOYBEANS	SOYBEANS - ACRES PLANTED	TOTAL	NOT SPECIFIED	1900000
SURVEY	2000	YEAR	STATE	OHIO	39	SOYBEANS	SOYBEANS - ACRES PLANTED	TOTAL	NOT SPECIFIED	4450000
SURVEY	2000	YEAR	STATE	SOUTH DAKOTA	46	SOYBEANS	SOYBEANS - ACRES PLANTED	TOTAL	NOT SPECIFIED	4400000
SURVEY	2000	YEAR	STATE	TENNESSEE	47	SOYBEANS	SOYBEANS - ACRES PLANTED	TOTAL	NOT SPECIFIED	1180000
SURVEY	2000	YEAR	STATE	WISCONSIN	55	SOYBEANS	SOYBEANS - ACRES PLANTED	TOTAL	NOT SPECIFIED	1550000
SURVEY	2001	YEAR	STATE	ARKANSAS	5	SOYBEANS	SOYBEANS - ACRES PLANTED	TOTAL	NOT SPECIFIED	2900000
SURVEY	2001	YEAR	STATE	ILLINOIS	17	SOYBEANS	SOYBEANS - ACRES PLANTED	TOTAL	NOT SPECIFIED	10700000
SURVEY	2001	YEAR	STATE	INDIANA	18	SOYBEANS	SOYBEANS - ACRES PLANTED	TOTAL	NOT SPECIFIED	5600000
SURVEY	2001	YEAR	STATE	IOWA	19	SOYBEANS	SOYBEANS - ACRES PLANTED	TOTAL	NOT SPECIFIED	11000000
SURVEY	2001	YEAR	STATE	MINNESOTA	27	SOYBEANS	SOYBEANS - ACRES PLANTED	TOTAL	NOT SPECIFIED	7300000
SURVEY	2001	YEAR	STATE	MISSOURI	29	SOYBEANS	SOYBEANS - ACRES PLANTED	TOTAL	NOT SPECIFIED	4950000
SURVEY	2001	YEAR	STATE	NEBRASKA	31	SOYBEANS	SOYBEANS - ACRES PLANTED	TOTAL	NOT SPECIFIED	4950000
SURVEY	2001	YEAR	STATE	OHIO	39	SOYBEANS	SOYBEANS - ACRES PLANTED	TOTAL	NOT SPECIFIED	4600000
SURVEY	2002	YEAR	STATE	ARKANSAS	5	SOYBEANS	SOYBEANS - ACRES PLANTED	TOTAL	NOT SPECIFIED	2950000
SURVEY	2002	YEAR	STATE	ILLINOIS	17	SOYBEANS	SOYBEANS - ACRES PLANTED	TOTAL	NOT SPECIFIED	10600000
SURVEY	2002	YEAR	STATE	INDIANA	18	SOYBEANS	SOYBEANS - ACRES PLANTED	TOTAL	NOT SPECIFIED	5800000
SURVEY	2002	YEAR	STATE	IOWA	19	SOYBEANS	SOYBEANS - ACRES PLANTED	TOTAL	NOT SPECIFIED	10450000
SURVEY	2002	YEAR	STATE	KANSAS	20	SOYBEANS	SOYBEANS - ACRES PLANTED	TOTAL	NOT SPECIFIED	2750000
SURVEY	2002	YEAR	STATE	KENTUCKY	21	SOYBEANS	SOYBEANS - ACRES PLANTED	TOTAL	NOT SPECIFIED	1310000
SURVEY	2002	YEAR	STATE	LOUISIANA	22	SOYBEANS	SOYBEANS - ACRES PLANTED	TOTAL	NOT SPECIFIED	800000
SURVEY	2002	YEAR	STATE	MARYLAND	24	SOYBEANS	SOYBEANS - ACRES PLANTED	TOTAL	NOT SPECIFIED	490000
SURVEY	2002	YEAR	STATE	MICHIGAN	26	SOYBEANS	SOYBEANS - ACRES PLANTED	TOTAL	NOT SPECIFIED	2050000
SURVEY	2002	YEAR	STATE	MINNESOTA	27	SOYBEANS	SOYBEANS - ACRES PLANTED	TOTAL	NOT SPECIFIED	7200000
SURVEY	2002	YEAR	STATE	MISSISSIPPI	28	SOYBEANS	SOYBEANS - ACRES PLANTED	TOTAL	NOT SPECIFIED	1440000
SURVEY	2002	YEAR	STATE	MISSOURI	29	SOYBEANS	SOYBEANS - ACRES PLANTED	TOTAL	NOT SPECIFIED	5050000
SURVEY	2002	YEAR	STATE	NEBRASKA	31	SOYBEANS	SOYBEANS - ACRES PLANTED	TOTAL	NOT SPECIFIED	4700000
SURVEY	2002	YEAR	STATE	NORTH CAROLINA	37	SOYBEANS	SOYBEANS - ACRES PLANTED	TOTAL	NOT SPECIFIED	1370000
SURVEY	2002	YEAR	STATE	NORTH DAKOTA	38	SOYBEANS	SOYBEANS - ACRES PLANTED	TOTAL	NOT SPECIFIED	2670000
SURVEY	2002	YEAR	STATE	OHIO	39	SOYBEANS	SOYBEANS - ACRES PLANTED	TOTAL	NOT SPECIFIED	4750000
SURVEY	2002	YEAR	STATE	SOUTH DAKOTA	46	SOYBEANS	SOYBEANS - ACRES PLANTED	TOTAL	NOT SPECIFIED	4250000
SURVEY	2002	YEAR	STATE	TENNESSEE	47	SOYBEANS	SOYBEANS - ACRES PLANTED	TOTAL	NOT SPECIFIED	1160000
SURVEY	2002	YEAR	STATE	VIRGINIA	51	SOYBEANS	SOYBEANS - ACRES PLANTED	TOTAL	NOT SPECIFIED	490000
SURVEY	2002	YEAR	STATE	WISCONSIN	55	SOYBEANS	SOYBEANS - ACRES PLANTED	TOTAL	NOT SPECIFIED	1540000
SURVEY	2004	YEAR	STATE	ARKANSAS	5	SOYBEANS	SOYBEANS - ACRES PLANTED	TOTAL	NOT SPECIFIED	3200000
SURVEY	2004	YEAR	STATE	ILLINOIS	17	SOYBEANS	SOYBEANS - ACRES PLANTED	TOTAL	NOT SPECIFIED	9950000
SURVEY	2004	YEAR	STATE	INDIANA	18	SOYBEANS	SOYBEANS - ACRES PLANTED	TOTAL	NOT SPECIFIED	5550000
SURVEY	2004	YEAR	STATE	IOWA	19	SOYBEANS	SOYBEANS - ACRES PLANTED	TOTAL	NOT SPECIFIED	10200000
SURVEY	2004	YEAR	STATE	KANSAS	20	SOYBEANS	SOYBEANS - ACRES PLANTED	TOTAL	NOT SPECIFIED	2800000
SURVEY	2004	YEAR	STATE	MINNESOTA	27	SOYBEANS	SOYBEANS - ACRES PLANTED	TOTAL	NOT SPECIFIED	7300000
SURVEY	2004	YEAR	STATE	MISSOURI	29	SOYBEANS	SOYBEANS - ACRES PLANTED	TOTAL	NOT SPECIFIED	5000000
SURVEY	2004	YEAR	STATE	NEBRASKA	31	SOYBEANS	SOYBEANS - ACRES PLANTED	TOTAL	NOT SPECIFIED	4800000
SURVEY	2004	YEAR	STATE	NORTH DAKOTA	38	SOYBEANS	SOYBEANS - ACRES PLANTED	TOTAL	NOT SPECIFIED	3750000
SURVEY	2004	YEAR	STATE	OHIO	39	SOYBEANS	SOYBEANS - ACRES PLANTED	TOTAL	NOT SPECIFIED	4450000
SURVEY	2004	YEAR	STATE	SOUTH DAKOTA	46	SOYBEANS	SOYBEANS - ACRES PLANTED	TOTAL	NOT SPECIFIED	4150000
SURVEY	2005	YEAR	STATE	ARKANSAS	5	SOYBEANS	SOYBEANS - ACRES PLANTED	TOTAL	NOT SPECIFIED	3110000
SURVEY	2005	YEAR	STATE	ILLINOIS	17	SOYBEANS	SOYBEANS - ACRES PLANTED	TOTAL	NOT SPECIFIED	9500000
SURVEY	2005	YEAR	STATE	INDIANA	18	SOYBEANS	SOYBEANS - ACRES PLANTED	TOTAL	NOT SPECIFIED	5400000
SURVEY	2005	YEAR	STATE	IOWA	19	SOYBEANS	SOYBEANS - ACRES PLANTED	TOTAL	NOT SPECIFIED	10050000
SURVEY	2005	YEAR	STATE	KANSAS	20	SOYBEANS	SOYBEANS - ACRES PLANTED	TOTAL	NOT SPECIFIED	2900000
SURVEY	2005	YEAR	STATE	KENTUCKY	21	SOYBEANS	SOYBEANS - ACRES PLANTED	TOTAL	NOT SPECIFIED	1250000
SURVEY	2005	YEAR	STATE	LOUISIANA	22	SOYBEANS	SOYBEANS - ACRES PLANTED	TOTAL	NOT SPECIFIED	880000
SURVEY	2005	YEAR	STATE	MICHIGAN	26	SOYBEANS	SOYBEANS - ACRES PLANTED	TOTAL	NOT SPECIFIED	2000000
SURVEY	2005	YEAR	STATE	MINNESOTA	27	SOYBEANS	SOYBEANS - ACRES PLANTED	TOTAL	NOT SPECIFIED	6900000
SURVEY	2005	YEAR	STATE	MISSISSIPPI	28	SOYBEANS	SOYBEANS - ACRES PLANTED	TOTAL	NOT SPECIFIED	1610000
SURVEY	2005	YEAR	STATE	MISSOURI	29	SOYBEANS	SOYBEANS - ACRES PLANTED	TOTAL	NOT SPECIFIED	4950000
SURVEY	2005	YEAR	STATE	NEBRASKA	31	SOYBEANS	SOYBEANS - ACRES PLANTED	TOTAL	NOT SPECIFIED	4700000
SURVEY	2005	YEAR	STATE	NORTH CAROLINA	37	SOYBEANS	SOYBEANS - ACRES PLANTED	TOTAL	NOT SPECIFIED	1490000
SURVEY	2005	YEAR	STATE	OHIO	39	SOYBEANS	SOYBEANS - ACRES PLANTED	TOTAL	NOT SPECIFIED	4500000
SURVEY	2005	YEAR	STATE	SOUTH DAKOTA	46	SOYBEANS	SOYBEANS - ACRES PLANTED	TOTAL	NOT SPECIFIED	3900000
SURVEY	2005	YEAR	STATE	TENNESSEE	47	SOYBEANS	SOYBEANS - ACRES PLANTED	TOTAL	NOT SPECIFIED	1130000
SURVEY	2005	YEAR	STATE	VIRGINIA	51	SOYBEANS	SOYBEANS - ACRES PLANTED	TOTAL	NOT SPECIFIED	530000
SURVEY	2006	YEAR	STATE	ARKANSAS	5	SOYBEANS	SOYBEANS - ACRES PLANTED	TOTAL	NOT SPECIFIED	3110000
SURVEY	2006	YEAR	STATE	ILLINOIS	17	SOYBEANS	SOYBEANS - ACRES PLANTED	TOTAL	NOT SPECIFIED	10100000
SURVEY	2006	YEAR	STATE	INDIANA	18	SOYBEANS	SOYBEANS - ACRES PLANTED	TOTAL	NOT SPECIFIED	5700000
SURVEY	2006	YEAR	STATE	IOWA	19	SOYBEANS	SOYBEANS - ACRES PLANTED	TOTAL	NOT SPECIFIED	10150000
SURVEY	2006	YEAR	STATE	KANSAS	20	SOYBEANS	SOYBEANS - ACRES PLANTED	TOTAL	NOT SPECIFIED	3150000
SURVEY	2006	YEAR	STATE	KENTUCKY	21	SOYBEANS	SOYBEANS - ACRES PLANTED	TOTAL	NOT SPECIFIED	1380000
SURVEY	2006	YEAR	STATE	LOUISIANA	22	SOYBEANS	SOYBEANS - ACRES PLANTED	TOTAL	NOT SPECIFIED	870000
SURVEY	2006	YEAR	STATE	MICHIGAN	26	SOYBEANS	SOYBEANS - ACRES PLANTED	TOTAL	NOT SPECIFIED	2000000
SURVEY	2006	YEAR	STATE	MINNESOTA	27	SOYBEANS	SOYBEANS - ACRES PLANTED	TOTAL	NOT SPECIFIED	7350000
SURVEY	2006	YEAR	STATE	MISSISSIPPI	28	SOYBEANS	SOYBEANS - ACRES PLANTED	TOTAL	NOT SPECIFIED	1670000
SURVEY	2006	YEAR	STATE	MISSOURI	29	SOYBEANS	SOYBEANS - ACRES PLANTED	TOTAL	NOT SPECIFIED	5150000
SURVEY	2006	YEAR	STATE	NEBRASKA	31	SOYBEANS	SOYBEANS - ACRES PLANTED	TOTAL	NOT SPECIFIED	5050000
SURVEY	2006	YEAR	STATE	NORTH CAROLINA	37	SOYBEANS	SOYBEANS - ACRES PLANTED	TOTAL	NOT SPECIFIED	1370000
SURVEY	2006	YEAR	STATE	NORTH DAKOTA	38	SOYBEANS	SOYBEANS - ACRES PLANTED	TOTAL	NOT SPECIFIED	3900000
SURVEY	2006	YEAR	STATE	OHIO	39	SOYBEANS	SOYBEANS - ACRES PLANTED	TOTAL	NOT SPECIFIED	4650000
SURVEY	2006	YEAR	STATE	SOUTH DAKOTA	46	SOYBEANS	SOYBEANS - ACRES PLANTED	TOTAL	NOT SPECIFIED	3950000
SURVEY	2006	YEAR	STATE	TENNESSEE	47	SOYBEANS	SOYBEANS - ACRES PLANTED	TOTAL	NOT SPECIFIED	1160000
SURVEY	2006	YEAR	STATE	VIRGINIA	51	SOYBEANS	SOYBEANS - ACRES PLANTED	TOTAL	NOT SPECIFIED	520000
SURVEY	2006	YEAR	STATE	WISCONSIN	55	SOYBEANS	SOYBEANS - ACRES PLANTED	TOTAL	NOT SPECIFIED	1650000
SURVEY	2012	YEAR	STATE	ARKANSAS	5	SOYBEANS	SOYBEANS - ACRES PLANTED	TOTAL	NOT SPECIFIED	3200000
SURVEY	2012	YEAR	STATE	ILLINOIS	17	SOYBEANS	SOYBEANS - ACRES PLANTED	TOTAL	NOT SPECIFIED	9050000
SURVEY	2012	YEAR	STATE	INDIANA	18	SOYBEANS	SOYBEANS - ACRES PLANTED	TOTAL	NOT SPECIFIED	5150000
SURVEY	2012	YEAR	STATE	IOWA	19	SOYBEANS	SOYBEANS - ACRES PLANTED	TOTAL	NOT SPECIFIED	9350000
SURVEY	2012	YEAR	STATE	KANSAS	20	SOYBEANS	SOYBEANS - ACRES PLANTED	TOTAL	NOT SPECIFIED	4000000
SURVEY	2012	YEAR	STATE	KENTUCKY	21	SOYBEANS	SOYBEANS - ACRES PLANTED	TOTAL	NOT SPECIFIED	1480000
SURVEY	2012	YEAR	STATE	LOUISIANA	22	SOYBEANS	SOYBEANS - ACRES PLANTED	TOTAL	NOT SPECIFIED	1130000
SURVEY	2012	YEAR	STATE	MICHIGAN	26	SOYBEANS	SOYBEANS - ACRES PLANTED	TOTAL	NOT SPECIFIED	2000000
SURVEY	2012	YEAR	STATE	MINNESOTA	27	SOYBEANS	SOYBEANS - ACRES PLANTED	TOTAL	NOT SPECIFIED	7050000
SURVEY	2012	YEAR	STATE	MISSISSIPPI	28	SOYBEANS	SOYBEANS - ACRES PLANTED	TOTAL	NOT SPECIFIED	1970000
SURVEY	2012	YEAR	STATE	MISSOURI	29	SOYBEANS	SOYBEANS - ACRES PLANTED	TOTAL	NOT SPECIFIED	5400000
SURVEY	2012	YEAR	STATE	NEBRASKA	31	SOYBEANS	SOYBEANS - ACRES PLANTED	TOTAL	NOT SPECIFIED	5050000
SURVEY	2012	YEAR	STATE	NORTH CAROLINA	37	SOYBEANS	SOYBEANS - ACRES PLANTED	TOTAL	NOT SPECIFIED	1590000
SURVEY	2012	YEAR	STATE	NORTH DAKOTA	38	SOYBEANS	SOYBEANS - ACRES PLANTED	TOTAL	NOT SPECIFIED	4750000
SURVEY	2012	YEAR	STATE	OHIO	39	SOYBEANS	SOYBEANS - ACRES PLANTED	TOTAL	NOT SPECIFIED	4600000
SURVEY	2012	YEAR	STATE	SOUTH DAKOTA	46	SOYBEANS	SOYBEANS - ACRES PLANTED	TOTAL	NOT SPECIFIED	4750000
SURVEY	2012	YEAR	STATE	TENNESSEE	47	SOYBEANS	SOYBEANS - ACRES PLANTED	TOTAL	NOT SPECIFIED	1260000
SURVEY	2012	YEAR	STATE	VIRGINIA	51	SOYBEANS	SOYBEANS - ACRES PLANTED	TOTAL	NOT SPECIFIED	590000
SURVEY	2012	YEAR	STATE	WISCONSIN	55	SOYBEANS	SOYBEANS - ACRES PLANTED	TOTAL	NOT SPECIFIED	1710000
SURVEY	2015	YEAR	STATE	ARKANSAS	5	SOYBEANS	SOYBEANS - ACRES PLANTED	TOTAL	NOT SPECIFIED	3200000
SURVEY	2015	YEAR	STATE	ILLINOIS	17	SOYBEANS	SOYBEANS - ACRES PLANTED	TOTAL	NOT SPECIFIED	9800000
SURVEY	2015	YEAR	STATE	INDIANA	18	SOYBEANS	SOYBEANS - ACRES PLANTED	TOTAL	NOT SPECIFIED	5550000
SURVEY	2015	YEAR	STATE	IOWA	19	SOYBEANS	SOYBEANS - ACRES PLANTED	TOTAL	NOT SPECIFIED	9850000
SURVEY	2015	YEAR	STATE	KANSAS	20	SOYBEANS	SOYBEANS - ACRES PLANTED	TOTAL	NOT SPECIFIED	3900000
SURVEY	2015	YEAR	STATE	KENTUCKY	21	SOYBEANS	SOYBEANS - ACRES PLANTED	TOTAL	NOT SPECIFIED	1840000
SURVEY	2015	YEAR	STATE	LOUISIANA	22	SOYBEANS	SOYBEANS - ACRES PLANTED	TOTAL	NOT SPECIFIED	1430000
SURVEY	2015	YEAR	STATE	MICHIGAN	26	SOYBEANS	SOYBEANS - ACRES PLANTED	TOTAL	NOT SPECIFIED	2030000
SURVEY	2015	YEAR	STATE	MINNESOTA	27	SOYBEANS	SOYBEANS - ACRES PLANTED	TOTAL	NOT SPECIFIED	7600000
SURVEY	2015	YEAR	STATE	MISSISSIPPI	28	SOYBEANS	SOYBEANS - ACRES PLANTED	TOTAL	NOT SPECIFIED	2300000
SURVEY	2015	YEAR	STATE	MISSOURI	29	SOYBEANS	SOYBEANS - ACRES PLANTED	TOTAL	NOT SPECIFIED	4550000
SURVEY	2015	YEAR	STATE	NEBRASKA	31	SOYBEANS	SOYBEANS - ACRES PLANTED	TOTAL	NOT SPECIFIED	5300000
SURVEY	2015	YEAR	STATE	NORTH CAROLINA	37	SOYBEANS	SOYBEANS - ACRES PLANTED	TOTAL	NOT SPECIFIED	1820000
SURVEY	2015	YEAR	STATE	NORTH DAKOTA	38	SOYBEANS	SOYBEANS - ACRES PLANTED	TOTAL	NOT SPECIFIED	5750000
SURVEY	2015	YEAR	STATE	OHIO	39	SOYBEANS	SOYBEANS - ACRES PLANTED	TOTAL	NOT SPECIFIED	4750000
SURVEY	2015	YEAR	STATE	SOUTH DAKOTA	46	SOYBEANS	SOYBEANS - ACRES PLANTED	TOTAL	NOT SPECIFIED	5150000
SURVEY	2015	YEAR	STATE	TENNESSEE	47	SOYBEANS	SOYBEANS - ACRES PLANTED	TOTAL	NOT SPECIFIED	1750000
SURVEY	2015	YEAR	STATE	VIRGINIA	51	SOYBEANS	SOYBEANS - ACRES PLANTED	TOTAL	NOT SPECIFIED	630000
SURVEY	2015	YEAR	STATE	WISCONSIN	55	SOYBEANS	SOYBEANS - ACRES PLANTED	TOTAL	NOT SPECIFIED	1880000
