# Supplementary material for: Long-term trends in the intensity and relative toxicity of herbicide use
Source: Nat Commun. 2017 Apr 10;8:14865. doi: 10.1038/ncomms14865 (PMC5394230; doi:10.1038/ncomms14865)
Supplement: Supplementary Data 4 — Cotton area estimates [file ncomms14865-s5.csv]

Program	Year	Period	State	Commodity	Data Item	Domain	Value
SURVEY	2010	YEAR	ARKANSAS	COTTON	COTTON, UPLAND - ACRES PLANTED	TOTAL	545000
SURVEY	2010	YEAR	GEORGIA	COTTON	COTTON, UPLAND - ACRES PLANTED	TOTAL	1330000
SURVEY	2010	YEAR	MISSISSIPPI	COTTON	COTTON, UPLAND - ACRES PLANTED	TOTAL	420000
SURVEY	2010	YEAR	MISSOURI	COTTON	COTTON, UPLAND - ACRES PLANTED	TOTAL	310000
SURVEY	2010	YEAR	NORTH CAROLINA	COTTON	COTTON, UPLAND - ACRES PLANTED	TOTAL	550000
SURVEY	2010	YEAR	TENNESSEE	COTTON	COTTON, UPLAND - ACRES PLANTED	TOTAL	390000
SURVEY	2010	YEAR	TEXAS	COTTON	COTTON, UPLAND - ACRES PLANTED	TOTAL	5550000
SURVEY	2005	YEAR	ALABAMA	COTTON	COTTON, UPLAND - ACRES PLANTED	TOTAL	550000
SURVEY	2005	YEAR	ARKANSAS	COTTON	COTTON, UPLAND - ACRES PLANTED	TOTAL	1050000
SURVEY	2005	YEAR	CALIFORNIA	COTTON	COTTON, UPLAND - ACRES PLANTED	TOTAL	430000
SURVEY	2005	YEAR	GEORGIA	COTTON	COTTON, UPLAND - ACRES PLANTED	TOTAL	1220000
SURVEY	2005	YEAR	LOUISIANA	COTTON	COTTON, UPLAND - ACRES PLANTED	TOTAL	610000
SURVEY	2005	YEAR	MISSISSIPPI	COTTON	COTTON, UPLAND - ACRES PLANTED	TOTAL	1210000
SURVEY	2005	YEAR	NORTH CAROLINA	COTTON	COTTON, UPLAND - ACRES PLANTED	TOTAL	815000
SURVEY	2005	YEAR	TENNESSEE	COTTON	COTTON, UPLAND - ACRES PLANTED	TOTAL	640000
SURVEY	2005	YEAR	TEXAS	COTTON	COTTON, UPLAND - ACRES PLANTED	TOTAL	5950000
SURVEY	2003	YEAR	ALABAMA	COTTON	COTTON, UPLAND - ACRES PLANTED	TOTAL	525000
SURVEY	2003	YEAR	ARIZONA	COTTON	COTTON, UPLAND - ACRES PLANTED	TOTAL	215000
SURVEY	2003	YEAR	ARKANSAS	COTTON	COTTON, UPLAND - ACRES PLANTED	TOTAL	980000
SURVEY	2003	YEAR	CALIFORNIA	COTTON	COTTON, UPLAND - ACRES PLANTED	TOTAL	550000
SURVEY	2003	YEAR	GEORGIA	COTTON	COTTON, UPLAND - ACRES PLANTED	TOTAL	1300000
SURVEY	2003	YEAR	LOUISIANA	COTTON	COTTON, UPLAND - ACRES PLANTED	TOTAL	525000
SURVEY	2003	YEAR	MISSISSIPPI	COTTON	COTTON, UPLAND - ACRES PLANTED	TOTAL	1110000
SURVEY	2003	YEAR	MISSOURI	COTTON	COTTON, UPLAND - ACRES PLANTED	TOTAL	400000
SURVEY	2003	YEAR	NORTH CAROLINA	COTTON	COTTON, UPLAND - ACRES PLANTED	TOTAL	810000
SURVEY	2003	YEAR	SOUTH CAROLINA	COTTON	COTTON, UPLAND - ACRES PLANTED	TOTAL	220000
SURVEY	2003	YEAR	TENNESSEE	COTTON	COTTON, UPLAND - ACRES PLANTED	TOTAL	560000
SURVEY	2003	YEAR	TEXAS	COTTON	COTTON, UPLAND - ACRES PLANTED	TOTAL	5600000
SURVEY	2001	YEAR	ARKANSAS	COTTON	COTTON, UPLAND - ACRES PLANTED	TOTAL	1080000
SURVEY	2001	YEAR	GEORGIA	COTTON	COTTON, UPLAND - ACRES PLANTED	TOTAL	1490000
SURVEY	2001	YEAR	LOUISIANA	COTTON	COTTON, UPLAND - ACRES PLANTED	TOTAL	870000
SURVEY	2001	YEAR	MISSISSIPPI	COTTON	COTTON, UPLAND - ACRES PLANTED	TOTAL	1620000
SURVEY	2001	YEAR	TEXAS	COTTON	COTTON, UPLAND - ACRES PLANTED	TOTAL	6000000
SURVEY	2000	YEAR	ALABAMA	COTTON	COTTON, UPLAND - ACRES PLANTED	TOTAL	590000
SURVEY	2000	YEAR	ARIZONA	COTTON	COTTON, UPLAND - ACRES PLANTED	TOTAL	280000
SURVEY	2000	YEAR	ARKANSAS	COTTON	COTTON, UPLAND - ACRES PLANTED	TOTAL	960000
SURVEY	2000	YEAR	CALIFORNIA	COTTON	COTTON, UPLAND - ACRES PLANTED	TOTAL	775000
SURVEY	2000	YEAR	GEORGIA	COTTON	COTTON, UPLAND - ACRES PLANTED	TOTAL	1500000
SURVEY	2000	YEAR	LOUISIANA	COTTON	COTTON, UPLAND - ACRES PLANTED	TOTAL	710000
SURVEY	2000	YEAR	MISSISSIPPI	COTTON	COTTON, UPLAND - ACRES PLANTED	TOTAL	1300000
SURVEY	2000	YEAR	MISSOURI	COTTON	COTTON, UPLAND - ACRES PLANTED	TOTAL	400000
SURVEY	2000	YEAR	NORTH CAROLINA	COTTON	COTTON, UPLAND - ACRES PLANTED	TOTAL	930000
SURVEY	2000	YEAR	TENNESSEE	COTTON	COTTON, UPLAND - ACRES PLANTED	TOTAL	570000
SURVEY	2000	YEAR	TEXAS	COTTON	COTTON, UPLAND - ACRES PLANTED	TOTAL	6400000
SURVEY	1999	YEAR	ARIZONA	COTTON	COTTON, UPLAND - ACRES PLANTED	TOTAL	270000
SURVEY	1999	YEAR	ARKANSAS	COTTON	COTTON, UPLAND - ACRES PLANTED	TOTAL	970000
SURVEY	1999	YEAR	CALIFORNIA	COTTON	COTTON, UPLAND - ACRES PLANTED	TOTAL	610000
SURVEY	1999	YEAR	GEORGIA	COTTON	COTTON, UPLAND - ACRES PLANTED	TOTAL	1470000
SURVEY	1999	YEAR	LOUISIANA	COTTON	COTTON, UPLAND - ACRES PLANTED	TOTAL	615000
SURVEY	1999	YEAR	MISSISSIPPI	COTTON	COTTON, UPLAND - ACRES PLANTED	TOTAL	1200000
SURVEY	1999	YEAR	NORTH CAROLINA	COTTON	COTTON, UPLAND - ACRES PLANTED	TOTAL	880000
SURVEY	1999	YEAR	TENNESSEE	COTTON	COTTON, UPLAND - ACRES PLANTED	TOTAL	570000
SURVEY	1999	YEAR	TEXAS	COTTON	COTTON, UPLAND - ACRES PLANTED	TOTAL	6150000
SURVEY	1998	YEAR	ALABAMA	COTTON	COTTON, UPLAND - ACRES PLANTED	TOTAL	495000
SURVEY	1998	YEAR	ARIZONA	COTTON	COTTON, UPLAND - ACRES PLANTED	TOTAL	250000
SURVEY	1998	YEAR	ARKANSAS	COTTON	COTTON, UPLAND - ACRES PLANTED	TOTAL	920000
SURVEY	1998	YEAR	CALIFORNIA	COTTON	COTTON, UPLAND - ACRES PLANTED	TOTAL	650000
SURVEY	1998	YEAR	GEORGIA	COTTON	COTTON, UPLAND - ACRES PLANTED	TOTAL	1370000
SURVEY	1998	YEAR	LOUISIANA	COTTON	COTTON, UPLAND - ACRES PLANTED	TOTAL	535000
SURVEY	1998	YEAR	MISSISSIPPI	COTTON	COTTON, UPLAND - ACRES PLANTED	TOTAL	950000
SURVEY	1998	YEAR	NORTH CAROLINA	COTTON	COTTON, UPLAND - ACRES PLANTED	TOTAL	710000
SURVEY	1998	YEAR	TENNESSEE	COTTON	COTTON, UPLAND - ACRES PLANTED	TOTAL	450000
SURVEY	1998	YEAR	TEXAS	COTTON	COTTON, UPLAND - ACRES PLANTED	TOTAL	5650000
SURVEY	1997	YEAR	ALABAMA	COTTON	COTTON, UPLAND - ACRES PLANTED	TOTAL	535000
SURVEY	1997	YEAR	ARIZONA	COTTON	COTTON, UPLAND - ACRES PLANTED	TOTAL	325000
SURVEY	1997	YEAR	ARKANSAS	COTTON	COTTON, UPLAND - ACRES PLANTED	TOTAL	980000
SURVEY	1997	YEAR	CALIFORNIA	COTTON	COTTON, UPLAND - ACRES PLANTED	TOTAL	880000
SURVEY	1997	YEAR	GEORGIA	COTTON	COTTON, UPLAND - ACRES PLANTED	TOTAL	1440000
SURVEY	1997	YEAR	LOUISIANA	COTTON	COTTON, UPLAND - ACRES PLANTED	TOTAL	655000
SURVEY	1997	YEAR	MISSISSIPPI	COTTON	COTTON, UPLAND - ACRES PLANTED	TOTAL	985000
SURVEY	1997	YEAR	MISSOURI	COTTON	COTTON, UPLAND - ACRES PLANTED	TOTAL	395000
SURVEY	1997	YEAR	NORTH CAROLINA	COTTON	COTTON, UPLAND - ACRES PLANTED	TOTAL	690000
SURVEY	1997	YEAR	SOUTH CAROLINA	COTTON	COTTON, UPLAND - ACRES PLANTED	TOTAL	290000
SURVEY	1997	YEAR	TENNESSEE	COTTON	COTTON, UPLAND - ACRES PLANTED	TOTAL	490000
SURVEY	1997	YEAR	TEXAS	COTTON	COTTON, UPLAND - ACRES PLANTED	TOTAL	5500000
SURVEY	1996	YEAR	ARIZONA	COTTON	COTTON, UPLAND - ACRES PLANTED	TOTAL	315000
SURVEY	1996	YEAR	ARKANSAS	COTTON	COTTON, UPLAND - ACRES PLANTED	TOTAL	1000000
SURVEY	1996	YEAR	CALIFORNIA	COTTON	COTTON, UPLAND - ACRES PLANTED	TOTAL	1000000
SURVEY	1996	YEAR	GEORGIA	COTTON	COTTON, UPLAND - ACRES PLANTED	TOTAL	1340000
SURVEY	1996	YEAR	LOUISIANA	COTTON	COTTON, UPLAND - ACRES PLANTED	TOTAL	890000
SURVEY	1996	YEAR	MISSISSIPPI	COTTON	COTTON, UPLAND - ACRES PLANTED	TOTAL	1120000
SURVEY	1996	YEAR	TENNESSEE	COTTON	COTTON, UPLAND - ACRES PLANTED	TOTAL	540000
SURVEY	1996	YEAR	TEXAS	COTTON	COTTON, UPLAND - ACRES PLANTED	TOTAL	5700000
SURVEY	1995	YEAR	ARIZONA	COTTON	COTTON, UPLAND - ACRES PLANTED	TOTAL	365000
SURVEY	1995	YEAR	ARKANSAS	COTTON	COTTON, UPLAND - ACRES PLANTED	TOTAL	1170000
SURVEY	1995	YEAR	CALIFORNIA	COTTON	COTTON, UPLAND - ACRES PLANTED	TOTAL	1170000
SURVEY	1995	YEAR	LOUISIANA	COTTON	COTTON, UPLAND - ACRES PLANTED	TOTAL	1085000
SURVEY	1995	YEAR	MISSISSIPPI	COTTON	COTTON, UPLAND - ACRES PLANTED	TOTAL	1460000
SURVEY	1995	YEAR	TEXAS	COTTON	COTTON, UPLAND - ACRES PLANTED	TOTAL	6400000
SURVEY	1994	YEAR	ARIZONA	COTTON	COTTON, UPLAND - ACRES PLANTED	TOTAL	313000
SURVEY	1994	YEAR	ARKANSAS	COTTON	COTTON, UPLAND - ACRES PLANTED	TOTAL	980000
SURVEY	1994	YEAR	CALIFORNIA	COTTON	COTTON, UPLAND - ACRES PLANTED	TOTAL	1100000
SURVEY	1994	YEAR	LOUISIANA	COTTON	COTTON, UPLAND - ACRES PLANTED	TOTAL	900000
SURVEY	1994	YEAR	MISSISSIPPI	COTTON	COTTON, UPLAND - ACRES PLANTED	TOTAL	1280000
SURVEY	1994	YEAR	TEXAS	COTTON	COTTON, UPLAND - ACRES PLANTED	TOTAL	5450000
SURVEY	1993	YEAR	ARIZONA	COTTON	COTTON, UPLAND - ACRES PLANTED	TOTAL	316000
SURVEY	1993	YEAR	ARKANSAS	COTTON	COTTON, UPLAND - ACRES PLANTED	TOTAL	990000
SURVEY	1993	YEAR	CALIFORNIA	COTTON	COTTON, UPLAND - ACRES PLANTED	TOTAL	1050000
SURVEY	1993	YEAR	LOUISIANA	COTTON	COTTON, UPLAND - ACRES PLANTED	TOTAL	890000
SURVEY	1993	YEAR	MISSISSIPPI	COTTON	COTTON, UPLAND - ACRES PLANTED	TOTAL	1330000
SURVEY	1993	YEAR	TEXAS	COTTON	COTTON, UPLAND - ACRES PLANTED	TOTAL	5550000
SURVEY	1992	YEAR	ARIZONA	COTTON	COTTON, UPLAND - ACRES PLANTED	TOTAL	325000
SURVEY	1992	YEAR	ARKANSAS	COTTON	COTTON, UPLAND - ACRES PLANTED	TOTAL	1000000
SURVEY	1992	YEAR	CALIFORNIA	COTTON	COTTON, UPLAND - ACRES PLANTED	TOTAL	1000000
SURVEY	1992	YEAR	LOUISIANA	COTTON	COTTON, UPLAND - ACRES PLANTED	TOTAL	890000
SURVEY	1992	YEAR	MISSISSIPPI	COTTON	COTTON, UPLAND - ACRES PLANTED	TOTAL	1350000
SURVEY	1992	YEAR	TEXAS	COTTON	COTTON, UPLAND - ACRES PLANTED	TOTAL	5500000
SURVEY	1991	YEAR	ARIZONA	COTTON	COTTON, UPLAND - ACRES PLANTED	TOTAL	360000
SURVEY	1991	YEAR	ARKANSAS	COTTON	COTTON, UPLAND - ACRES PLANTED	TOTAL	1000000
SURVEY	1991	YEAR	CALIFORNIA	COTTON	COTTON, UPLAND - ACRES PLANTED	TOTAL	980000
SURVEY	1991	YEAR	LOUISIANA	COTTON	COTTON, UPLAND - ACRES PLANTED	TOTAL	875000
SURVEY	1991	YEAR	MISSISSIPPI	COTTON	COTTON, UPLAND - ACRES PLANTED	TOTAL	1245000
SURVEY	1991	YEAR	TEXAS	COTTON	COTTON, UPLAND - ACRES PLANTED	TOTAL	6300000
SURVEY	1990	YEAR	ARIZONA	COTTON	COTTON, UPLAND - ACRES PLANTED	TOTAL	350000
SURVEY	1990	YEAR	ARKANSAS	COTTON	COTTON, UPLAND - ACRES PLANTED	TOTAL	770000
SURVEY	1990	YEAR	CALIFORNIA	COTTON	COTTON, UPLAND - ACRES PLANTED	TOTAL	1100000
SURVEY	1990	YEAR	LOUISIANA	COTTON	COTTON, UPLAND - ACRES PLANTED	TOTAL	810000
SURVEY	1990	YEAR	MISSISSIPPI	COTTON	COTTON, UPLAND - ACRES PLANTED	TOTAL	1230000
SURVEY	1990	YEAR	TEXAS	COTTON	COTTON, UPLAND - ACRES PLANTED	TOTAL	5500000
SURVEY	2015	YEAR	ALABAMA	COTTON	COTTON, UPLAND - ACRES PLANTED	TOTAL	315000
SURVEY	2015	YEAR	ARIZONA	COTTON	COTTON, UPLAND - ACRES PLANTED	TOTAL	89000
SURVEY	2015	YEAR	ARKANSAS	COTTON	COTTON, UPLAND - ACRES PLANTED	TOTAL	210000
SURVEY	2015	YEAR	CALIFORNIA	COTTON	COTTON, UPLAND - ACRES PLANTED	TOTAL	47000
SURVEY	2015	YEAR	GEORGIA	COTTON	COTTON, UPLAND - ACRES PLANTED	TOTAL	1130000
SURVEY	2015	YEAR	LOUISIANA	COTTON	COTTON, UPLAND - ACRES PLANTED	TOTAL	115000
SURVEY	2015	YEAR	MISSISSIPPI	COTTON	COTTON, UPLAND - ACRES PLANTED	TOTAL	320000
SURVEY	2015	YEAR	MISSOURI	COTTON	COTTON, UPLAND - ACRES PLANTED	TOTAL	185000
SURVEY	2015	YEAR	NORTH CAROLINA	COTTON	COTTON, UPLAND - ACRES PLANTED	TOTAL	385000
SURVEY	2015	YEAR	SOUTH CAROLINA	COTTON	COTTON, UPLAND - ACRES PLANTED	TOTAL	235000
SURVEY	2015	YEAR	TENNESSEE	COTTON	COTTON, UPLAND - ACRES PLANTED	TOTAL	155000
SURVEY	2015	YEAR	TEXAS	COTTON	COTTON, UPLAND - ACRES PLANTED	TOTAL	4800000
