# Supplementary material for: Long-term trends in the intensity and relative toxicity of herbicide use
Source: Nat Commun. 2017 Apr 10;8:14865. doi: 10.1038/ncomms14865 (PMC5394230; doi:10.1038/ncomms14865)
Supplement: Supplementary Data 5 — Rice area estimates [file ncomms14865-s6.csv]

Program	Year	Period	Geo Level	State	Commodity	Data Item	Domain	Value
SURVEY	2013	YEAR	STATE	ARKANSAS	RICE	RICE - ACRES PLANTED	TOTAL	1076000
SURVEY	2013	YEAR	STATE	CALIFORNIA	RICE	RICE - ACRES PLANTED	TOTAL	567000
SURVEY	2013	YEAR	STATE	LOUISIANA	RICE	RICE - ACRES PLANTED	TOTAL	418000
SURVEY	2013	YEAR	STATE	MISSISSIPPI	RICE	RICE - ACRES PLANTED	TOTAL	125000
SURVEY	2013	YEAR	STATE	MISSOURI	RICE	RICE - ACRES PLANTED	TOTAL	159000
SURVEY	2013	YEAR	STATE	TEXAS	RICE	RICE - ACRES PLANTED	TOTAL	145000
SURVEY	2006	YEAR	STATE	ARKANSAS	RICE	RICE - ACRES PLANTED	TOTAL	1406000
SURVEY	2006	YEAR	STATE	CALIFORNIA	RICE	RICE - ACRES PLANTED	TOTAL	526000
SURVEY	2006	YEAR	STATE	LOUISIANA	RICE	RICE - ACRES PLANTED	TOTAL	350000
SURVEY	2006	YEAR	STATE	MISSISSIPPI	RICE	RICE - ACRES PLANTED	TOTAL	190000
SURVEY	2006	YEAR	STATE	MISSOURI	RICE	RICE - ACRES PLANTED	TOTAL	216000
SURVEY	2006	YEAR	STATE	TEXAS	RICE	RICE - ACRES PLANTED	TOTAL	150000
SURVEY	2000	YEAR	STATE	ARKANSAS	RICE	RICE - ACRES PLANTED	TOTAL	1420000
SURVEY	2000	YEAR	STATE	CALIFORNIA	RICE	RICE - ACRES PLANTED	TOTAL	550000
SURVEY	2000	YEAR	STATE	LOUISIANA	RICE	RICE - ACRES PLANTED	TOTAL	485000
SURVEY	2000	YEAR	STATE	MISSISSIPPI	RICE	RICE - ACRES PLANTED	TOTAL	220000
SURVEY	2000	YEAR	STATE	TEXAS	RICE	RICE - ACRES PLANTED	TOTAL	215000
SURVEY	1992	YEAR	STATE	ARKANSAS	RICE	RICE - ACRES PLANTED	TOTAL	1400000
SURVEY	1992	YEAR	STATE	LOUISIANA	RICE	RICE - ACRES PLANTED	TOTAL	630000
SURVEY	1991	YEAR	STATE	ARKANSAS	RICE	RICE - ACRES PLANTED	TOTAL	1300000
SURVEY	1991	YEAR	STATE	LOUISIANA	RICE	RICE - ACRES PLANTED	TOTAL	560000
SURVEY	1990	YEAR	STATE	ARKANSAS	RICE	RICE - ACRES PLANTED	TOTAL	1240000
SURVEY	1990	YEAR	STATE	LOUISIANA	RICE	RICE - ACRES PLANTED	TOTAL	555000
