# Supplementary material for: Long-term trends in the intensity and relative toxicity of herbicide use
Source: Nat Commun. 2017 Apr 10;8:14865. doi: 10.1038/ncomms14865 (PMC5394230; doi:10.1038/ncomms14865)
Supplement: Supplementary Data 6 — Spring wheat area estimates [file ncomms14865-s7.csv]

Program	Year	Period	Geo Level	State	Commodity	Data Item	Domain	Domain Category	Value
SURVEY	1990	YEAR	STATE	MINNESOTA	WHEAT	WHEAT, SPRING, (EXCL DURUM) - ACRES PLANTED	TOTAL	NOT SPECIFIED	2800000
SURVEY	1990	YEAR	STATE	MONTANA	WHEAT	WHEAT, SPRING, (EXCL DURUM) - ACRES PLANTED	TOTAL	NOT SPECIFIED	2800000
SURVEY	1990	YEAR	STATE	NORTH DAKOTA	WHEAT	WHEAT, SPRING, (EXCL DURUM) - ACRES PLANTED	TOTAL	NOT SPECIFIED	8000000
SURVEY	1990	YEAR	STATE	SOUTH DAKOTA	WHEAT	WHEAT, SPRING, (EXCL DURUM) - ACRES PLANTED	TOTAL	NOT SPECIFIED	2200000
SURVEY	1991	YEAR	STATE	COLORADO	WHEAT	WHEAT, SPRING, (EXCL DURUM) - ACRES PLANTED	TOTAL	NOT SPECIFIED	38000
SURVEY	1991	YEAR	STATE	MINNESOTA	WHEAT	WHEAT, SPRING, (EXCL DURUM) - ACRES PLANTED	TOTAL	NOT SPECIFIED	2100000
SURVEY	1991	YEAR	STATE	MONTANA	WHEAT	WHEAT, SPRING, (EXCL DURUM) - ACRES PLANTED	TOTAL	NOT SPECIFIED	2600000
SURVEY	1991	YEAR	STATE	NORTH DAKOTA	WHEAT	WHEAT, SPRING, (EXCL DURUM) - ACRES PLANTED	TOTAL	NOT SPECIFIED	7000000
SURVEY	1991	YEAR	STATE	SOUTH DAKOTA	WHEAT	WHEAT, SPRING, (EXCL DURUM) - ACRES PLANTED	TOTAL	NOT SPECIFIED	1800000
SURVEY	1992	YEAR	STATE	MINNESOTA	WHEAT	WHEAT, SPRING, (EXCL DURUM) - ACRES PLANTED	TOTAL	NOT SPECIFIED	2800000
SURVEY	1992	YEAR	STATE	MONTANA	WHEAT	WHEAT, SPRING, (EXCL DURUM) - ACRES PLANTED	TOTAL	NOT SPECIFIED	2750000
SURVEY	1992	YEAR	STATE	NORTH DAKOTA	WHEAT	WHEAT, SPRING, (EXCL DURUM) - ACRES PLANTED	TOTAL	NOT SPECIFIED	9200000
SURVEY	1992	YEAR	STATE	SOUTH DAKOTA	WHEAT	WHEAT, SPRING, (EXCL DURUM) - ACRES PLANTED	TOTAL	NOT SPECIFIED	2700000
SURVEY	1993	YEAR	STATE	MINNESOTA	WHEAT	WHEAT, SPRING, (EXCL DURUM) - ACRES PLANTED	TOTAL	NOT SPECIFIED	2700000
SURVEY	1993	YEAR	STATE	MONTANA	WHEAT	WHEAT, SPRING, (EXCL DURUM) - ACRES PLANTED	TOTAL	NOT SPECIFIED	2800000
SURVEY	1993	YEAR	STATE	NORTH DAKOTA	WHEAT	WHEAT, SPRING, (EXCL DURUM) - ACRES PLANTED	TOTAL	NOT SPECIFIED	9600000
SURVEY	1993	YEAR	STATE	SOUTH DAKOTA	WHEAT	WHEAT, SPRING, (EXCL DURUM) - ACRES PLANTED	TOTAL	NOT SPECIFIED	2200000
SURVEY	1994	YEAR	STATE	MINNESOTA	WHEAT	WHEAT, SPRING, (EXCL DURUM) - ACRES PLANTED	TOTAL	NOT SPECIFIED	2600000
SURVEY	1994	YEAR	STATE	MONTANA	WHEAT	WHEAT, SPRING, (EXCL DURUM) - ACRES PLANTED	TOTAL	NOT SPECIFIED	3450000
SURVEY	1994	YEAR	STATE	NORTH DAKOTA	WHEAT	WHEAT, SPRING, (EXCL DURUM) - ACRES PLANTED	TOTAL	NOT SPECIFIED	9100000
SURVEY	1994	YEAR	STATE	SOUTH DAKOTA	WHEAT	WHEAT, SPRING, (EXCL DURUM) - ACRES PLANTED	TOTAL	NOT SPECIFIED	2100000
SURVEY	1995	YEAR	STATE	MINNESOTA	WHEAT	WHEAT, SPRING, (EXCL DURUM) - ACRES PLANTED	TOTAL	NOT SPECIFIED	2250000
SURVEY	1995	YEAR	STATE	MONTANA	WHEAT	WHEAT, SPRING, (EXCL DURUM) - ACRES PLANTED	TOTAL	NOT SPECIFIED	3950000
SURVEY	1995	YEAR	STATE	NORTH DAKOTA	WHEAT	WHEAT, SPRING, (EXCL DURUM) - ACRES PLANTED	TOTAL	NOT SPECIFIED	8300000
SURVEY	1995	YEAR	STATE	SOUTH DAKOTA	WHEAT	WHEAT, SPRING, (EXCL DURUM) - ACRES PLANTED	TOTAL	NOT SPECIFIED	1250000
SURVEY	1996	YEAR	STATE	MINNESOTA	WHEAT	WHEAT, SPRING, (EXCL DURUM) - ACRES PLANTED	TOTAL	NOT SPECIFIED	2550000
SURVEY	1996	YEAR	STATE	MONTANA	WHEAT	WHEAT, SPRING, (EXCL DURUM) - ACRES PLANTED	TOTAL	NOT SPECIFIED	4200000
SURVEY	1996	YEAR	STATE	NORTH DAKOTA	WHEAT	WHEAT, SPRING, (EXCL DURUM) - ACRES PLANTED	TOTAL	NOT SPECIFIED	9600000
SURVEY	1997	YEAR	STATE	MINNESOTA	WHEAT	WHEAT, SPRING, (EXCL DURUM) - ACRES PLANTED	TOTAL	NOT SPECIFIED	2450000
SURVEY	1997	YEAR	STATE	MONTANA	WHEAT	WHEAT, SPRING, (EXCL DURUM) - ACRES PLANTED	TOTAL	NOT SPECIFIED	4250000
SURVEY	1997	YEAR	STATE	NORTH DAKOTA	WHEAT	WHEAT, SPRING, (EXCL DURUM) - ACRES PLANTED	TOTAL	NOT SPECIFIED	8800000
SURVEY	1997	YEAR	STATE	SOUTH DAKOTA	WHEAT	WHEAT, SPRING, (EXCL DURUM) - ACRES PLANTED	TOTAL	NOT SPECIFIED	2350000
SURVEY	1998	YEAR	STATE	IDAHO	WHEAT	WHEAT, SPRING, (EXCL DURUM) - ACRES PLANTED	TOTAL	NOT SPECIFIED	530000
SURVEY	1998	YEAR	STATE	MINNESOTA	WHEAT	WHEAT, SPRING, (EXCL DURUM) - ACRES PLANTED	TOTAL	NOT SPECIFIED	1950000
SURVEY	1998	YEAR	STATE	MONTANA	WHEAT	WHEAT, SPRING, (EXCL DURUM) - ACRES PLANTED	TOTAL	NOT SPECIFIED	3800000
SURVEY	1998	YEAR	STATE	NORTH DAKOTA	WHEAT	WHEAT, SPRING, (EXCL DURUM) - ACRES PLANTED	TOTAL	NOT SPECIFIED	6700000
SURVEY	1998	YEAR	STATE	OREGON	WHEAT	WHEAT, SPRING, (EXCL DURUM) - ACRES PLANTED	TOTAL	NOT SPECIFIED	100000
SURVEY	1998	YEAR	STATE	SOUTH DAKOTA	WHEAT	WHEAT, SPRING, (EXCL DURUM) - ACRES PLANTED	TOTAL	NOT SPECIFIED	1900000
SURVEY	1998	YEAR	STATE	WASHINGTON	WHEAT	WHEAT, SPRING, (EXCL DURUM) - ACRES PLANTED	TOTAL	NOT SPECIFIED	470000
SURVEY	2000	YEAR	STATE	MINNESOTA	WHEAT	WHEAT, SPRING, (EXCL DURUM) - ACRES PLANTED	TOTAL	NOT SPECIFIED	2000000
SURVEY	2000	YEAR	STATE	MONTANA	WHEAT	WHEAT, SPRING, (EXCL DURUM) - ACRES PLANTED	TOTAL	NOT SPECIFIED	3350000
SURVEY	2000	YEAR	STATE	NORTH DAKOTA	WHEAT	WHEAT, SPRING, (EXCL DURUM) - ACRES PLANTED	TOTAL	NOT SPECIFIED	6800000
SURVEY	2000	YEAR	STATE	SOUTH DAKOTA	WHEAT	WHEAT, SPRING, (EXCL DURUM) - ACRES PLANTED	TOTAL	NOT SPECIFIED	1650000
SURVEY	2002	YEAR	STATE	MINNESOTA	WHEAT	WHEAT, SPRING, (EXCL DURUM) - ACRES PLANTED	TOTAL	NOT SPECIFIED	2000000
SURVEY	2002	YEAR	STATE	MONTANA	WHEAT	WHEAT, SPRING, (EXCL DURUM) - ACRES PLANTED	TOTAL	NOT SPECIFIED	3750000
SURVEY	2002	YEAR	STATE	NORTH DAKOTA	WHEAT	WHEAT, SPRING, (EXCL DURUM) - ACRES PLANTED	TOTAL	NOT SPECIFIED	6900000
SURVEY	2004	YEAR	STATE	IDAHO	WHEAT	WHEAT, SPRING, (EXCL DURUM) - ACRES PLANTED	TOTAL	NOT SPECIFIED	500000
SURVEY	2004	YEAR	STATE	MINNESOTA	WHEAT	WHEAT, SPRING, (EXCL DURUM) - ACRES PLANTED	TOTAL	NOT SPECIFIED	1700000
SURVEY	2004	YEAR	STATE	MONTANA	WHEAT	WHEAT, SPRING, (EXCL DURUM) - ACRES PLANTED	TOTAL	NOT SPECIFIED	3000000
SURVEY	2004	YEAR	STATE	NORTH DAKOTA	WHEAT	WHEAT, SPRING, (EXCL DURUM) - ACRES PLANTED	TOTAL	NOT SPECIFIED	6200000
SURVEY	2004	YEAR	STATE	OREGON	WHEAT	WHEAT, SPRING, (EXCL DURUM) - ACRES PLANTED	TOTAL	NOT SPECIFIED	180000
SURVEY	2004	YEAR	STATE	SOUTH DAKOTA	WHEAT	WHEAT, SPRING, (EXCL DURUM) - ACRES PLANTED	TOTAL	NOT SPECIFIED	1600000
SURVEY	2004	YEAR	STATE	WASHINGTON	WHEAT	WHEAT, SPRING, (EXCL DURUM) - ACRES PLANTED	TOTAL	NOT SPECIFIED	530000
SURVEY	2006	YEAR	STATE	IDAHO	WHEAT	WHEAT, SPRING, (EXCL DURUM) - ACRES PLANTED	TOTAL	NOT SPECIFIED	490000
SURVEY	2006	YEAR	STATE	MINNESOTA	WHEAT	WHEAT, SPRING, (EXCL DURUM) - ACRES PLANTED	TOTAL	NOT SPECIFIED	1700000
SURVEY	2006	YEAR	STATE	MONTANA	WHEAT	WHEAT, SPRING, (EXCL DURUM) - ACRES PLANTED	TOTAL	NOT SPECIFIED	2950000
SURVEY	2006	YEAR	STATE	NORTH DAKOTA	WHEAT	WHEAT, SPRING, (EXCL DURUM) - ACRES PLANTED	TOTAL	NOT SPECIFIED	7300000
SURVEY	2006	YEAR	STATE	SOUTH DAKOTA	WHEAT	WHEAT, SPRING, (EXCL DURUM) - ACRES PLANTED	TOTAL	NOT SPECIFIED	1850000
SURVEY	2006	YEAR	STATE	WASHINGTON	WHEAT	WHEAT, SPRING, (EXCL DURUM) - ACRES PLANTED	TOTAL	NOT SPECIFIED	430000
SURVEY	2009	YEAR	STATE	COLORADO	WHEAT	WHEAT, SPRING, (EXCL DURUM) - ACRES PLANTED	TOTAL	NOT SPECIFIED	30000
SURVEY	2009	YEAR	STATE	IDAHO	WHEAT	WHEAT, SPRING, (EXCL DURUM) - ACRES PLANTED	TOTAL	NOT SPECIFIED	550000
SURVEY	2009	YEAR	STATE	MINNESOTA	WHEAT	WHEAT, SPRING, (EXCL DURUM) - ACRES PLANTED	TOTAL	NOT SPECIFIED	1600000
SURVEY	2009	YEAR	STATE	MONTANA	WHEAT	WHEAT, SPRING, (EXCL DURUM) - ACRES PLANTED	TOTAL	NOT SPECIFIED	2350000
SURVEY	2009	YEAR	STATE	NORTH DAKOTA	WHEAT	WHEAT, SPRING, (EXCL DURUM) - ACRES PLANTED	TOTAL	NOT SPECIFIED	6450000
SURVEY	2009	YEAR	STATE	OREGON	WHEAT	WHEAT, SPRING, (EXCL DURUM) - ACRES PLANTED	TOTAL	NOT SPECIFIED	130000
SURVEY	2009	YEAR	STATE	SOUTH DAKOTA	WHEAT	WHEAT, SPRING, (EXCL DURUM) - ACRES PLANTED	TOTAL	NOT SPECIFIED	1500000
SURVEY	2009	YEAR	STATE	WASHINGTON	WHEAT	WHEAT, SPRING, (EXCL DURUM) - ACRES PLANTED	TOTAL	NOT SPECIFIED	590000
SURVEY	2012	YEAR	STATE	MINNESOTA	WHEAT	WHEAT, SPRING, (EXCL DURUM) - ACRES PLANTED	TOTAL	NOT SPECIFIED	1350000
SURVEY	2012	YEAR	STATE	MONTANA	WHEAT	WHEAT, SPRING, (EXCL DURUM) - ACRES PLANTED	TOTAL	NOT SPECIFIED	2950000
SURVEY	2012	YEAR	STATE	NORTH DAKOTA	WHEAT	WHEAT, SPRING, (EXCL DURUM) - ACRES PLANTED	TOTAL	NOT SPECIFIED	5750000
SURVEY	2012	YEAR	STATE	SOUTH DAKOTA	WHEAT	WHEAT, SPRING, (EXCL DURUM) - ACRES PLANTED	TOTAL	NOT SPECIFIED	1070000
SURVEY	2015	YEAR	STATE	MINNESOTA	WHEAT	WHEAT, SPRING, (EXCL DURUM) - ACRES PLANTED	TOTAL	NOT SPECIFIED	1480000
SURVEY	2015	YEAR	STATE	MONTANA	WHEAT	WHEAT, SPRING, (EXCL DURUM) - ACRES PLANTED	TOTAL	NOT SPECIFIED	2550000
SURVEY	2015	YEAR	STATE	NORTH DAKOTA	WHEAT	WHEAT, SPRING, (EXCL DURUM) - ACRES PLANTED	TOTAL	NOT SPECIFIED	6700000
SURVEY	2015	YEAR	STATE	SOUTH DAKOTA	WHEAT	WHEAT, SPRING, (EXCL DURUM) - ACRES PLANTED	TOTAL	NOT SPECIFIED	1330000
