# Supplementary material for: Long-term trends in the intensity and relative toxicity of herbicide use
Source: Nat Commun. 2017 Apr 10;8:14865. doi: 10.1038/ncomms14865 (PMC5394230; doi:10.1038/ncomms14865)
Supplement: Supplementary Data 7 — Winter wheat area estimates [file ncomms14865-s8.csv]

Program	Year	Period	Geo Level	State	Commodity	Data Item	Domain	Domain Category	Value
SURVEY	1990	YEAR	STATE	COLORADO	WHEAT	WHEAT, WINTER - ACRES PLANTED	TOTAL	NOT SPECIFIED	2700000
SURVEY	1990	YEAR	STATE	ILLINOIS	WHEAT	WHEAT, WINTER - ACRES PLANTED	TOTAL	NOT SPECIFIED	2050000
SURVEY	1990	YEAR	STATE	KANSAS	WHEAT	WHEAT, WINTER - ACRES PLANTED	TOTAL	NOT SPECIFIED	12400000
SURVEY	1990	YEAR	STATE	MONTANA	WHEAT	WHEAT, WINTER - ACRES PLANTED	TOTAL	NOT SPECIFIED	2700000
SURVEY	1990	YEAR	STATE	NEBRASKA	WHEAT	WHEAT, WINTER - ACRES PLANTED	TOTAL	NOT SPECIFIED	2450000
SURVEY	1990	YEAR	STATE	OKLAHOMA	WHEAT	WHEAT, WINTER - ACRES PLANTED	TOTAL	NOT SPECIFIED	7400000
SURVEY	1990	YEAR	STATE	SOUTH DAKOTA	WHEAT	WHEAT, WINTER - ACRES PLANTED	TOTAL	NOT SPECIFIED	1850000
SURVEY	1990	YEAR	STATE	TEXAS	WHEAT	WHEAT, WINTER - ACRES PLANTED	TOTAL	NOT SPECIFIED	6700000
SURVEY	1990	YEAR	STATE	WASHINGTON	WHEAT	WHEAT, WINTER - ACRES PLANTED	TOTAL	NOT SPECIFIED	2300000
SURVEY	1991	YEAR	STATE	COLORADO	WHEAT	WHEAT, WINTER - ACRES PLANTED	TOTAL	NOT SPECIFIED	2600000
SURVEY	1991	YEAR	STATE	IDAHO	WHEAT	WHEAT, WINTER - ACRES PLANTED	TOTAL	NOT SPECIFIED	870000
SURVEY	1991	YEAR	STATE	KANSAS	WHEAT	WHEAT, WINTER - ACRES PLANTED	TOTAL	NOT SPECIFIED	11800000
SURVEY	1991	YEAR	STATE	MONTANA	WHEAT	WHEAT, WINTER - ACRES PLANTED	TOTAL	NOT SPECIFIED	2350000
SURVEY	1991	YEAR	STATE	NEBRASKA	WHEAT	WHEAT, WINTER - ACRES PLANTED	TOTAL	NOT SPECIFIED	2350000
SURVEY	1991	YEAR	STATE	OKLAHOMA	WHEAT	WHEAT, WINTER - ACRES PLANTED	TOTAL	NOT SPECIFIED	7400000
SURVEY	1991	YEAR	STATE	OREGON	WHEAT	WHEAT, WINTER - ACRES PLANTED	TOTAL	NOT SPECIFIED	850000
SURVEY	1991	YEAR	STATE	SOUTH DAKOTA	WHEAT	WHEAT, WINTER - ACRES PLANTED	TOTAL	NOT SPECIFIED	1500000
SURVEY	1991	YEAR	STATE	TEXAS	WHEAT	WHEAT, WINTER - ACRES PLANTED	TOTAL	NOT SPECIFIED	6200000
SURVEY	1991	YEAR	STATE	WASHINGTON	WHEAT	WHEAT, WINTER - ACRES PLANTED	TOTAL	NOT SPECIFIED	2200000
SURVEY	1992	YEAR	STATE	COLORADO	WHEAT	WHEAT, WINTER - ACRES PLANTED	TOTAL	NOT SPECIFIED	2650000
SURVEY	1992	YEAR	STATE	IDAHO	WHEAT	WHEAT, WINTER - ACRES PLANTED	TOTAL	NOT SPECIFIED	920000
SURVEY	1992	YEAR	STATE	KANSAS	WHEAT	WHEAT, WINTER - ACRES PLANTED	TOTAL	NOT SPECIFIED	12000000
SURVEY	1992	YEAR	STATE	MONTANA	WHEAT	WHEAT, WINTER - ACRES PLANTED	TOTAL	NOT SPECIFIED	2600000
SURVEY	1992	YEAR	STATE	NEBRASKA	WHEAT	WHEAT, WINTER - ACRES PLANTED	TOTAL	NOT SPECIFIED	2350000
SURVEY	1992	YEAR	STATE	OKLAHOMA	WHEAT	WHEAT, WINTER - ACRES PLANTED	TOTAL	NOT SPECIFIED	7300000
SURVEY	1992	YEAR	STATE	OREGON	WHEAT	WHEAT, WINTER - ACRES PLANTED	TOTAL	NOT SPECIFIED	860000
SURVEY	1992	YEAR	STATE	SOUTH DAKOTA	WHEAT	WHEAT, WINTER - ACRES PLANTED	TOTAL	NOT SPECIFIED	1650000
SURVEY	1992	YEAR	STATE	TEXAS	WHEAT	WHEAT, WINTER - ACRES PLANTED	TOTAL	NOT SPECIFIED	5900000
SURVEY	1992	YEAR	STATE	WASHINGTON	WHEAT	WHEAT, WINTER - ACRES PLANTED	TOTAL	NOT SPECIFIED	2200000
SURVEY	1993	YEAR	STATE	COLORADO	WHEAT	WHEAT, WINTER - ACRES PLANTED	TOTAL	NOT SPECIFIED	2800000
SURVEY	1993	YEAR	STATE	IDAHO	WHEAT	WHEAT, WINTER - ACRES PLANTED	TOTAL	NOT SPECIFIED	920000
SURVEY	1993	YEAR	STATE	ILLINOIS	WHEAT	WHEAT, WINTER - ACRES PLANTED	TOTAL	NOT SPECIFIED	1650000
SURVEY	1993	YEAR	STATE	KANSAS	WHEAT	WHEAT, WINTER - ACRES PLANTED	TOTAL	NOT SPECIFIED	12100000
SURVEY	1993	YEAR	STATE	MONTANA	WHEAT	WHEAT, WINTER - ACRES PLANTED	TOTAL	NOT SPECIFIED	2650000
SURVEY	1993	YEAR	STATE	NEBRASKA	WHEAT	WHEAT, WINTER - ACRES PLANTED	TOTAL	NOT SPECIFIED	2350000
SURVEY	1993	YEAR	STATE	OHIO	WHEAT	WHEAT, WINTER - ACRES PLANTED	TOTAL	NOT SPECIFIED	1050000
SURVEY	1993	YEAR	STATE	OKLAHOMA	WHEAT	WHEAT, WINTER - ACRES PLANTED	TOTAL	NOT SPECIFIED	7100000
SURVEY	1993	YEAR	STATE	OREGON	WHEAT	WHEAT, WINTER - ACRES PLANTED	TOTAL	NOT SPECIFIED	880000
SURVEY	1993	YEAR	STATE	SOUTH DAKOTA	WHEAT	WHEAT, WINTER - ACRES PLANTED	TOTAL	NOT SPECIFIED	1600000
SURVEY	1993	YEAR	STATE	TEXAS	WHEAT	WHEAT, WINTER - ACRES PLANTED	TOTAL	NOT SPECIFIED	6100000
SURVEY	1993	YEAR	STATE	WASHINGTON	WHEAT	WHEAT, WINTER - ACRES PLANTED	TOTAL	NOT SPECIFIED	2600000
SURVEY	1994	YEAR	STATE	COLORADO	WHEAT	WHEAT, WINTER - ACRES PLANTED	TOTAL	NOT SPECIFIED	2900000
SURVEY	1994	YEAR	STATE	IDAHO	WHEAT	WHEAT, WINTER - ACRES PLANTED	TOTAL	NOT SPECIFIED	840000
SURVEY	1994	YEAR	STATE	ILLINOIS	WHEAT	WHEAT, WINTER - ACRES PLANTED	TOTAL	NOT SPECIFIED	1150000
SURVEY	1994	YEAR	STATE	KANSAS	WHEAT	WHEAT, WINTER - ACRES PLANTED	TOTAL	NOT SPECIFIED	11900000
SURVEY	1994	YEAR	STATE	MISSOURI	WHEAT	WHEAT, WINTER - ACRES PLANTED	TOTAL	NOT SPECIFIED	1250000
SURVEY	1994	YEAR	STATE	MONTANA	WHEAT	WHEAT, WINTER - ACRES PLANTED	TOTAL	NOT SPECIFIED	1950000
SURVEY	1994	YEAR	STATE	NEBRASKA	WHEAT	WHEAT, WINTER - ACRES PLANTED	TOTAL	NOT SPECIFIED	2200000
SURVEY	1994	YEAR	STATE	OHIO	WHEAT	WHEAT, WINTER - ACRES PLANTED	TOTAL	NOT SPECIFIED	1200000
SURVEY	1994	YEAR	STATE	OKLAHOMA	WHEAT	WHEAT, WINTER - ACRES PLANTED	TOTAL	NOT SPECIFIED	7000000
SURVEY	1994	YEAR	STATE	OREGON	WHEAT	WHEAT, WINTER - ACRES PLANTED	TOTAL	NOT SPECIFIED	900000
SURVEY	1994	YEAR	STATE	SOUTH DAKOTA	WHEAT	WHEAT, WINTER - ACRES PLANTED	TOTAL	NOT SPECIFIED	1550000
SURVEY	1994	YEAR	STATE	TEXAS	WHEAT	WHEAT, WINTER - ACRES PLANTED	TOTAL	NOT SPECIFIED	6000000
SURVEY	1994	YEAR	STATE	WASHINGTON	WHEAT	WHEAT, WINTER - ACRES PLANTED	TOTAL	NOT SPECIFIED	2400000
SURVEY	1995	YEAR	STATE	COLORADO	WHEAT	WHEAT, WINTER - ACRES PLANTED	TOTAL	NOT SPECIFIED	2900000
SURVEY	1995	YEAR	STATE	IDAHO	WHEAT	WHEAT, WINTER - ACRES PLANTED	TOTAL	NOT SPECIFIED	830000
SURVEY	1995	YEAR	STATE	ILLINOIS	WHEAT	WHEAT, WINTER - ACRES PLANTED	TOTAL	NOT SPECIFIED	1480000
SURVEY	1995	YEAR	STATE	KANSAS	WHEAT	WHEAT, WINTER - ACRES PLANTED	TOTAL	NOT SPECIFIED	11700000
SURVEY	1995	YEAR	STATE	MISSOURI	WHEAT	WHEAT, WINTER - ACRES PLANTED	TOTAL	NOT SPECIFIED	1350000
SURVEY	1995	YEAR	STATE	MONTANA	WHEAT	WHEAT, WINTER - ACRES PLANTED	TOTAL	NOT SPECIFIED	1500000
SURVEY	1995	YEAR	STATE	NEBRASKA	WHEAT	WHEAT, WINTER - ACRES PLANTED	TOTAL	NOT SPECIFIED	2150000
SURVEY	1995	YEAR	STATE	OHIO	WHEAT	WHEAT, WINTER - ACRES PLANTED	TOTAL	NOT SPECIFIED	1230000
SURVEY	1995	YEAR	STATE	OKLAHOMA	WHEAT	WHEAT, WINTER - ACRES PLANTED	TOTAL	NOT SPECIFIED	6800000
SURVEY	1995	YEAR	STATE	OREGON	WHEAT	WHEAT, WINTER - ACRES PLANTED	TOTAL	NOT SPECIFIED	860000
SURVEY	1995	YEAR	STATE	SOUTH DAKOTA	WHEAT	WHEAT, WINTER - ACRES PLANTED	TOTAL	NOT SPECIFIED	1600000
SURVEY	1995	YEAR	STATE	TEXAS	WHEAT	WHEAT, WINTER - ACRES PLANTED	TOTAL	NOT SPECIFIED	5800000
SURVEY	1995	YEAR	STATE	WASHINGTON	WHEAT	WHEAT, WINTER - ACRES PLANTED	TOTAL	NOT SPECIFIED	2250000
SURVEY	1996	YEAR	STATE	COLORADO	WHEAT	WHEAT, WINTER - ACRES PLANTED	TOTAL	NOT SPECIFIED	2800000
SURVEY	1996	YEAR	STATE	IDAHO	WHEAT	WHEAT, WINTER - ACRES PLANTED	TOTAL	NOT SPECIFIED	900000
SURVEY	1996	YEAR	STATE	KANSAS	WHEAT	WHEAT, WINTER - ACRES PLANTED	TOTAL	NOT SPECIFIED	11800000
SURVEY	1996	YEAR	STATE	MONTANA	WHEAT	WHEAT, WINTER - ACRES PLANTED	TOTAL	NOT SPECIFIED	2150000
SURVEY	1996	YEAR	STATE	NEBRASKA	WHEAT	WHEAT, WINTER - ACRES PLANTED	TOTAL	NOT SPECIFIED	2300000
SURVEY	1996	YEAR	STATE	OKLAHOMA	WHEAT	WHEAT, WINTER - ACRES PLANTED	TOTAL	NOT SPECIFIED	6800000
SURVEY	1996	YEAR	STATE	OREGON	WHEAT	WHEAT, WINTER - ACRES PLANTED	TOTAL	NOT SPECIFIED	830000
SURVEY	1996	YEAR	STATE	SOUTH DAKOTA	WHEAT	WHEAT, WINTER - ACRES PLANTED	TOTAL	NOT SPECIFIED	2000000
SURVEY	1996	YEAR	STATE	TEXAS	WHEAT	WHEAT, WINTER - ACRES PLANTED	TOTAL	NOT SPECIFIED	6000000
SURVEY	1996	YEAR	STATE	WASHINGTON	WHEAT	WHEAT, WINTER - ACRES PLANTED	TOTAL	NOT SPECIFIED	2400000
SURVEY	1997	YEAR	STATE	COLORADO	WHEAT	WHEAT, WINTER - ACRES PLANTED	TOTAL	NOT SPECIFIED	3000000
SURVEY	1997	YEAR	STATE	IDAHO	WHEAT	WHEAT, WINTER - ACRES PLANTED	TOTAL	NOT SPECIFIED	910000
SURVEY	1997	YEAR	STATE	ILLINOIS	WHEAT	WHEAT, WINTER - ACRES PLANTED	TOTAL	NOT SPECIFIED	1150000
SURVEY	1997	YEAR	STATE	KANSAS	WHEAT	WHEAT, WINTER - ACRES PLANTED	TOTAL	NOT SPECIFIED	11400000
SURVEY	1997	YEAR	STATE	MISSOURI	WHEAT	WHEAT, WINTER - ACRES PLANTED	TOTAL	NOT SPECIFIED	1150000
SURVEY	1997	YEAR	STATE	MONTANA	WHEAT	WHEAT, WINTER - ACRES PLANTED	TOTAL	NOT SPECIFIED	1600000
SURVEY	1997	YEAR	STATE	OHIO	WHEAT	WHEAT, WINTER - ACRES PLANTED	TOTAL	NOT SPECIFIED	1180000
SURVEY	1997	YEAR	STATE	OKLAHOMA	WHEAT	WHEAT, WINTER - ACRES PLANTED	TOTAL	NOT SPECIFIED	6700000
SURVEY	1997	YEAR	STATE	OREGON	WHEAT	WHEAT, WINTER - ACRES PLANTED	TOTAL	NOT SPECIFIED	830000
SURVEY	1997	YEAR	STATE	PENNSYLVANIA	WHEAT	WHEAT, WINTER - ACRES PLANTED	TOTAL	NOT SPECIFIED	180000
SURVEY	1997	YEAR	STATE	SOUTH DAKOTA	WHEAT	WHEAT, WINTER - ACRES PLANTED	TOTAL	NOT SPECIFIED	1650000
SURVEY	1997	YEAR	STATE	TEXAS	WHEAT	WHEAT, WINTER - ACRES PLANTED	TOTAL	NOT SPECIFIED	6300000
SURVEY	1997	YEAR	STATE	WASHINGTON	WHEAT	WHEAT, WINTER - ACRES PLANTED	TOTAL	NOT SPECIFIED	2250000
SURVEY	1998	YEAR	STATE	CALIFORNIA	WHEAT	WHEAT, WINTER - ACRES PLANTED	TOTAL	NOT SPECIFIED	500000
SURVEY	1998	YEAR	STATE	COLORADO	WHEAT	WHEAT, WINTER - ACRES PLANTED	TOTAL	NOT SPECIFIED	2750000
SURVEY	1998	YEAR	STATE	GEORGIA	WHEAT	WHEAT, WINTER - ACRES PLANTED	TOTAL	NOT SPECIFIED	290000
SURVEY	1998	YEAR	STATE	IDAHO	WHEAT	WHEAT, WINTER - ACRES PLANTED	TOTAL	NOT SPECIFIED	820000
SURVEY	1998	YEAR	STATE	ILLINOIS	WHEAT	WHEAT, WINTER - ACRES PLANTED	TOTAL	NOT SPECIFIED	1250000
SURVEY	1998	YEAR	STATE	KANSAS	WHEAT	WHEAT, WINTER - ACRES PLANTED	TOTAL	NOT SPECIFIED	10700000
SURVEY	1998	YEAR	STATE	MISSISSIPPI	WHEAT	WHEAT, WINTER - ACRES PLANTED	TOTAL	NOT SPECIFIED	160000
SURVEY	1998	YEAR	STATE	MISSOURI	WHEAT	WHEAT, WINTER - ACRES PLANTED	TOTAL	NOT SPECIFIED	1350000
SURVEY	1998	YEAR	STATE	MONTANA	WHEAT	WHEAT, WINTER - ACRES PLANTED	TOTAL	NOT SPECIFIED	1400000
SURVEY	1998	YEAR	STATE	NEBRASKA	WHEAT	WHEAT, WINTER - ACRES PLANTED	TOTAL	NOT SPECIFIED	1900000
SURVEY	1998	YEAR	STATE	NORTH CAROLINA	WHEAT	WHEAT, WINTER - ACRES PLANTED	TOTAL	NOT SPECIFIED	730000
SURVEY	1998	YEAR	STATE	OHIO	WHEAT	WHEAT, WINTER - ACRES PLANTED	TOTAL	NOT SPECIFIED	1200000
SURVEY	1998	YEAR	STATE	OKLAHOMA	WHEAT	WHEAT, WINTER - ACRES PLANTED	TOTAL	NOT SPECIFIED	6600000
SURVEY	1998	YEAR	STATE	OREGON	WHEAT	WHEAT, WINTER - ACRES PLANTED	TOTAL	NOT SPECIFIED	810000
SURVEY	1998	YEAR	STATE	SOUTH DAKOTA	WHEAT	WHEAT, WINTER - ACRES PLANTED	TOTAL	NOT SPECIFIED	1500000
SURVEY	1998	YEAR	STATE	TEXAS	WHEAT	WHEAT, WINTER - ACRES PLANTED	TOTAL	NOT SPECIFIED	6100000
SURVEY	1998	YEAR	STATE	WASHINGTON	WHEAT	WHEAT, WINTER - ACRES PLANTED	TOTAL	NOT SPECIFIED	2200000
SURVEY	2000	YEAR	STATE	ARKANSAS	WHEAT	WHEAT, WINTER - ACRES PLANTED	TOTAL	NOT SPECIFIED	1180000
SURVEY	2000	YEAR	STATE	COLORADO	WHEAT	WHEAT, WINTER - ACRES PLANTED	TOTAL	NOT SPECIFIED	2500000
SURVEY	2000	YEAR	STATE	IDAHO	WHEAT	WHEAT, WINTER - ACRES PLANTED	TOTAL	NOT SPECIFIED	750000
SURVEY	2000	YEAR	STATE	ILLINOIS	WHEAT	WHEAT, WINTER - ACRES PLANTED	TOTAL	NOT SPECIFIED	950000
SURVEY	2000	YEAR	STATE	KANSAS	WHEAT	WHEAT, WINTER - ACRES PLANTED	TOTAL	NOT SPECIFIED	9800000
SURVEY	2000	YEAR	STATE	KENTUCKY	WHEAT	WHEAT, WINTER - ACRES PLANTED	TOTAL	NOT SPECIFIED	670000
SURVEY	2000	YEAR	STATE	MISSOURI	WHEAT	WHEAT, WINTER - ACRES PLANTED	TOTAL	NOT SPECIFIED	1050000
SURVEY	2000	YEAR	STATE	MONTANA	WHEAT	WHEAT, WINTER - ACRES PLANTED	TOTAL	NOT SPECIFIED	1500000
SURVEY	2000	YEAR	STATE	NEBRASKA	WHEAT	WHEAT, WINTER - ACRES PLANTED	TOTAL	NOT SPECIFIED	1750000
SURVEY	2000	YEAR	STATE	NORTH CAROLINA	WHEAT	WHEAT, WINTER - ACRES PLANTED	TOTAL	NOT SPECIFIED	670000
SURVEY	2000	YEAR	STATE	OHIO	WHEAT	WHEAT, WINTER - ACRES PLANTED	TOTAL	NOT SPECIFIED	1120000
SURVEY	2000	YEAR	STATE	OKLAHOMA	WHEAT	WHEAT, WINTER - ACRES PLANTED	TOTAL	NOT SPECIFIED	6100000
SURVEY	2000	YEAR	STATE	OREGON	WHEAT	WHEAT, WINTER - ACRES PLANTED	TOTAL	NOT SPECIFIED	750000
SURVEY	2000	YEAR	STATE	SOUTH DAKOTA	WHEAT	WHEAT, WINTER - ACRES PLANTED	TOTAL	NOT SPECIFIED	1350000
SURVEY	2000	YEAR	STATE	TEXAS	WHEAT	WHEAT, WINTER - ACRES PLANTED	TOTAL	NOT SPECIFIED	6000000
SURVEY	2000	YEAR	STATE	WASHINGTON	WHEAT	WHEAT, WINTER - ACRES PLANTED	TOTAL	NOT SPECIFIED	1850000
SURVEY	2002	YEAR	STATE	COLORADO	WHEAT	WHEAT, WINTER - ACRES PLANTED	TOTAL	NOT SPECIFIED	2350000
SURVEY	2002	YEAR	STATE	ILLINOIS	WHEAT	WHEAT, WINTER - ACRES PLANTED	TOTAL	NOT SPECIFIED	660000
SURVEY	2002	YEAR	STATE	KANSAS	WHEAT	WHEAT, WINTER - ACRES PLANTED	TOTAL	NOT SPECIFIED	9700000
SURVEY	2002	YEAR	STATE	MISSOURI	WHEAT	WHEAT, WINTER - ACRES PLANTED	TOTAL	NOT SPECIFIED	900000
SURVEY	2002	YEAR	STATE	MONTANA	WHEAT	WHEAT, WINTER - ACRES PLANTED	TOTAL	NOT SPECIFIED	1450000
SURVEY	2002	YEAR	STATE	NEBRASKA	WHEAT	WHEAT, WINTER - ACRES PLANTED	TOTAL	NOT SPECIFIED	1650000
SURVEY	2002	YEAR	STATE	OHIO	WHEAT	WHEAT, WINTER - ACRES PLANTED	TOTAL	NOT SPECIFIED	860000
SURVEY	2002	YEAR	STATE	OKLAHOMA	WHEAT	WHEAT, WINTER - ACRES PLANTED	TOTAL	NOT SPECIFIED	6200000
SURVEY	2002	YEAR	STATE	TEXAS	WHEAT	WHEAT, WINTER - ACRES PLANTED	TOTAL	NOT SPECIFIED	6400000
SURVEY	2002	YEAR	STATE	WASHINGTON	WHEAT	WHEAT, WINTER - ACRES PLANTED	TOTAL	NOT SPECIFIED	1850000
SURVEY	2004	YEAR	STATE	COLORADO	WHEAT	WHEAT, WINTER - ACRES PLANTED	TOTAL	NOT SPECIFIED	2300000
SURVEY	2004	YEAR	STATE	IDAHO	WHEAT	WHEAT, WINTER - ACRES PLANTED	TOTAL	NOT SPECIFIED	750000
SURVEY	2004	YEAR	STATE	ILLINOIS	WHEAT	WHEAT, WINTER - ACRES PLANTED	TOTAL	NOT SPECIFIED	920000
SURVEY	2004	YEAR	STATE	KANSAS	WHEAT	WHEAT, WINTER - ACRES PLANTED	TOTAL	NOT SPECIFIED	10000000
SURVEY	2004	YEAR	STATE	MICHIGAN	WHEAT	WHEAT, WINTER - ACRES PLANTED	TOTAL	NOT SPECIFIED	660000
SURVEY	2004	YEAR	STATE	MISSOURI	WHEAT	WHEAT, WINTER - ACRES PLANTED	TOTAL	NOT SPECIFIED	1050000
SURVEY	2004	YEAR	STATE	MONTANA	WHEAT	WHEAT, WINTER - ACRES PLANTED	TOTAL	NOT SPECIFIED	1900000
SURVEY	2004	YEAR	STATE	NEBRASKA	WHEAT	WHEAT, WINTER - ACRES PLANTED	TOTAL	NOT SPECIFIED	1850000
SURVEY	2004	YEAR	STATE	OHIO	WHEAT	WHEAT, WINTER - ACRES PLANTED	TOTAL	NOT SPECIFIED	920000
SURVEY	2004	YEAR	STATE	OKLAHOMA	WHEAT	WHEAT, WINTER - ACRES PLANTED	TOTAL	NOT SPECIFIED	6200000
SURVEY	2004	YEAR	STATE	OREGON	WHEAT	WHEAT, WINTER - ACRES PLANTED	TOTAL	NOT SPECIFIED	790000
SURVEY	2004	YEAR	STATE	SOUTH DAKOTA	WHEAT	WHEAT, WINTER - ACRES PLANTED	TOTAL	NOT SPECIFIED	1650000
SURVEY	2004	YEAR	STATE	TEXAS	WHEAT	WHEAT, WINTER - ACRES PLANTED	TOTAL	NOT SPECIFIED	6300000
SURVEY	2004	YEAR	STATE	WASHINGTON	WHEAT	WHEAT, WINTER - ACRES PLANTED	TOTAL	NOT SPECIFIED	1800000
SURVEY	2006	YEAR	STATE	COLORADO	WHEAT	WHEAT, WINTER - ACRES PLANTED	TOTAL	NOT SPECIFIED	2150000
SURVEY	2006	YEAR	STATE	IDAHO	WHEAT	WHEAT, WINTER - ACRES PLANTED	TOTAL	NOT SPECIFIED	750000
SURVEY	2006	YEAR	STATE	ILLINOIS	WHEAT	WHEAT, WINTER - ACRES PLANTED	TOTAL	NOT SPECIFIED	930000
SURVEY	2006	YEAR	STATE	KANSAS	WHEAT	WHEAT, WINTER - ACRES PLANTED	TOTAL	NOT SPECIFIED	9800000
SURVEY	2006	YEAR	STATE	MICHIGAN	WHEAT	WHEAT, WINTER - ACRES PLANTED	TOTAL	NOT SPECIFIED	660000
SURVEY	2006	YEAR	STATE	MISSOURI	WHEAT	WHEAT, WINTER - ACRES PLANTED	TOTAL	NOT SPECIFIED	1000000
SURVEY	2006	YEAR	STATE	MONTANA	WHEAT	WHEAT, WINTER - ACRES PLANTED	TOTAL	NOT SPECIFIED	1950000
SURVEY	2006	YEAR	STATE	NEBRASKA	WHEAT	WHEAT, WINTER - ACRES PLANTED	TOTAL	NOT SPECIFIED	1800000
SURVEY	2006	YEAR	STATE	OHIO	WHEAT	WHEAT, WINTER - ACRES PLANTED	TOTAL	NOT SPECIFIED	990000
SURVEY	2006	YEAR	STATE	OKLAHOMA	WHEAT	WHEAT, WINTER - ACRES PLANTED	TOTAL	NOT SPECIFIED	5700000
SURVEY	2006	YEAR	STATE	OREGON	WHEAT	WHEAT, WINTER - ACRES PLANTED	TOTAL	NOT SPECIFIED	750000
SURVEY	2006	YEAR	STATE	SOUTH DAKOTA	WHEAT	WHEAT, WINTER - ACRES PLANTED	TOTAL	NOT SPECIFIED	1450000
SURVEY	2006	YEAR	STATE	TEXAS	WHEAT	WHEAT, WINTER - ACRES PLANTED	TOTAL	NOT SPECIFIED	5550000
SURVEY	2006	YEAR	STATE	WASHINGTON	WHEAT	WHEAT, WINTER - ACRES PLANTED	TOTAL	NOT SPECIFIED	1850000
SURVEY	2009	YEAR	STATE	COLORADO	WHEAT	WHEAT, WINTER - ACRES PLANTED	TOTAL	NOT SPECIFIED	2600000
SURVEY	2009	YEAR	STATE	IDAHO	WHEAT	WHEAT, WINTER - ACRES PLANTED	TOTAL	NOT SPECIFIED	760000
SURVEY	2009	YEAR	STATE	ILLINOIS	WHEAT	WHEAT, WINTER - ACRES PLANTED	TOTAL	NOT SPECIFIED	850000
SURVEY	2009	YEAR	STATE	KANSAS	WHEAT	WHEAT, WINTER - ACRES PLANTED	TOTAL	NOT SPECIFIED	9300000
SURVEY	2009	YEAR	STATE	MICHIGAN	WHEAT	WHEAT, WINTER - ACRES PLANTED	TOTAL	NOT SPECIFIED	630000
SURVEY	2009	YEAR	STATE	MINNESOTA	WHEAT	WHEAT, WINTER - ACRES PLANTED	TOTAL	NOT SPECIFIED	45000
SURVEY	2009	YEAR	STATE	MISSOURI	WHEAT	WHEAT, WINTER - ACRES PLANTED	TOTAL	NOT SPECIFIED	760000
SURVEY	2009	YEAR	STATE	MONTANA	WHEAT	WHEAT, WINTER - ACRES PLANTED	TOTAL	NOT SPECIFIED	2550000
SURVEY	2009	YEAR	STATE	NEBRASKA	WHEAT	WHEAT, WINTER - ACRES PLANTED	TOTAL	NOT SPECIFIED	1700000
SURVEY	2009	YEAR	STATE	NORTH DAKOTA	WHEAT	WHEAT, WINTER - ACRES PLANTED	TOTAL	NOT SPECIFIED	580000
SURVEY	2009	YEAR	STATE	OHIO	WHEAT	WHEAT, WINTER - ACRES PLANTED	TOTAL	NOT SPECIFIED	980000
SURVEY	2009	YEAR	STATE	OKLAHOMA	WHEAT	WHEAT, WINTER - ACRES PLANTED	TOTAL	NOT SPECIFIED	5600000
SURVEY	2009	YEAR	STATE	OREGON	WHEAT	WHEAT, WINTER - ACRES PLANTED	TOTAL	NOT SPECIFIED	800000
SURVEY	2009	YEAR	STATE	SOUTH DAKOTA	WHEAT	WHEAT, WINTER - ACRES PLANTED	TOTAL	NOT SPECIFIED	1750000
SURVEY	2009	YEAR	STATE	TEXAS	WHEAT	WHEAT, WINTER - ACRES PLANTED	TOTAL	NOT SPECIFIED	6400000
SURVEY	2009	YEAR	STATE	WASHINGTON	WHEAT	WHEAT, WINTER - ACRES PLANTED	TOTAL	NOT SPECIFIED	1750000
SURVEY	2012	YEAR	STATE	COLORADO	WHEAT	WHEAT, WINTER - ACRES PLANTED	TOTAL	NOT SPECIFIED	2350000
SURVEY	2012	YEAR	STATE	IDAHO	WHEAT	WHEAT, WINTER - ACRES PLANTED	TOTAL	NOT SPECIFIED	780000
SURVEY	2012	YEAR	STATE	ILLINOIS	WHEAT	WHEAT, WINTER - ACRES PLANTED	TOTAL	NOT SPECIFIED	650000
SURVEY	2012	YEAR	STATE	KANSAS	WHEAT	WHEAT, WINTER - ACRES PLANTED	TOTAL	NOT SPECIFIED	9400000
SURVEY	2012	YEAR	STATE	MISSOURI	WHEAT	WHEAT, WINTER - ACRES PLANTED	TOTAL	NOT SPECIFIED	780000
SURVEY	2012	YEAR	STATE	MONTANA	WHEAT	WHEAT, WINTER - ACRES PLANTED	TOTAL	NOT SPECIFIED	2300000
SURVEY	2012	YEAR	STATE	NEBRASKA	WHEAT	WHEAT, WINTER - ACRES PLANTED	TOTAL	NOT SPECIFIED	1370000
SURVEY	2012	YEAR	STATE	OHIO	WHEAT	WHEAT, WINTER - ACRES PLANTED	TOTAL	NOT SPECIFIED	500000
SURVEY	2012	YEAR	STATE	OKLAHOMA	WHEAT	WHEAT, WINTER - ACRES PLANTED	TOTAL	NOT SPECIFIED	5400000
SURVEY	2012	YEAR	STATE	OREGON	WHEAT	WHEAT, WINTER - ACRES PLANTED	TOTAL	NOT SPECIFIED	790000
SURVEY	2012	YEAR	STATE	SOUTH DAKOTA	WHEAT	WHEAT, WINTER - ACRES PLANTED	TOTAL	NOT SPECIFIED	1320000
SURVEY	2012	YEAR	STATE	TEXAS	WHEAT	WHEAT, WINTER - ACRES PLANTED	TOTAL	NOT SPECIFIED	5600000
SURVEY	2012	YEAR	STATE	WASHINGTON	WHEAT	WHEAT, WINTER - ACRES PLANTED	TOTAL	NOT SPECIFIED	1700000
SURVEY	2015	YEAR	STATE	COLORADO	WHEAT	WHEAT, WINTER - ACRES PLANTED	TOTAL	NOT SPECIFIED	2400000
SURVEY	2015	YEAR	STATE	IDAHO	WHEAT	WHEAT, WINTER - ACRES PLANTED	TOTAL	NOT SPECIFIED	750000
SURVEY	2015	YEAR	STATE	ILLINOIS	WHEAT	WHEAT, WINTER - ACRES PLANTED	TOTAL	NOT SPECIFIED	540000
SURVEY	2015	YEAR	STATE	KANSAS	WHEAT	WHEAT, WINTER - ACRES PLANTED	TOTAL	NOT SPECIFIED	9200000
SURVEY	2015	YEAR	STATE	MISSOURI	WHEAT	WHEAT, WINTER - ACRES PLANTED	TOTAL	NOT SPECIFIED	760000
SURVEY	2015	YEAR	STATE	MONTANA	WHEAT	WHEAT, WINTER - ACRES PLANTED	TOTAL	NOT SPECIFIED	2350000
SURVEY	2015	YEAR	STATE	NEBRASKA	WHEAT	WHEAT, WINTER - ACRES PLANTED	TOTAL	NOT SPECIFIED	1490000
SURVEY	2015	YEAR	STATE	NORTH CAROLINA	WHEAT	WHEAT, WINTER - ACRES PLANTED	TOTAL	NOT SPECIFIED	650000
SURVEY	2015	YEAR	STATE	OHIO	WHEAT	WHEAT, WINTER - ACRES PLANTED	TOTAL	NOT SPECIFIED	520000
SURVEY	2015	YEAR	STATE	OKLAHOMA	WHEAT	WHEAT, WINTER - ACRES PLANTED	TOTAL	NOT SPECIFIED	5300000
SURVEY	2015	YEAR	STATE	OREGON	WHEAT	WHEAT, WINTER - ACRES PLANTED	TOTAL	NOT SPECIFIED	740000
SURVEY	2015	YEAR	STATE	SOUTH DAKOTA	WHEAT	WHEAT, WINTER - ACRES PLANTED	TOTAL	NOT SPECIFIED	1420000
SURVEY	2015	YEAR	STATE	TEXAS	WHEAT	WHEAT, WINTER - ACRES PLANTED	TOTAL	NOT SPECIFIED	6000000
SURVEY	2015	YEAR	STATE	WASHINGTON	WHEAT	WHEAT, WINTER - ACRES PLANTED	TOTAL	NOT SPECIFIED	1650000
